# Supplementary material for: Multi-kingdom microbial signatures in excess body weight colorectal cancer based on global metagenomic analysis
Source: Commun Biol. 2024 Jan 5;7:24. doi: 10.1038/s42003-023-05714-0 (PMC10770074; doi:10.1038/s42003-023-05714-0)
Supplement: Supplementary file 3 — Supplementary Data 1-20 [file 42003_2023_5714_MOESM3_ESM.xlsx]

## Sheet: Supplementary Data 1
Supplementary Data 1. Characteristics of fecal metagenomics samples included in the study
SampleID	projectID	Cohort	Gender	Age	Group	BMI	cohortType
ERR688505	ERP008729	AUS	M	64	CRC	29.3524	Discovery cohort
ERR688506	ERP008729	AUS	M	68	CTR	32	Discovery cohort
ERR688510	ERP008729	AUS	M	66	CTR	30.3	Discovery cohort
ERR688511	ERP008729	AUS	M	73	CTR	29.7	Discovery cohort
ERR688514	ERP008729	AUS	F	67	CTR	30	Discovery cohort
ERR688515	ERP008729	AUS	M	65	CRC	28.0277	Discovery cohort
ERR688516	ERP008729	AUS	F	74	CTR	28.3	Discovery cohort
ERR688520	ERP008729	AUS	M	65	CTR	29.06	Discovery cohort
ERR688521	ERP008729	AUS	M	67	CRC	29.4029	Discovery cohort
ERR688525	ERP008729	AUS	M	82	CRC	30.4705	Discovery cohort
ERR688527	ERP008729	AUS	M	84	CRC	27.2817	Discovery cohort
ERR688529	ERP008729	AUS	M	63	CTR	30.9	Discovery cohort
ERR688532	ERP008729	AUS	M	72	CTR	29.03	Discovery cohort
ERR688533	ERP008729	AUS	M	71	CTR	29.04	Discovery cohort
ERR688535	ERP008729	AUS	M	63	CTR	30.4	Discovery cohort
ERR688537	ERP008729	AUS	M	72	CTR	31.8	Discovery cohort
ERR688539	ERP008729	AUS	F	69	CTR	30	Discovery cohort
ERR688541	ERP008729	AUS	F	84	CRC	31.2175	Discovery cohort
ERR688547	ERP008729	AUS	M	60	CRC	26.6436	Discovery cohort
ERR688548	ERP008729	AUS	M	68	CRC	32.2494	Discovery cohort
ERR688550	ERP008729	AUS	M	64	CTR	29.3	Discovery cohort
ERR688551	ERP008729	AUS	M	65	CTR	28.9	Discovery cohort
ERR688552	ERP008729	AUS	F	70	CTR	31	Discovery cohort
ERR688553	ERP008729	AUS	F	84	CRC	27.7671	Discovery cohort
ERR688554	ERP008729	AUS	F	74	CTR	28.5	Discovery cohort
ERR688556	ERP008729	AUS	F	70	CTR	30	Discovery cohort
ERR688557	ERP008729	AUS	M	66	CTR	29.98	Discovery cohort
ERR688558	ERP008729	AUS	M	74	CRC	26.3656	Discovery cohort
ERR688559	ERP008729	AUS	F	72	CTR	28.7	Discovery cohort
ERR688561	ERP008729	AUS	M	66	CTR	30.02	Discovery cohort
ERR688562	ERP008729	AUS	F	69	CTR	28.3	Discovery cohort
ERR688564	ERP008729	AUS	M	70	CTR	31.25	Discovery cohort
ERR688565	ERP008729	AUS	M	66	CTR	34.04	Discovery cohort
ERR688566	ERP008729	AUS	F	73	CTR	32	Discovery cohort
ERR688567	ERP008729	AUS	M	54	CRC	27.3356	Discovery cohort
ERR688569	ERP008729	AUS	F	73	CRC	29.7521	Discovery cohort
ERR688571	ERP008729	AUS	M	63	CRC	25.8806	Discovery cohort
ERR688572	ERP008729	AUS	M	72	CRC	28.4082	Discovery cohort
ERR688573	ERP008729	AUS	M	46	CRC	30.8642	Discovery cohort
ERR688575	ERP008729	AUS	F	74	CRC	29.1749	Discovery cohort
ERR688576	ERP008729	AUS	M	58	CRC	27.7575	Discovery cohort
ERR688578	ERP008729	AUS	F	72	CRC	26.6728	Discovery cohort
ERR688579	ERP008729	AUS	F	52	CRC	27.1416	Discovery cohort
ERR688580	ERP008729	AUS	M	71	CRC	29.737	Discovery cohort
ERR688582	ERP008729	AUS	F	60	CRC	30.0781	Discovery cohort
ERR688590	ERP008729	AUS	F	71	CTR	29	Discovery cohort
ERR688591	ERP008729	AUS	M	64	CTR	29.38	Discovery cohort
ERR688595	ERP008729	AUS	M	63	CTR	34.14	Discovery cohort
ERR688596	ERP008729	AUS	M	70	CTR	31.6	Discovery cohort
ERR688598	ERP008729	AUS	F	74	CTR	28.5	Discovery cohort
ERR688599	ERP008729	AUS	M	63	CTR	30.4	Discovery cohort
ERR688600	ERP008729	AUS	F	72	CTR	30	Discovery cohort
ERR688603	ERP008729	AUS	F	71	CTR	29	Discovery cohort
ERR688605	ERP008729	AUS	M	65	CTR	31.22	Discovery cohort
ERR688607	ERP008729	AUS	M	72	CTR	31.8	Discovery cohort
ERR688612	ERP008729	AUS	F	75	CTR	31	Discovery cohort
ERR688616	ERP008729	AUS	M	63	CTR	31.17	Discovery cohort
ERR688618	ERP008729	AUS	F	47	CRC	25.7812	Discovery cohort
ERR688624	ERP008729	AUS	M	68	CTR	29.8	Discovery cohort
ERR688634	ERP008729	AUS	M	77	CRC	29.4118	Discovery cohort
ERR688635	ERP008729	AUS	M	52	CRC	25.7276	Discovery cohort
ERR688637	ERP008729	AUS	M	79	CRC	26.2976	Discovery cohort
ERR688639	ERP008729	AUS	M	64	CRC	29.0688	Discovery cohort
ERR688640	ERP008729	AUS	F	72	CRC	27.1203	Discovery cohort
ERR688641	ERP008729	AUS	M	69	CRC	29.9383	Discovery cohort
ERR688644	ERP008729	AUS	M	65	CRC	29.7406	Discovery cohort
ERR688647	ERP008729	AUS	M	63	CRC	33.564	Discovery cohort
ERR688648	ERP008729	AUS	M	46	CTR	28.74	Discovery cohort
ERR710426	ERP008729	AUS	M	55	CTR	27.7634	Discovery cohort
ERR710427	ERP008729	AUS	M	70	CTR	28.7197	Discovery cohort
ERR710428	ERP008729	AUS	F	73	CTR	26.5625	Discovery cohort
ERR710430	ERP008729	AUS	M	78	CTR	31.2213	Discovery cohort
ERR1018188	PRJEB10878	CHI	M	56	CRC	25.6	Discovery cohort
ERR1018190	PRJEB10878	CHI	M	61	CRC	25.2	Discovery cohort
ERR1018194	PRJEB10878	CHI	F	72	CRC	26.3	Discovery cohort
ERR1018197	PRJEB10878	CHI	M	71	CRC	25.8	Discovery cohort
ERR1018198	PRJEB10878	CHI	M	50	CRC	25.2	Discovery cohort
ERR1018206	PRJEB10878	CHI	F	64	CRC	29.1	Discovery cohort
ERR1018207	PRJEB10878	CHI	F	75	CRC	28.7	Discovery cohort
ERR1018216	PRJEB10878	CHI	F	74	CRC	28.7	Discovery cohort
ERR1018218	PRJEB10878	CHI	F	83	CRC	30.4	Discovery cohort
ERR1018220	PRJEB10878	CHI	M	56	CRC	25.9	Discovery cohort
ERR1018222	PRJEB10878	CHI	M	74	CRC	26.8	Discovery cohort
ERR1018224	PRJEB10878	CHI	F	54	CRC	29.7	Discovery cohort
ERR1018226	PRJEB10878	CHI	F	54	CRC	25.6	Discovery cohort
ERR1018227	PRJEB10878	CHI	M	69	CRC	29	Discovery cohort
ERR1018232	PRJEB10878	CHI	F	62	CTR	32.5	Discovery cohort
ERR1018235	PRJEB10878	CHI	F	65	CTR	35.1	Discovery cohort
ERR1018238	PRJEB10878	CHI	M	55	CTR	26.4	Discovery cohort
ERR1018239	PRJEB10878	CHI	F	64	CTR	26.4	Discovery cohort
ERR1018240	PRJEB10878	CHI	M	59	CTR	25.6	Discovery cohort
ERR1018242	PRJEB10878	CHI	F	71	CTR	26.7	Discovery cohort
ERR1018248	PRJEB10878	CHI	M	52	CTR	28.4	Discovery cohort
ERR1018249	PRJEB10878	CHI	M	64	CTR	25.6	Discovery cohort
ERR1018267	PRJEB10878	CHI	M	54	CTR	27.7	Discovery cohort
ERR1018270	PRJEB10878	CHI	M	58	CTR	26.3	Discovery cohort
ERR1018281	PRJEB10878	CHI	F	59	CRC	27	Discovery cohort
ERR1018283	PRJEB10878	CHI	M	56	CRC	31.3	Discovery cohort
ERR1018287	PRJEB10878	CHI	F	79	CRC	25.8	Discovery cohort
ERR1018288	PRJEB10878	CHI	F	69	CRC	28.3	Discovery cohort
ERR1018290	PRJEB10878	CHI	M	78	CRC	27	Discovery cohort
ERR1018293	PRJEB10878	CHI	F	63	CRC	28	Discovery cohort
ERR1018298	PRJEB10878	CHI	M	51	CRC	26.9	Discovery cohort
ERR1018302	PRJEB10878	CHI	F	70	CRC	26.7	Discovery cohort
ERR1018305	PRJEB10878	CHI	M	79	CRC	26.8	Discovery cohort
ERR1018306	PRJEB10878	CHI	F	64	CRC	28.3	Discovery cohort
ERR1018311	PRJEB10878	CHI	M	55	CRC	25.8	Discovery cohort
CCIS00146684ST-4-0	ERP005534	FRA	F	72	CTR	25	Discovery cohort
CCIS00281083ST-3-0	ERP005534	FRA	M	53	CTR	32	Discovery cohort
CCIS02379307ST-4-0	ERP005534	FRA	M	67	CRC	28	Discovery cohort
CCIS02856720ST-4-0	ERP005534	FRA	M	74	CTR	27	Discovery cohort
CCIS11015875ST-4-0	ERP005534	FRA	M	62	CRC	26	Discovery cohort
CCIS11354283ST-4-0	ERP005534	FRA	M	67	CTR	27	Discovery cohort
CCIS11362406ST-4-0	ERP005534	FRA	F	44	CTR	26	Discovery cohort
CCIS12370844ST-4-0	ERP005534	FRA	F	81	CRC	38.71	Discovery cohort
CCIS12656533ST-4-0	ERP005534	FRA	M	51	CRC	30	Discovery cohort
CCIS16326685ST-4-0	ERP005534	FRA	F	46	CTR	29	Discovery cohort
CCIS16561622ST-4-0	ERP005534	FRA	M	54	CTR	26	Discovery cohort
CCIS17669415ST-4-0	ERP005534	FRA	F	72	CRC	37	Discovery cohort
CCIS21126322ST-4-0	ERP005534	FRA	M	59	CTR	25	Discovery cohort
CCIS21278152ST-4-0	ERP005534	FRA	M	63	CRC	25	Discovery cohort
CCIS22958137ST-20-0	ERP005534	FRA	M	60	CRC	26	Discovery cohort
CCIS29210128ST-4-0	ERP005534	FRA	M	64	CTR	27	Discovery cohort
CCIS29688262ST-20-0	ERP005534	FRA	M	50	CTR	25	Discovery cohort
CCIS32452666ST-4-0	ERP005534	FRA	M	68	CTR	26	Discovery cohort
CCIS34055159ST-4-0	ERP005534	FRA	M	80	CRC	29.4	Discovery cohort
CCIS34604008ST-4-0	ERP005534	FRA	F	63	CTR	27	Discovery cohort
CCIS35100175ST-4-0	ERP005534	FRA	M	73	CRC	40	Discovery cohort
CCIS36699628ST-4-0	ERP005534	FRA	F	68	CTR	25	Discovery cohort
CCIS36797902ST-4-0	ERP005534	FRA	M	63	CTR	25	Discovery cohort
CCIS40244499ST-3-0	ERP005534	FRA	F	87	CRC	32.42	Discovery cohort
CCIS41692898ST-4-0	ERP005534	FRA	F	67	CTR	28	Discovery cohort
CCIS44757994ST-4-0	ERP005534	FRA	M	75	CRC	37	Discovery cohort
CCIS45793747ST-4-0	ERP005534	FRA	M	67	CTR	25	Discovery cohort
CCIS47284573ST-4-0	ERP005534	FRA	M	67	CRC	25	Discovery cohort
CCIS48174381ST-4-0	ERP005534	FRA	M	66	CTR	25	Discovery cohort
CCIS50003399ST-4-0	ERP005534	FRA	F	66	CTR	28	Discovery cohort
CCIS52370277ST-4-0	ERP005534	FRA	M	53	CRC	25	Discovery cohort
CCIS55230578ST-4-0	ERP005534	FRA	M	64	CRC	30	Discovery cohort
CCIS58234805ST-4-0	ERP005534	FRA	F	70	CRC	26	Discovery cohort
CCIS61287323ST-4-0	ERP005534	FRA	M	76	CRC	25	Discovery cohort
CCIS63448910ST-4-0	ERP005534	FRA	F	61	CTR	34	Discovery cohort
CCIS63468405ST-4-0	ERP005534	FRA	F	69	CTR	25	Discovery cohort
CCIS64785924ST-20-0	ERP005534	FRA	F	59	CTR	25	Discovery cohort
CCIS65479369ST-4-0	ERP005534	FRA	F	69	CRC	25	Discovery cohort
CCIS71578391ST-4-0	ERP005534	FRA	M	70	CTR	25	Discovery cohort
CCIS72607085ST-4-0	ERP005534	FRA	F	74	CRC	26	Discovery cohort
CCIS77252613ST-4-0	ERP005534	FRA	M	65	CRC	26	Discovery cohort
CCIS78100604ST-4-0	ERP005534	FRA	F	64	CTR	30	Discovery cohort
CCIS78318719ST-4-0	ERP005534	FRA	F	69	CRC	30	Discovery cohort
CCIS79210440ST-3-0	ERP005534	FRA	M	65	CTR	30	Discovery cohort
CCIS80834637ST-4-0	ERP005534	FRA	F	60	CTR	28	Discovery cohort
CCIS81887263ST-4-0	ERP005534	FRA	M	59	CRC	27	Discovery cohort
CCIS84543192ST-4-0	ERP005534	FRA	F	45	CRC	28	Discovery cohort
CCIS87167916ST-4-0	ERP005534	FRA	M	79	CRC	30	Discovery cohort
CCIS87605453ST-4-0	ERP005534	FRA	F	73	CRC	26	Discovery cohort
CCIS88317640ST-4-0	ERP005534	FRA	M	74	CTR	27	Discovery cohort
CCIS91228662ST-4-0	ERP005534	FRA	M	63	CRC	31	Discovery cohort
CCIS93040568ST-20-0	ERP005534	FRA	M	65	CTR	30	Discovery cohort
CCIS94417875ST-3-0	ERP005534	FRA	F	59	CTR	25	Discovery cohort
CCIS98482370ST-3-0	ERP005534	FRA	F	53	CTR	30	Discovery cohort
CCIS98512455ST-4-0	ERP005534	FRA	M	63	CRC	29	Discovery cohort
CCIS98832363ST-4-0	ERP005534	FRA	F	55	CRC	25	Discovery cohort
CCMD10032470ST-11-0	PRJEB27928	GER	M	45	CTR	30.7	Discovery cohort
CCMD10191450ST-11-0	PRJEB27928	GER	F	62	CTR	28.5	Discovery cohort
CCMD11006829ST-21-0	ERP005534	GER	F	42	CRC	35	Discovery cohort
CCMD12232071ST-21-0	ERP005534	GER	M	75	CRC	28	Discovery cohort
CCMD13934959ST-21-0	ERP005534	GER	M	56	CRC	27	Discovery cohort
CCMD14479708ST-21-0	ERP005534	GER	M	74	CRC	26	Discovery cohort
CCMD18829815ST-11-0	PRJEB27928	GER	F	62	CTR	27	Discovery cohort
CCMD18872694ST-21-0	ERP005534	GER	M	63	CRC	25	Discovery cohort
CCMD19168690ST-11-0	PRJEB27928	GER	F	63	CRC	25.8	Discovery cohort
CCMD19497912ST-21-0	ERP005534	GER	F	53	CRC	32	Discovery cohort
CCMD21703880ST-11-0	PRJEB27928	GER	M	80	CRC	28.4	Discovery cohort
CCMD23101338ST-21-0	ERP005534	GER	M	69	CRC	28	Discovery cohort
CCMD23541216ST-11-0	PRJEB27928	GER	M	61	CTR	29.9	Discovery cohort
CCMD26709089ST-21-0	ERP005534	GER	M	66	CRC	26	Discovery cohort
CCMD26925580ST-21-0	ERP005534	GER	M	42	CRC	27	Discovery cohort
CCMD27463710ST-11-0	PRJEB27928	GER	M	81	CRC	26.1	Discovery cohort
CCMD30626189ST-11-0	PRJEB27928	GER	M	51	CTR	26.3	Discovery cohort
CCMD30627121ST-11-0	PRJEB27928	GER	F	48	CTR	25.4	Discovery cohort
CCMD31009081ST-11-0	PRJEB27928	GER	M	64	CTR	26.8	Discovery cohort
CCMD32965613ST-11-0	PRJEB27928	GER	M	64	CTR	27.6	Discovery cohort
CCMD35081859ST-11-0	PRJEB27928	GER	F	60	CTR	25.8	Discovery cohort
CCMD35633353ST-11-0	PRJEB27928	GER	M	61	CRC	25.2	Discovery cohort
CCMD35801800ST-11-0	PRJEB27928	GER	F	29	CTR	30.5	Discovery cohort
CCMD35802077ST-21-0	ERP005534	GER	M	71	CRC	30	Discovery cohort
CCMD37575804ST-11-0	PRJEB27928	GER	M	44	CTR	25.1	Discovery cohort
CCMD38158721ST-11-0	PRJEB27928	GER	M	76	CTR	29.5	Discovery cohort
CCMD39157124ST-11-0	PRJEB27928	GER	M	56	CTR	25	Discovery cohort
CCMD40701343ST-21-0	ERP005534	GER	M	65	CRC	28	Discovery cohort
CCMD41202658ST-11-0	PRJEB27928	GER	F	61	CTR	25.4	Discovery cohort
CCMD42956136ST-11-0	PRJEB27928	GER	F	67	CRC	30.1	Discovery cohort
CCMD45004878ST-11-0	PRJEB27928	GER	M	53	CTR	26.2	Discovery cohort
CCMD45812507ST-11-0	PRJEB27928	GER	M	75	CTR	30.1	Discovery cohort
CCMD45988061ST-21-0	ERP005534	GER	F	62	CRC	27	Discovery cohort
CCMD48236717ST-21-0	ERP005534	GER	F	58	CRC	32	Discovery cohort
CCMD49942357ST-11-0	PRJEB27928	GER	M	46	CTR	26.3	Discovery cohort
CCMD51228890ST-11-0	PRJEB27928	GER	M	65	CTR	32.7	Discovery cohort
CCMD51864103ST-21-0	ERP005534	GER	M	58	CRC	25	Discovery cohort
CCMD53508245ST-11-0	PRJEB27928	GER	M	61	CTR	27	Discovery cohort
CCMD56948710ST-11-0	PRJEB27928	GER	M	66	CTR	30.3	Discovery cohort
CCMD59540613ST-11-0	PRJEB27928	GER	M	64	CTR	25.4	Discovery cohort
CCMD63399960ST-21-0	ERP005534	GER	M	51	CRC	28	Discovery cohort
CCMD64503764ST-21-0	ERP005534	GER	M	66	CRC	31	Discovery cohort
CCMD64776337ST-21-0	ERP005534	GER	F	79	CRC	26	Discovery cohort
CCMD65222621ST-11-0	PRJEB27928	GER	F	63	CRC	28.8	Discovery cohort
CCMD65406197ST-11-0	PRJEB27928	GER	F	50	CRC	32.1	Discovery cohort
CCMD71242853ST-11-0	PRJEB27928	GER	F	56	CRC	30	Discovery cohort
CCMD71915439ST-11-0	PRJEB27928	GER	F	60	CRC	35.8	Discovery cohort
CCMD72895164ST-21-0	ERP005534	GER	M	34	CRC	27	Discovery cohort
CCMD74930188ST-21-0	ERP005534	GER	M	67	CRC	30	Discovery cohort
CCMD79987997ST-21-0	ERP005534	GER	M	70	CRC	25	Discovery cohort
CCMD82866709ST-21-0	ERP005534	GER	F	77	CRC	26	Discovery cohort
CCMD85481373ST-11-0	PRJEB27928	GER	F	69	CTR	25.3	Discovery cohort
CCMD86707194ST-21-0	ERP005534	GER	F	53	CRC	31	Discovery cohort
CCMD87156761ST-21-0	ERP005534	GER	M	55	CRC	28	Discovery cohort
CCMD88272491ST-21-0	ERP005534	GER	M	72	CRC	28	Discovery cohort
CCMD89306485ST-11-0	PRJEB27928	GER	M	52	CRC	29.9	Discovery cohort
CCMD89643949ST-11-0	PRJEB27928	GER	F	51	CTR	25.6	Discovery cohort
CCMD89967135ST-11-0	PRJEB27928	GER	F	58	CTR	27	Discovery cohort
CCMD93344354ST-21-0	ERP005534	GER	M	51	CRC	30	Discovery cohort
CCMD93755960ST-11-0	PRJEB27928	GER	F	45	CTR	27.2	Discovery cohort
CCMD95433940ST-21-0	ERP005534	GER	F	49	CRC	30	Discovery cohort
CCMD95676152ST-11-0	PRJEB27928	GER	M	73	CRC	26.6	Discovery cohort
CCMD96553385ST-21-0	ERP005534	GER	M	90	CRC	28	Discovery cohort
CCMD98198513ST-11-0	PRJEB27928	GER	F	59	CTR	32.3	Discovery cohort
CCMD98531134ST-11-0	PRJEB27928	GER	M	59	CRC	26.5	Discovery cohort
CCMD99929634ST-11-0	PRJEB27928	GER	M	70	CTR	26.7	Discovery cohort
MMPU68403337ST	ERP005534	GER	M	30	CTR	31	Discovery cohort
MMPU84450604ST	ERP005534	GER	M	37	CTR	25	Discovery cohort
MMPU99077057ST	ERP005534	GER	M	49	CTR	26	Discovery cohort
SRR6915093	SRP136711	ITA	M	69	CRC	27	Discovery cohort
SRR6915094	SRP136711	ITA	M	82	CRC	28	Discovery cohort
SRR6915097	SRP136711	ITA	F	80	CTR	32	Discovery cohort
SRR6915099	SRP136711	ITA	M	63	CRC	25	Discovery cohort
SRR6915116	SRP136711	ITA	F	70	CTR	25	Discovery cohort
SRR6915121	SRP136711	ITA	M	66	CTR	34	Discovery cohort
SRR6915122	SRP136711	ITA	M	64	CTR	26	Discovery cohort
SRR6915123	SRP136711	ITA	M	78	CRC	26	Discovery cohort
SRR6915137	SRP136711	ITA	F	69	CRC	29	Discovery cohort
SRR6915158	SRP136711	ITA	F	71	CRC	30	Discovery cohort
SRR6915159	SRP136711	ITA	M	58	CRC	25	Discovery cohort
SRR6915187	SRP136711	ITA	M	64	CTR	25	Discovery cohort
SRR6915189	SRP136711	ITA	F	81	CTR	28	Discovery cohort
SRR6915192	SRP136711	ITA	M	64	CTR	27	Discovery cohort
SRR6915193	SRP136711	ITA	M	69	CTR	30	Discovery cohort
SRR6915206	SRP136711	ITA	M	59	CTR	26	Discovery cohort
SRR6915207	SRP136711	ITA	F	63	CTR	28	Discovery cohort
SRR6915208	SRP136711	ITA	M	76	CRC	26	Discovery cohort
SRR6915209	SRP136711	ITA	M	57	CRC	30	Discovery cohort
SRR6915210	SRP136711	ITA	M	74	CRC	25	Discovery cohort
SRR6915211	SRP136711	ITA	M	64	CRC	30	Discovery cohort
SRR6915213	SRP136711	ITA	M	78	CRC	30	Discovery cohort
SRR6915218	SRP136711	ITA	M	63	CRC	37	Discovery cohort
SRR6915220	SRP136711	ITA	M	67	CRC	35	Discovery cohort
SRR6915225	SRP136711	ITA	F	77	CTR	25	Discovery cohort
SRR6915227	SRP136711	ITA	M	71	CTR	25	Discovery cohort
ERR688507	ERP008729	AUS	F	60	CTR	22.1	Discovery cohort
ERR688509	ERP008729	AUS	M	68	CTR	23.45	Discovery cohort
ERR688513	ERP008729	AUS	M	73	CRC	17.9902	Discovery cohort
ERR688517	ERP008729	AUS	F	65	CRC	23.3067	Discovery cohort
ERR688518	ERP008729	AUS	M	70	CTR	22.64	Discovery cohort
ERR688523	ERP008729	AUS	M	67	CTR	22.79	Discovery cohort
ERR688528	ERP008729	AUS	F	68	CTR	21.7	Discovery cohort
ERR688530	ERP008729	AUS	M	68	CTR	22.2	Discovery cohort
ERR688534	ERP008729	AUS	F	86	CRC	20.5049	Discovery cohort
ERR688543	ERP008729	AUS	M	67	CTR	23.14	Discovery cohort
ERR688544	ERP008729	AUS	F	66	CTR	21.7	Discovery cohort
ERR688563	ERP008729	AUS	F	69	CTR	22.4	Discovery cohort
ERR688568	ERP008729	AUS	F	55	CRC	23.3355	Discovery cohort
ERR688570	ERP008729	AUS	F	64	CRC	24.0882	Discovery cohort
ERR688574	ERP008729	AUS	M	73	CRC	24.8163	Discovery cohort
ERR688577	ERP008729	AUS	F	56	CRC	20.0692	Discovery cohort
ERR688581	ERP008729	AUS	M	74	CRC	24.3375	Discovery cohort
ERR688583	ERP008729	AUS	M	43	CRC	22.68	Discovery cohort
ERR688593	ERP008729	AUS	M	64	CTR	22.78	Discovery cohort
ERR688594	ERP008729	AUS	F	68	CTR	22.1	Discovery cohort
ERR688606	ERP008729	AUS	F	68	CTR	22.4	Discovery cohort
ERR688608	ERP008729	AUS	M	65	CTR	22.03	Discovery cohort
ERR688610	ERP008729	AUS	F	70	CTR	22.67	Discovery cohort
ERR688614	ERP008729	AUS	M	70	CTR	23.67	Discovery cohort
ERR688617	ERP008729	AUS	F	70	CTR	22.8	Discovery cohort
ERR688619	ERP008729	AUS	F	67	CTR	22.58	Discovery cohort
ERR688622	ERP008729	AUS	F	62	CTR	22.1	Discovery cohort
ERR688636	ERP008729	AUS	F	72	CRC	24.2188	Discovery cohort
ERR688638	ERP008729	AUS	M	77	CRC	19.1571	Discovery cohort
ERR688642	ERP008729	AUS	M	66	CRC	22.5981	Discovery cohort
ERR688643	ERP008729	AUS	F	72	CRC	23.8281	Discovery cohort
ERR688646	ERP008729	AUS	M	46	CTR	23.15	Discovery cohort
ERR688649	ERP008729	AUS	F	45	CRC	22.1453	Discovery cohort
ERR688650	ERP008729	AUS	M	72	CRC	24.3375	Discovery cohort
ERR688651	ERP008729	AUS	F	77	CRC	23.4952	Discovery cohort
ERR710429	ERP008729	AUS	M	68	CTR	23.5294	Discovery cohort
ERR710432	ERP008729	AUS	F	43	CTR	22.6474	Discovery cohort
ERR1018185	PRJEB10878	CHI	M	64	CRC	23.1	Discovery cohort
ERR1018186	PRJEB10878	CHI	M	73	CRC	23.8	Discovery cohort
ERR1018187	PRJEB10878	CHI	F	67	CRC	24.7	Discovery cohort
ERR1018189	PRJEB10878	CHI	F	59	CRC	20.7	Discovery cohort
ERR1018191	PRJEB10878	CHI	M	60	CRC	23.2	Discovery cohort
ERR1018192	PRJEB10878	CHI	F	73	CRC	17.7	Discovery cohort
ERR1018193	PRJEB10878	CHI	M	62	CTR	21.7	Discovery cohort
ERR1018195	PRJEB10878	CHI	M	65	CTR	20.7	Discovery cohort
ERR1018196	PRJEB10878	CHI	M	65	CRC	24.8	Discovery cohort
ERR1018199	PRJEB10878	CHI	M	55	CRC	22.2	Discovery cohort
ERR1018200	PRJEB10878	CHI	M	77	CRC	21.7	Discovery cohort
ERR1018201	PRJEB10878	CHI	F	45	CRC	23	Discovery cohort
ERR1018202	PRJEB10878	CHI	F	89	CRC	23.7	Discovery cohort
ERR1018203	PRJEB10878	CHI	F	58	CTR	21.6	Discovery cohort
ERR1018204	PRJEB10878	CHI	F	58	CRC	23.9	Discovery cohort
ERR1018205	PRJEB10878	CHI	M	68	CTR	21.7	Discovery cohort
ERR1018208	PRJEB10878	CHI	M	73	CRC	22.7	Discovery cohort
ERR1018209	PRJEB10878	CHI	F	62	CTR	21.4	Discovery cohort
ERR1018210	PRJEB10878	CHI	M	80	CRC	24	Discovery cohort
ERR1018211	PRJEB10878	CHI	M	67	CRC	23.1	Discovery cohort
ERR1018212	PRJEB10878	CHI	F	61	CRC	22	Discovery cohort
ERR1018213	PRJEB10878	CHI	M	63	CRC	24.4	Discovery cohort
ERR1018214	PRJEB10878	CHI	F	51	CRC	19.6	Discovery cohort
ERR1018217	PRJEB10878	CHI	M	68	CTR	20.4	Discovery cohort
ERR1018219	PRJEB10878	CHI	M	70	CRC	24.6	Discovery cohort
ERR1018221	PRJEB10878	CHI	M	54	CRC	17.9	Discovery cohort
ERR1018223	PRJEB10878	CHI	M	57	CRC	23.2	Discovery cohort
ERR1018225	PRJEB10878	CHI	M	62	CRC	22.7	Discovery cohort
ERR1018228	PRJEB10878	CHI	M	64	CRC	24.8	Discovery cohort
ERR1018229	PRJEB10878	CHI	M	44	CRC	22.5	Discovery cohort
ERR1018230	PRJEB10878	CHI	M	60	CRC	17.3	Discovery cohort
ERR1018231	PRJEB10878	CHI	M	73	CRC	24.5	Discovery cohort
ERR1018233	PRJEB10878	CHI	M	58	CTR	22.3	Discovery cohort
ERR1018234	PRJEB10878	CHI	M	64	CTR	24.8	Discovery cohort
ERR1018236	PRJEB10878	CHI	M	62	CTR	23.5	Discovery cohort
ERR1018237	PRJEB10878	CHI	F	69	CTR	24.9	Discovery cohort
ERR1018241	PRJEB10878	CHI	M	70	CRC	21	Discovery cohort
ERR1018243	PRJEB10878	CHI	M	51	CTR	21.9	Discovery cohort
ERR1018244	PRJEB10878	CHI	M	50	CTR	20.5	Discovery cohort
ERR1018245	PRJEB10878	CHI	M	64	CTR	24.7	Discovery cohort
ERR1018246	PRJEB10878	CHI	M	50	CTR	23.3	Discovery cohort
ERR1018247	PRJEB10878	CHI	F	66	CTR	22.4	Discovery cohort
ERR1018250	PRJEB10878	CHI	M	58	CTR	23.1	Discovery cohort
ERR1018251	PRJEB10878	CHI	F	64	CTR	17.1	Discovery cohort
ERR1018252	PRJEB10878	CHI	M	65	CTR	22.4	Discovery cohort
ERR1018253	PRJEB10878	CHI	M	53	CTR	19.7	Discovery cohort
ERR1018254	PRJEB10878	CHI	F	64	CTR	21.1	Discovery cohort
ERR1018255	PRJEB10878	CHI	F	68	CTR	24.9	Discovery cohort
ERR1018256	PRJEB10878	CHI	M	53	CTR	23.4	Discovery cohort
ERR1018257	PRJEB10878	CHI	F	64	CTR	22.7	Discovery cohort
ERR1018258	PRJEB10878	CHI	M	61	CTR	21.5	Discovery cohort
ERR1018259	PRJEB10878	CHI	F	62	CTR	21.1	Discovery cohort
ERR1018260	PRJEB10878	CHI	M	64	CTR	24.1	Discovery cohort
ERR1018261	PRJEB10878	CHI	M	55	CTR	22.3	Discovery cohort
ERR1018262	PRJEB10878	CHI	F	64	CTR	22.6	Discovery cohort
ERR1018263	PRJEB10878	CHI	F	71	CTR	23	Discovery cohort
ERR1018264	PRJEB10878	CHI	F	64	CTR	22.2	Discovery cohort
ERR1018265	PRJEB10878	CHI	M	65	CTR	22.5	Discovery cohort
ERR1018266	PRJEB10878	CHI	F	73	CTR	24.1	Discovery cohort
ERR1018268	PRJEB10878	CHI	F	65	CTR	21.2	Discovery cohort
ERR1018269	PRJEB10878	CHI	M	60	CTR	22.5	Discovery cohort
ERR1018271	PRJEB10878	CHI	F	64	CTR	21.3	Discovery cohort
ERR1018272	PRJEB10878	CHI	M	69	CTR	23.8	Discovery cohort
ERR1018273	PRJEB10878	CHI	F	65	CTR	20	Discovery cohort
ERR1018274	PRJEB10878	CHI	M	59	CTR	23.7	Discovery cohort
ERR1018275	PRJEB10878	CHI	F	70	CTR	22.2	Discovery cohort
ERR1018276	PRJEB10878	CHI	M	61	CTR	23.7	Discovery cohort
ERR1018277	PRJEB10878	CHI	M	52	CTR	24.6	Discovery cohort
ERR1018278	PRJEB10878	CHI	M	58	CTR	24.5	Discovery cohort
ERR1018279	PRJEB10878	CHI	M	60	CRC	20	Discovery cohort
ERR1018280	PRJEB10878	CHI	M	77	CRC	24.5	Discovery cohort
ERR1018282	PRJEB10878	CHI	F	71	CRC	21.2	Discovery cohort
ERR1018284	PRJEB10878	CHI	M	77	CRC	22	Discovery cohort
ERR1018285	PRJEB10878	CHI	M	77	CRC	23.5	Discovery cohort
ERR1018286	PRJEB10878	CHI	F	83	CRC	22.8	Discovery cohort
ERR1018289	PRJEB10878	CHI	M	62	CRC	23.5	Discovery cohort
ERR1018291	PRJEB10878	CHI	F	49	CRC	22.6	Discovery cohort
ERR1018292	PRJEB10878	CHI	M	81	CRC	18.2	Discovery cohort
ERR1018294	PRJEB10878	CHI	M	59	CRC	24.5	Discovery cohort
ERR1018295	PRJEB10878	CHI	M	73	CRC	22.1	Discovery cohort
ERR1018296	PRJEB10878	CHI	M	76	CRC	21.9	Discovery cohort
ERR1018297	PRJEB10878	CHI	F	74	CRC	17.9	Discovery cohort
ERR1018299	PRJEB10878	CHI	M	74	CRC	24.2	Discovery cohort
ERR1018300	PRJEB10878	CHI	M	77	CRC	20.2	Discovery cohort
ERR1018301	PRJEB10878	CHI	M	34	CRC	19.4	Discovery cohort
ERR1018303	PRJEB10878	CHI	F	83	CRC	18.9	Discovery cohort
ERR1018304	PRJEB10878	CHI	M	68	CRC	21.5	Discovery cohort
ERR1018307	PRJEB10878	CHI	M	67	CRC	24.9	Discovery cohort
ERR1018308	PRJEB10878	CHI	M	61	CTR	23.8	Discovery cohort
ERR1018309	PRJEB10878	CHI	M	62	CTR	21.5	Discovery cohort
ERR1018310	PRJEB10878	CHI	M	68	CRC	23.7	Discovery cohort
ERR1018312	PRJEB10878	CHI	M	63	CRC	22.5	Discovery cohort
CCIS02124300ST-4-0	ERP005534	FRA	M	35	CTR	23	Discovery cohort
CCIS03473770ST-4-0	ERP005534	FRA	M	29	CTR	24.49	Discovery cohort
CCIS03857607ST-4-0	ERP005534	FRA	M	61	CTR	23	Discovery cohort
CCIS05314658ST-4-0	ERP005534	FRA	F	65	CTR	24	Discovery cohort
CCIS06260551ST-3-0	ERP005534	FRA	M	58	CRC	24	Discovery cohort
CCIS07539127ST-4-0	ERP005534	FRA	F	77	CTR	22	Discovery cohort
CCIS07648107ST-4-0	ERP005534	FRA	F	62	CTR	21	Discovery cohort
CCIS09568613ST-4-0	ERP005534	FRA	M	67	CTR	21	Discovery cohort
CCIS10706551ST-3-0	ERP005534	FRA	M	25	CTR	24.15	Discovery cohort
CCIS13047523ST-4-0	ERP005534	FRA	M	70	CTR	22	Discovery cohort
CCIS14449628ST-4-0	ERP005534	FRA	F	59	CRC	20	Discovery cohort
CCIS15794887ST-4-0	ERP005534	FRA	F	37	CTR	18	Discovery cohort
CCIS16383318ST-4-0	ERP005534	FRA	F	61	CTR	24	Discovery cohort
CCIS20795251ST-4-0	ERP005534	FRA	F	71	CTR	23	Discovery cohort
CCIS22416007ST-4-0	ERP005534	FRA	M	82	CRC	24.49	Discovery cohort
CCIS23164343ST-4-0	ERP005534	FRA	M	62	CTR	23	Discovery cohort
CCIS24254057ST-4-0	ERP005534	FRA	F	69	CRC	24	Discovery cohort
CCIS27304052ST-3-0	ERP005534	FRA	F	52	CTR	20	Discovery cohort
CCIS27927933ST-4-0	ERP005534	FRA	M	72	CTR	24	Discovery cohort
CCIS33816588ST-4-0	ERP005534	FRA	M	64	CRC	21	Discovery cohort
CCIS38765456ST-20-0	ERP005534	FRA	F	79	CRC	22	Discovery cohort
CCIS41222843ST-4-0	ERP005534	FRA	F	73	CRC	24	Discovery cohort
CCIS41288781ST-4-0	ERP005534	FRA	F	74	CRC	19	Discovery cohort
CCIS41548810ST-4-0	ERP005534	FRA	M	78	CRC	19	Discovery cohort
CCIS44093303ST-4-0	ERP005534	FRA	F	62	CTR	20	Discovery cohort
CCIS45571137ST-3-0	ERP005534	FRA	F	55	CTR	20	Discovery cohort
CCIS46047672ST-4-0	ERP005534	FRA	M	65	CRC	24	Discovery cohort
CCIS46467422ST-4-0	ERP005534	FRA	F	54	CRC	22	Discovery cohort
CCIS48725289ST-4-0	ERP005534	FRA	F	62	CRC	21	Discovery cohort
CCIS50148151ST-4-0	ERP005534	FRA	F	87	CRC	15.15	Discovery cohort
CCIS50471204ST-4-0	ERP005534	FRA	F	61	CTR	23	Discovery cohort
CCIS51595129ST-4-0	ERP005534	FRA	F	63	CTR	22	Discovery cohort
CCIS53043478ST-4-0	ERP005534	FRA	M	72	CRC	22	Discovery cohort
CCIS59132091ST-4-0	ERP005534	FRA	F	80	CRC	23.19	Discovery cohort
CCIS62605362ST-3-0	ERP005534	FRA	F	56	CRC	23	Discovery cohort
CCIS62794166ST-4-0	ERP005534	FRA	M	68	CRC	23	Discovery cohort
CCIS63910149ST-4-0	ERP005534	FRA	F	49	CTR	23	Discovery cohort
CCIS64773582ST-4-0	ERP005534	FRA	F	63	CTR	23	Discovery cohort
CCIS71301801ST-4-0	ERP005534	FRA	F	50	CRC	24	Discovery cohort
CCIS74239020ST-4-0	ERP005534	FRA	M	62	CTR	24	Discovery cohort
CCIS76845094ST-20-0	ERP005534	FRA	M	44	CRC	20	Discovery cohort
CCIS81139242ST-4-0	ERP005534	FRA	F	64	CTR	20	Discovery cohort
CCIS82146115ST-4-0	ERP005534	FRA	M	51	CRC	24	Discovery cohort
CCIS82507866ST-3-0	ERP005534	FRA	M	57	CTR	24	Discovery cohort
CCIS82944710ST-20-0	ERP005534	FRA	F	38	CTR	22	Discovery cohort
CCIS83870198ST-4-0	ERP005534	FRA	F	48	CRC	24	Discovery cohort
CCIS85214191ST-3-0	ERP005534	FRA	M	63	CRC	22	Discovery cohort
CCIS87116798ST-4-0	ERP005534	FRA	F	85	CRC	20.31	Discovery cohort
CCIS87252800ST-4-0	ERP005534	FRA	M	73	CRC	17	Discovery cohort
CCIS88007743ST-4-0	ERP005534	FRA	F	67	CTR	23	Discovery cohort
CCIS90164298ST-4-0	ERP005534	FRA	M	84	CTR	23	Discovery cohort
CCIS94603952ST-4-0	ERP005534	FRA	F	80	CTR	21	Discovery cohort
CCIS95097901ST-4-0	ERP005534	FRA	M	52	CTR	24	Discovery cohort
CCIS95409808ST-4-0	ERP005534	FRA	F	63	CTR	21	Discovery cohort
CCMD13071240ST-21-0	ERP005534	GER	F	66	CRC	23	Discovery cohort
CCMD15562448ST-11-0	PRJEB27928	GER	M	74	CTR	22.9	Discovery cohort
CCMD17410933ST-11-0	PRJEB27928	GER	F	59	CTR	22.5	Discovery cohort
CCMD18579000ST-11-0	PRJEB27928	GER	F	59	CTR	22.7	Discovery cohort
CCMD21593359ST-11-0	PRJEB27928	GER	F	85	CRC	19.7	Discovery cohort
CCMD22852639ST-11-0	PRJEB27928	GER	F	50	CTR	23.4	Discovery cohort
CCMD25475945ST-11-0	PRJEB27928	GER	F	59	CTR	22.1	Discovery cohort
CCMD25511638ST-21-0	ERP005534	GER	F	72	CRC	24	Discovery cohort
CCMD25963797ST-21-0	ERP005534	GER	M	62	CRC	22	Discovery cohort
CCMD26625622ST-11-0	PRJEB27928	GER	M	50	CTR	21.6	Discovery cohort
CCMD27867141ST-11-0	PRJEB27928	GER	F	55	CTR	18	Discovery cohort
CCMD28738636ST-11-0	PRJEB27928	GER	M	73	CTR	24.8	Discovery cohort
CCMD29706695ST-11-0	PRJEB27928	GER	M	45	CTR	22.1	Discovery cohort
CCMD31134579ST-11-0	PRJEB27928	GER	M	75	CTR	21.5	Discovery cohort
CCMD32288175ST-11-0	PRJEB27928	GER	F	57	CTR	22.2	Discovery cohort
CCMD34381688ST-21-0	ERP005534	GER	M	41	CRC	22	Discovery cohort
CCMD39882286ST-11-0	PRJEB27928	GER	M	53	CTR	18.5	Discovery cohort
CCMD41521570ST-11-0	PRJEB27928	GER	M	67	CTR	24.4	Discovery cohort
CCMD42428553ST-21-0	ERP005534	GER	M	87	CRC	22	Discovery cohort
CCMD46222674ST-21-0	ERP005534	GER	M	59	CRC	24	Discovery cohort
CCMD46727384ST-11-0	PRJEB27928	GER	F	53	CTR	24.1	Discovery cohort
CCMD46947453ST-21-0	ERP005534	GER	M	69	CRC	24	Discovery cohort
CCMD49025643ST-11-0	PRJEB27928	GER	M	41	CTR	23.8	Discovery cohort
CCMD49461418ST-11-0	PRJEB27928	GER	M	61	CRC	21.6	Discovery cohort
CCMD50071957ST-21-0	ERP005534	GER	F	35	CRC	22	Discovery cohort
CCMD50300306ST-11-0	PRJEB27928	GER	M	64	CTR	24.6	Discovery cohort
CCMD50529145ST-11-0	PRJEB27928	GER	F	63	CTR	20.2	Discovery cohort
CCMD50538120ST-11-0	PRJEB27928	GER	M	75	CTR	22.9	Discovery cohort
CCMD51154251ST-11-0	PRJEB27928	GER	M	50	CTR	22.6	Discovery cohort
CCMD52117727ST-11-0	PRJEB27928	GER	M	79	CRC	22.4	Discovery cohort
CCMD52145360ST-11-0	PRJEB27928	GER	M	81	CRC	24	Discovery cohort
CCMD53522274ST-11-0	PRJEB27928	GER	F	75	CTR	19.3	Discovery cohort
CCMD54057834ST-11-0	PRJEB27928	GER	F	57	CTR	21.2	Discovery cohort
CCMD59583015ST-11-0	PRJEB27928	GER	F	61	CRC	24.1	Discovery cohort
CCMD60079086ST-21-0	ERP005534	GER	F	73	CRC	22	Discovery cohort
CCMD66848156ST-11-0	PRJEB27928	GER	F	64	CTR	21.1	Discovery cohort
CCMD67373733ST-11-0	PRJEB27928	GER	M	73	CTR	24.5	Discovery cohort
CCMD68973846ST-11-0	PRJEB27928	GER	F	64	CTR	22.8	Discovery cohort
CCMD72666896ST-11-0	PRJEB27928	GER	F	58	CTR	23.8	Discovery cohort
CCMD72690923ST-11-0	PRJEB27928	GER	M	60	CRC	19.7	Discovery cohort
CCMD73128545ST-11-0	PRJEB27928	GER	F	57	CTR	22.2	Discovery cohort
CCMD74592084ST-11-0	PRJEB27928	GER	M	48	CTR	23	Discovery cohort
CCMD75147712ST-11-0	PRJEB27928	GER	F	53	CTR	23	Discovery cohort
CCMD76222476ST-11-0	PRJEB27928	GER	F	62	CRC	21.3	Discovery cohort
CCMD76409700ST-11-0	PRJEB27928	GER	F	60	CTR	23	Discovery cohort
CCMD79349503ST-11-0	PRJEB27928	GER	F	60	CRC	21.9	Discovery cohort
CCMD85661207ST-11-0	PRJEB27928	GER	M	28	CTR	24.6	Discovery cohort
CCMD86114146ST-21-0	ERP005534	GER	M	68	CRC	23	Discovery cohort
CCMD89107682ST-11-0	PRJEB27928	GER	F	54	CTR	24.6	Discovery cohort
CCMD90311071ST-21-0	ERP005534	GER	F	43	CRC	22	Discovery cohort
CCMD92404903ST-11-0	PRJEB27928	GER	F	66	CRC	13.3	Discovery cohort
CCMD95431029ST-11-0	PRJEB27928	GER	M	84	CRC	24	Discovery cohort
CCMD98702133ST-11-0	PRJEB27928	GER	M	37	CTR	24.5	Discovery cohort
CCMD99440714ST-11-0	PRJEB27928	GER	M	39	CTR	24.9	Discovery cohort
MMPU29365221ST	ERP005534	GER	M	34	CTR	23	Discovery cohort
MMPU72854103ST	ERP005534	GER	M	34	CTR	21	Discovery cohort
SRR6915091	SRP136711	ITA	M	77	CRC	23	Discovery cohort
SRR6915092	SRP136711	ITA	F	60	CTR	20	Discovery cohort
SRR6915095	SRP136711	ITA	M	84	CRC	22	Discovery cohort
SRR6915098	SRP136711	ITA	M	74	CRC	23	Discovery cohort
SRR6915100	SRP136711	ITA	M	80	CTR	24	Discovery cohort
SRR6915101	SRP136711	ITA	F	84	CRC	23	Discovery cohort
SRR6915102	SRP136711	ITA	M	61	CRC	23	Discovery cohort
SRR6915115	SRP136711	ITA	F	83	CRC	19	Discovery cohort
SRR6915119	SRP136711	ITA	M	66	CRC	24	Discovery cohort
SRR6915120	SRP136711	ITA	M	64	CRC	23	Discovery cohort
SRR6915144	SRP136711	ITA	F	68	CTR	22	Discovery cohort
SRR6915145	SRP136711	ITA	M	60	CTR	22	Discovery cohort
SRR6915160	SRP136711	ITA	F	67	CRC	21	Discovery cohort
SRR6915164	SRP136711	ITA	M	58	CTR	24	Discovery cohort
SRR6915166	SRP136711	ITA	M	70	CRC	24	Discovery cohort
SRR6915188	SRP136711	ITA	M	60	CRC	22	Discovery cohort
SRR6915190	SRP136711	ITA	M	78	CRC	24	Discovery cohort
SRR6915191	SRP136711	ITA	M	69	CTR	24	Discovery cohort
SRR6915194	SRP136711	ITA	M	71	CTR	24	Discovery cohort
SRR6915201	SRP136711	ITA	F	83	CRC	24	Discovery cohort
SRR6915202	SRP136711	ITA	M	61	CTR	22	Discovery cohort
SRR6915217	SRP136711	ITA	F	67	CTR	24	Discovery cohort
SRR6915219	SRP136711	ITA	M	77	CRC	22	Discovery cohort
SRR6915222	SRP136711	ITA	F	70	CTR	20	Discovery cohort
MMRS11932626ST-27-0-0	PRJEB12449	USA	M	65	CTR	29.6	Validation cohort
MMRS12272136ST-27-0-0	PRJEB12449	USA	M	51	CRC	25.8	Validation cohort
MMRS14379078ST-27-0-0	PRJEB12449	USA	M	53	CRC	25	Validation cohort
MMRS15137911ST-27-0-0	PRJEB12449	USA	F	64	CRC	35.7	Validation cohort
MMRS16644320ST-27-0-0	PRJEB12449	USA	M	53	CRC	27.9	Validation cohort
MMRS24340226ST-27-0-0	PRJEB12449	USA	M	70	CRC	25.1	Validation cohort
MMRS29805707ST-27-0-0	PRJEB12449	USA	M	49	CTR	33.4	Validation cohort
MMRS31306426ST-27-0-0	PRJEB12449	USA	M	73	CRC	25.8	Validation cohort
MMRS35808664ST-27-0-0	PRJEB12449	USA	M	63	CTR	31.6	Validation cohort
MMRS36405092ST-27-0-0	PRJEB12449	USA	M	48	CTR	26.4	Validation cohort
MMRS39415781ST-27-0-0	PRJEB12449	USA	F	70	CTR	28.6	Validation cohort
MMRS40913371ST-27-0-0	PRJEB12449	USA	F	76	CTR	26.9	Validation cohort
MMRS42780924ST-27-0-0	PRJEB12449	USA	M	65	CRC	31.4	Validation cohort
MMRS43939546ST-27-0-0	PRJEB12449	USA	F	63	CRC	25.7	Validation cohort
MMRS44587603ST-27-0-0	PRJEB12449	USA	F	66	CRC	31.5	Validation cohort
MMRS47685461ST-27-0-0	PRJEB12449	USA	M	67	CRC	33.2	Validation cohort
MMRS51737257ST-27-0-0	PRJEB12449	USA	M	63	CTR	25.4	Validation cohort
MMRS54316675ST-27-0-0	PRJEB12449	USA	M	55	CRC	29.6	Validation cohort
MMRS55294627ST-27-0-0	PRJEB12449	USA	M	43	CRC	32	Validation cohort
MMRS57276462ST-27-0-0	PRJEB12449	USA	M	67	CTR	30.5	Validation cohort
MMRS61683006ST-27-0-0	PRJEB12449	USA	F	62	CTR	25.8	Validation cohort
MMRS62192467ST-27-0-0	PRJEB12449	USA	F	70	CTR	31.2	Validation cohort
MMRS62666492ST-27-0-0	PRJEB12449	USA	M	60	CTR	33.4	Validation cohort
MMRS64281211ST-27-0-0	PRJEB12449	USA	M	71	CRC	27.8	Validation cohort
MMRS64281551ST-27-0-0	PRJEB12449	USA	F	63	CTR	28.3	Validation cohort
MMRS65945127ST-27-0-0	PRJEB12449	USA	M	65	CRC	32.1	Validation cohort
MMRS66868025ST-27-0-0	PRJEB12449	USA	M	58	CTR	26.8	Validation cohort
MMRS67096717ST-27-0-0	PRJEB12449	USA	M	79	CTR	35.2	Validation cohort
MMRS67247116ST-27-0-0	PRJEB12449	USA	M	53	CRC	25.4	Validation cohort
MMRS79893829ST-27-0-0	PRJEB12449	USA	M	66	CTR	28.2	Validation cohort
MMRS81130264ST-27-0-0	PRJEB12449	USA	M	64	CTR	32.4	Validation cohort
MMRS81135225ST-27-0-0	PRJEB12449	USA	M	57	CTR	25.1	Validation cohort
MMRS81671217ST-27-0-0	PRJEB12449	USA	M	57	CRC	26.4	Validation cohort
MMRS84954772ST-27-0-0	PRJEB12449	USA	M	56	CRC	25.8	Validation cohort
MMRS86178473ST-27-0-0	PRJEB12449	USA	M	65	CRC	25.1	Validation cohort
MMRS86958796ST-27-0-0	PRJEB12449	USA	F	55	CRC	31.6	Validation cohort
MMRS87723283ST-27-0-0	PRJEB12449	USA	M	42	CTR	27.6	Validation cohort
MMRS92544445ST-27-0-0	PRJEB12449	USA	F	72	CRC	27.8	Validation cohort
MMRS92546335ST-27-0-0	PRJEB12449	USA	F	42	CTR	27.2	Validation cohort
MMRS95674036ST-27-0-0	PRJEB12449	USA	F	68	CTR	38.4	Validation cohort
MMRS97052561ST-27-0-0	PRJEB12449	USA	F	69	CRC	27.8	Validation cohort
MMRS99045180ST-27-0-0	PRJEB12449	USA	F	67	CRC	30	Validation cohort
MMRS11288076ST-27-0-0	PRJEB12449	USA	M	65	CTR	23.5	Validation cohort
MMRS17603756ST-27-0-0	PRJEB12449	USA	F	63	CTR	16.8	Validation cohort
MMRS17963147ST-27-0-0	PRJEB12449	USA	M	69	CTR	24.1	Validation cohort
MMRS18295921ST-27-0-0	PRJEB12449	USA	M	42	CRC	22	Validation cohort
MMRS20257302ST-27-0-0	PRJEB12449	USA	F	62	CTR	20.7	Validation cohort
MMRS21365932ST-27-0-0	PRJEB12449	USA	M	56	CTR	23	Validation cohort
MMRS25211151ST-27-0-0	PRJEB12449	USA	F	60	CTR	20.5	Validation cohort
MMRS25641480ST-27-0-0	PRJEB12449	USA	F	54	CRC	23.5	Validation cohort
MMRS32573774ST-27-0-0	PRJEB12449	USA	M	82	CTR	20.5	Validation cohort
MMRS33294861ST-27-0-0	PRJEB12449	USA	M	48	CTR	23.1	Validation cohort
MMRS34525504ST-27-0-0	PRJEB12449	USA	M	71	CRC	24.7	Validation cohort
MMRS34569532ST-27-0-0	PRJEB12449	USA	M	72	CTR	23.1	Validation cohort
MMRS38861560ST-27-0-0	PRJEB12449	USA	F	76	CTR	22.1	Validation cohort
MMRS38954404ST-27-0-0	PRJEB12449	USA	F	55	CTR	23.8	Validation cohort
MMRS39582183ST-27-0-0	PRJEB12449	USA	M	39	CTR	23.5	Validation cohort
MMRS41266697ST-27-0-0	PRJEB12449	USA	F	54	CRC	24	Validation cohort
MMRS41711735ST-27-0-0	PRJEB12449	USA	M	58	CRC	21.1	Validation cohort
MMRS43563715ST-27-0-0	PRJEB12449	USA	M	71	CRC	22.6	Validation cohort
MMRS44197125ST-27-0-0	PRJEB12449	USA	M	40	CRC	17.4	Validation cohort
MMRS44203591ST-27-0-0	PRJEB12449	USA	F	59	CRC	20.4	Validation cohort
MMRS47662059ST-27-0-0	PRJEB12449	USA	M	74	CRC	23.6	Validation cohort
MMRS51307502ST-27-0-0	PRJEB12449	USA	F	45	CTR	22.6	Validation cohort
MMRS51410669ST-27-0-0	PRJEB12449	USA	M	65	CRC	21.1	Validation cohort
MMRS51728985ST-27-0-0	PRJEB12449	USA	M	61	CRC	24.4	Validation cohort
MMRS54246132ST-27-0-0	PRJEB12449	USA	M	63	CTR	24	Validation cohort
MMRS56137463ST-27-0-0	PRJEB12449	USA	M	51	CTR	24.8	Validation cohort
MMRS57569834ST-27-0-0	PRJEB12449	USA	M	58	CTR	24.5	Validation cohort
MMRS59699117ST-27-0-0	PRJEB12449	USA	M	85	CRC	22.8	Validation cohort
MMRS62376181ST-27-0-0	PRJEB12449	USA	F	69	CRC	20.8	Validation cohort
MMRS65205033ST-27-0-0	PRJEB12449	USA	F	89	CRC	22.7	Validation cohort
MMRS65742083ST-27-0-0	PRJEB12449	USA	M	63	CTR	24.8	Validation cohort
MMRS65862658ST-27-0-0	PRJEB12449	USA	M	72	CTR	23.6	Validation cohort
MMRS68630931ST-27-0-0	PRJEB12449	USA	M	59	CTR	23.6	Validation cohort
MMRS68910755ST-27-0-0	PRJEB12449	USA	F	83	CRC	16.8	Validation cohort
MMRS71762412ST-27-0-0	PRJEB12449	USA	M	44	CRC	23.4	Validation cohort
MMRS72980899ST-27-0-0	PRJEB12449	USA	M	63	CRC	21.3	Validation cohort
MMRS73787048ST-27-0-0	PRJEB12449	USA	M	47	CTR	24.4	Validation cohort
MMRS77018926ST-27-0-0	PRJEB12449	USA	M	40	CRC	23.7	Validation cohort
MMRS77321055ST-27-0-0	PRJEB12449	USA	M	31	CRC	19.6	Validation cohort
MMRS77487595ST-27-0-0	PRJEB12449	USA	M	78	CRC	22.6	Validation cohort
MMRS78791111ST-27-0-0	PRJEB12449	USA	M	65	CRC	24.3	Validation cohort
MMRS80093644ST-27-0-0	PRJEB12449	USA	M	31	CRC	19.6	Validation cohort
MMRS81194191ST-27-0-0	PRJEB12449	USA	M	54	CRC	18.6	Validation cohort
MMRS84085284ST-27-0-0	PRJEB12449	USA	M	68	CTR	22.1	Validation cohort
MMRS84159866ST-27-0-0	PRJEB12449	USA	F	67	CTR	18.6	Validation cohort
MMRS85382779ST-27-0-0	PRJEB12449	USA	M	66	CRC	21.6	Validation cohort
MMRS85438660ST-27-0-0	PRJEB12449	USA	M	68	CTR	23	Validation cohort
MMRS85548821ST-27-0-0	PRJEB12449	USA	M	71	CTR	23.2	Validation cohort
MMRS86168210ST-27-0-0	PRJEB12449	USA	M	79	CTR	21.3	Validation cohort
MMRS88581325ST-27-0-0	PRJEB12449	USA	F	73	CTR	23.9	Validation cohort
MMRS90191266ST-27-0-0	PRJEB12449	USA	M	37	CRC	22.5	Validation cohort
MMRS91297590ST-27-0-0	PRJEB12449	USA	M	36	CTR	21.3	Validation cohort
MMRS93621581ST-27-0-0	PRJEB12449	USA	M	60	CTR	23.1	Validation cohort
MMRS94549160ST-27-0-0	PRJEB12449	USA	M	76	CTR	23.8	Validation cohort
MMRS95277876ST-27-0-0	PRJEB12449	USA	M	48	CTR	21.5	Validation cohort
MMRS95479054ST-27-0-0	PRJEB12449	USA	M	45	CTR	24.4	Validation cohort
MMRS96422329ST-27-0-0	PRJEB12449	USA	M	66	CRC	22.3	Validation cohort
MMRS97307143ST-27-0-0	PRJEB12449	USA	M	56	CTR	22.7	Validation cohort
MMRS97327636ST-27-0-0	PRJEB12449	USA	M	84	CRC	23.5	Validation cohort
SRR6456151	PRJNA429097	CHI_CQ	F	39	CTR	23.92	Validation cohort
SRR6456153	PRJNA429097	CHI_CQ	M	27	CTR	21	Validation cohort
SRR6456155	PRJNA429097	CHI_CQ	M	39	CTR	22.71	Validation cohort
SRR6456158	PRJNA429097	CHI_CQ	M	37	CTR	21.53	Validation cohort
SRR6456132	PRJNA429097	CHI_CQ	F	38	CTR	21.77	Validation cohort
SRR6456136	PRJNA429097	CHI_CQ	M	28	CTR	24.38	Validation cohort
SRR6456179	PRJNA429097	CHI_CQ	F	32	CTR	22.1	Validation cohort
SRR6456176	PRJNA429097	CHI_CQ	M	37	CTR	20.59	Validation cohort
SRR6456172	PRJNA429097	CHI_CQ	M	32	CTR	23.21	Validation cohort
SRR6456253	PRJNA429097	CHI_CQ	M	34	CTR	21.35	Validation cohort
SRR6456251	PRJNA429097	CHI_CQ	M	39	CTR	24.66	Validation cohort
SRR6456248	PRJNA429097	CHI_CQ	F	27	CTR	23.06	Validation cohort
SRR6456246	PRJNA429097	CHI_CQ	M	35	CTR	24.38	Validation cohort
SRR6456239	PRJNA429097	CHI_CQ	F	20	CTR	20.52	Validation cohort
SRR6456240	PRJNA429097	CHI_CQ	F	32	CTR	22.81	Validation cohort
SRR6456244	PRJNA429097	CHI_CQ	M	32	CTR	19.88	Validation cohort
SRR6456245	PRJNA429097	CHI_CQ	F	34	CTR	24.51	Validation cohort
SRR6456231	PRJNA429097	CHI_CQ	M	24	CTR	19.87	Validation cohort
SRR6456230	PRJNA429097	CHI_CQ	M	37	CTR	22.44	Validation cohort
SRR6456233	PRJNA429097	CHI_CQ	F	29	CTR	23.06	Validation cohort
SRR6456210	PRJNA429097	CHI_CQ	M	38	CTR	24.3	Validation cohort
SRR6456360	PRJNA429097	CHI_CQ	M	33	CTR	20.27	Validation cohort
SRR6456358	PRJNA429097	CHI_CQ	F	31	CTR	21.19	Validation cohort
SRR6456364	PRJNA429097	CHI_CQ	F	27	CTR	21.44	Validation cohort
SRR6456363	PRJNA429097	CHI_CQ	F	36	CTR	23.12	Validation cohort
SRR6456366	PRJNA429097	CHI_CQ	M	33	CTR	21.39	Validation cohort
SRR6456368	PRJNA429097	CHI_CQ	F	22	CTR	22.1	Validation cohort
SRR6456372	PRJNA429097	CHI_CQ	F	39	CTR	21.83	Validation cohort
SRR6456376	PRJNA429097	CHI_CQ	M	37	CTR	19	Validation cohort
SRR6456352	PRJNA429097	CHI_CQ	F	29	CTR	23.73	Validation cohort
SRR6451258	PRJNA429097	CHI_CQ	F	39	CRC	25.1	Validation cohort
SRR6451675	PRJNA429097	CHI_CQ	M	39	CRC	27.68	Validation cohort
SRR6451681	PRJNA429097	CHI_CQ	M	48	CRC	28.73	Validation cohort
SRR6451680	PRJNA429097	CHI_CQ	M	54	CRC	25.51	Validation cohort
SRR6451678	PRJNA429097	CHI_CQ	M	61	CRC	26.03	Validation cohort
SRR6451672	PRJNA429097	CHI_CQ	M	47	CRC	25.61	Validation cohort
SRR6451686	PRJNA429097	CHI_CQ	M	50	CRC	27.82	Validation cohort
SRR6451688	PRJNA429097	CHI_CQ	M	47	CRC	26.13	Validation cohort
SRR6451691	PRJNA429097	CHI_CQ	M	59	CRC	28.28	Validation cohort
SRR6451683	PRJNA429097	CHI_CQ	M	71	CRC	26.23	Validation cohort
SRR6451669	PRJNA429097	CHI_CQ	M	71	CRC	29.14	Validation cohort
SRR6451666	PRJNA429097	CHI_CQ	F	58	CRC	30.43	Validation cohort
SRR6451662	PRJNA429097	CHI_CQ	M	64	CRC	25.71	Validation cohort
SRR6451663	PRJNA429097	CHI_CQ	F	70	CRC	28.3	Validation cohort
SRR6456140	PRJNA429097	CHI_CQ	M	47	CRC	28.04	Validation cohort
SRR6456148	PRJNA429097	CHI_CQ	M	52	CRC	27.38	Validation cohort
SRR6456149	PRJNA429097	CHI_CQ	F	51	CTR	25.2	Validation cohort
SRR6456133	PRJNA429097	CHI_CQ	F	42	CTR	26.31	Validation cohort
SRR6456134	PRJNA429097	CHI_CQ	M	38	CTR	25.5	Validation cohort
SRR6456129	PRJNA429097	CHI_CQ	F	43	CTR	25.32	Validation cohort
SRR6456159	PRJNA429097	CHI_CQ	M	52	CRC	26.08	Validation cohort
SRR6456223	PRJNA429097	CHI_CQ	F	68	CRC	25.2	Validation cohort
SRR6456222	PRJNA429097	CHI_CQ	M	42	CRC	28.71	Validation cohort
SRR6456219	PRJNA429097	CHI_CQ	M	42	CRC	26.45	Validation cohort
SRR6456180	PRJNA429097	CHI_CQ	F	72	CRC	25.81	Validation cohort
SRR6456181	PRJNA429097	CHI_CQ	M	41	CTR	25.35	Validation cohort
SRR6456173	PRJNA429097	CHI_CQ	M	72	CTR	25.21	Validation cohort
SRR6456165	PRJNA429097	CHI_CQ	M	47	CTR	27.6	Validation cohort
SRR6456168	PRJNA429097	CHI_CQ	F	56	CTR	26.84	Validation cohort
SRR6456169	PRJNA429097	CHI_CQ	M	40	CTR	25.84	Validation cohort
SRR6456170	PRJNA429097	CHI_CQ	F	37	CTR	25.36	Validation cohort
SRR6456247	PRJNA429097	CHI_CQ	F	42	CTR	25.25	Validation cohort
SRR6456255	PRJNA429097	CHI_CQ	F	50	CTR	25.61	Validation cohort
SRR6456243	PRJNA429097	CHI_CQ	F	35	CTR	25.24	Validation cohort
SRR6456226	PRJNA429097	CHI_CQ	M	33	CTR	26.16	Validation cohort
SRR6456228	PRJNA429097	CHI_CQ	M	52	CTR	25.48	Validation cohort
SRR6456234	PRJNA429097	CHI_CQ	M	66	CTR	25.68	Validation cohort
SRR6456211	PRJNA429097	CHI_CQ	M	36	CTR	25.2	Validation cohort
SRR6456212	PRJNA429097	CHI_CQ	F	65	CRC	28.89	Validation cohort
SRR6456208	PRJNA429097	CHI_CQ	M	68	CRC	28.58	Validation cohort
SRR6456209	PRJNA429097	CHI_CQ	F	71	CRC	26.67	Validation cohort
SRR6456215	PRJNA429097	CHI_CQ	F	64	CRC	26.67	Validation cohort
SRR6456193	PRJNA429097	CHI_CQ	M	44	CRC	25.56	Validation cohort
SRR6456194	PRJNA429097	CHI_CQ	M	65	CRC	25.69	Validation cohort
SRR6456195	PRJNA429097	CHI_CQ	M	74	CRC	26.18	Validation cohort
SRR6456371	PRJNA429097	CHI_CQ	F	30	CTR	28.27	Validation cohort
SRR6451261	PRJNA429097	CHI_CQ	F	42	CRC	22.27	Validation cohort
SRR6451260	PRJNA429097	CHI_CQ	M	48	CRC	23.44	Validation cohort
SRR6451259	PRJNA429097	CHI_CQ	M	49	CRC	17.92	Validation cohort
SRR6451257	PRJNA429097	CHI_CQ	M	67	CRC	22.27	Validation cohort
SRR6451256	PRJNA429097	CHI_CQ	F	59	CRC	21.36	Validation cohort
SRR6451255	PRJNA429097	CHI_CQ	M	51	CRC	20.28	Validation cohort
SRR6451254	PRJNA429097	CHI_CQ	F	65	CRC	19.14	Validation cohort
SRR6451262	PRJNA429097	CHI_CQ	M	76	CRC	21.51	Validation cohort
SRR6451677	PRJNA429097	CHI_CQ	M	72	CRC	22.04	Validation cohort
SRR6451676	PRJNA429097	CHI_CQ	F	66	CRC	21.64	Validation cohort
SRR6451674	PRJNA429097	CHI_CQ	M	28	CRC	22.72	Validation cohort
SRR6451679	PRJNA429097	CHI_CQ	M	66	CRC	24.61	Validation cohort
SRR6451673	PRJNA429097	CHI_CQ	F	41	CRC	21.64	Validation cohort
SRR6451685	PRJNA429097	CHI_CQ	M	59	CRC	20.58	Validation cohort
SRR6451684	PRJNA429097	CHI_CQ	M	61	CRC	23.32	Validation cohort
SRR6451687	PRJNA429097	CHI_CQ	M	65	CRC	23.88	Validation cohort
SRR6451689	PRJNA429097	CHI_CQ	M	33	CRC	18.69	Validation cohort
SRR6451690	PRJNA429097	CHI_CQ	F	62	CRC	24.24	Validation cohort
SRR6451682	PRJNA429097	CHI_CQ	M	51	CRC	22.04	Validation cohort
SRR6451668	PRJNA429097	CHI_CQ	M	46	CRC	20.9	Validation cohort
SRR6451670	PRJNA429097	CHI_CQ	M	61	CRC	21.93	Validation cohort
SRR6451671	PRJNA429097	CHI_CQ	M	60	CRC	24.51	Validation cohort
SRR6451664	PRJNA429097	CHI_CQ	F	71	CRC	19.05	Validation cohort
SRR6451665	PRJNA429097	CHI_CQ	M	62	CRC	24.8	Validation cohort
SRR6451667	PRJNA429097	CHI_CQ	F	57	CRC	24.73	Validation cohort
SRR6451692	PRJNA429097	CHI_CQ	F	29	CRC	21.64	Validation cohort
SRR6456141	PRJNA429097	CHI_CQ	M	53	CRC	21.22	Validation cohort
SRR6456139	PRJNA429097	CHI_CQ	M	43	CRC	23.57	Validation cohort
SRR6456138	PRJNA429097	CHI_CQ	M	46	CRC	22.06	Validation cohort
SRR6456145	PRJNA429097	CHI_CQ	F	64	CRC	23.93	Validation cohort
SRR6456144	PRJNA429097	CHI_CQ	M	43	CRC	22.23	Validation cohort
SRR6456143	PRJNA429097	CHI_CQ	M	63	CRC	19.42	Validation cohort
SRR6456147	PRJNA429097	CHI_CQ	M	47	CRC	23.88	Validation cohort
SRR6456162	PRJNA429097	CHI_CQ	M	52	CRC	22.23	Validation cohort
SRR6456150	PRJNA429097	CHI_CQ	M	33	CRC	23.53	Validation cohort
SRR6456152	PRJNA429097	CHI_CQ	M	43	CTR	20.94	Validation cohort
SRR6456154	PRJNA429097	CHI_CQ	M	45	CTR	23.41	Validation cohort
SRR6456156	PRJNA429097	CHI_CQ	M	65	CTR	24.41	Validation cohort
SRR6456157	PRJNA429097	CHI_CQ	M	44	CTR	20.95	Validation cohort
SRR6456135	PRJNA429097	CHI_CQ	F	56	CTR	21.3	Validation cohort
SRR6456128	PRJNA429097	CHI_CQ	M	41	CTR	21.45	Validation cohort
SRR6456130	PRJNA429097	CHI_CQ	F	49	CTR	22.84	Validation cohort
SRR6456131	PRJNA429097	CHI_CQ	M	41	CTR	22.09	Validation cohort
SRR6456137	PRJNA429097	CHI_CQ	M	55	CTR	22.04	Validation cohort
SRR6456160	PRJNA429097	CHI_CQ	M	69	CRC	22.68	Validation cohort
SRR6456146	PRJNA429097	CHI_CQ	M	61	CRC	21.05	Validation cohort
SRR6456142	PRJNA429097	CHI_CQ	M	41	CRC	22.05	Validation cohort
SRR6456161	PRJNA429097	CHI_CQ	M	63	CRC	18.34	Validation cohort
SRR6456221	PRJNA429097	CHI_CQ	F	65	CRC	20.83	Validation cohort
SRR6456220	PRJNA429097	CHI_CQ	F	47	CRC	20.81	Validation cohort
SRR6456218	PRJNA429097	CHI_CQ	M	60	CRC	20.2	Validation cohort
SRR6456217	PRJNA429097	CHI_CQ	F	45	CRC	19.47	Validation cohort
SRR6456216	PRJNA429097	CHI_CQ	M	62	CRC	23.24	Validation cohort
SRR6456225	PRJNA429097	CHI_CQ	M	58	CRC	17.67	Validation cohort
SRR6456224	PRJNA429097	CHI_CQ	F	39	CRC	22.83	Validation cohort
SRR6456182	PRJNA429097	CHI_CQ	M	42	CTR	20.64	Validation cohort
SRR6456175	PRJNA429097	CHI_CQ	F	40	CTR	24.94	Validation cohort
SRR6456178	PRJNA429097	CHI_CQ	F	45	CTR	21.56	Validation cohort
SRR6456177	PRJNA429097	CHI_CQ	F	40	CTR	24.25	Validation cohort
SRR6456174	PRJNA429097	CHI_CQ	M	49	CTR	21.22	Validation cohort
SRR6456163	PRJNA429097	CHI_CQ	F	41	CTR	23.08	Validation cohort
SRR6456164	PRJNA429097	CHI_CQ	M	42	CTR	24.45	Validation cohort
SRR6456166	PRJNA429097	CHI_CQ	M	44	CTR	22.8	Validation cohort
SRR6456167	PRJNA429097	CHI_CQ	M	72	CTR	21.22	Validation cohort
SRR6456171	PRJNA429097	CHI_CQ	F	59	CTR	20.63	Validation cohort
SRR6456252	PRJNA429097	CHI_CQ	F	45	CTR	23.28	Validation cohort
SRR6456250	PRJNA429097	CHI_CQ	M	52	CTR	21.02	Validation cohort
SRR6456249	PRJNA429097	CHI_CQ	M	52	CTR	24.12	Validation cohort
SRR6456254	PRJNA429097	CHI_CQ	M	54	CTR	22.82	Validation cohort
SRR6456238	PRJNA429097	CHI_CQ	F	64	CTR	21.49	Validation cohort
SRR6456236	PRJNA429097	CHI_CQ	M	49	CTR	22.62	Validation cohort
SRR6456237	PRJNA429097	CHI_CQ	F	62	CTR	19.87	Validation cohort
SRR6456242	PRJNA429097	CHI_CQ	F	42	CTR	21.85	Validation cohort
SRR6456241	PRJNA429097	CHI_CQ	F	43	CTR	23.69	Validation cohort
SRR6456227	PRJNA429097	CHI_CQ	F	58	CTR	24.28	Validation cohort
SRR6456229	PRJNA429097	CHI_CQ	F	50	CTR	24.43	Validation cohort
SRR6456232	PRJNA429097	CHI_CQ	F	45	CTR	22.87	Validation cohort
SRR6456235	PRJNA429097	CHI_CQ	M	48	CTR	21.97	Validation cohort
SRR6456213	PRJNA429097	CHI_CQ	F	58	CRC	21.75	Validation cohort
SRR6456206	PRJNA429097	CHI_CQ	F	62	CRC	19.74	Validation cohort
SRR6456207	PRJNA429097	CHI_CQ	M	50	CRC	19.96	Validation cohort
SRR6456214	PRJNA429097	CHI_CQ	M	50	CRC	24.84	Validation cohort
SRR6456201	PRJNA429097	CHI_CQ	M	43	CRC	17.51	Validation cohort
SRR6456200	PRJNA429097	CHI_CQ	M	63	CRC	21.67	Validation cohort
SRR6456199	PRJNA429097	CHI_CQ	M	51	CRC	24.22	Validation cohort
SRR6456198	PRJNA429097	CHI_CQ	M	54	CRC	23.53	Validation cohort
SRR6456205	PRJNA429097	CHI_CQ	F	54	CRC	21.23	Validation cohort
SRR6456204	PRJNA429097	CHI_CQ	F	44	CRC	24.44	Validation cohort
SRR6456203	PRJNA429097	CHI_CQ	M	63	CRC	21.83	Validation cohort
SRR6456202	PRJNA429097	CHI_CQ	F	51	CRC	23.56	Validation cohort
SRR6456197	PRJNA429097	CHI_CQ	M	36	CRC	22.77	Validation cohort
SRR6456196	PRJNA429097	CHI_CQ	M	54	CRC	21.97	Validation cohort
SRR6456192	PRJNA429097	CHI_CQ	F	69	CRC	21.37	Validation cohort
SRR6456190	PRJNA429097	CHI_CQ	M	38	CRC	24.38	Validation cohort
SRR6456191	PRJNA429097	CHI_CQ	M	58	CRC	22.58	Validation cohort
SRR6456188	PRJNA429097	CHI_CQ	M	48	CRC	21.97	Validation cohort
SRR6456189	PRJNA429097	CHI_CQ	M	52	CRC	21.56	Validation cohort
SRR6456186	PRJNA429097	CHI_CQ	F	54	CRC	23.62	Validation cohort
SRR6456187	PRJNA429097	CHI_CQ	M	52	CRC	24.98	Validation cohort
SRR6456184	PRJNA429097	CHI_CQ	M	62	CRC	22.04	Validation cohort
SRR6456183	PRJNA429097	CHI_CQ	F	58	CRC	24.24	Validation cohort
SRR6456185	PRJNA429097	CHI_CQ	M	67	CRC	21.09	Validation cohort
SRR6456361	PRJNA429097	CHI_CQ	F	42	CTR	22.1	Validation cohort
SRR6456359	PRJNA429097	CHI_CQ	M	43	CTR	20.5	Validation cohort
SRR6456365	PRJNA429097	CHI_CQ	F	52	CTR	21.3	Validation cohort
SRR6456362	PRJNA429097	CHI_CQ	M	43	CTR	22.57	Validation cohort
SRR6456369	PRJNA429097	CHI_CQ	M	41	CTR	23.43	Validation cohort
SRR6456370	PRJNA429097	CHI_CQ	F	42	CTR	22.84	Validation cohort
SRR6456373	PRJNA429097	CHI_CQ	M	51	CTR	23.01	Validation cohort
SRR6456375	PRJNA429097	CHI_CQ	F	45	CTR	23.37	Validation cohort
SRR6456374	PRJNA429097	CHI_CQ	F	52	CTR	23.08	Validation cohort
SRR6456377	PRJNA429097	CHI_CQ	F	46	CTR	23.73	Validation cohort
SRR6456354	PRJNA429097	CHI_CQ	M	60	CTR	23.53	Validation cohort
SRR6456355	PRJNA429097	CHI_CQ	M	51	CTR	23.23	Validation cohort
SRR6456356	PRJNA429097	CHI_CQ	F	49	CTR	22.19	Validation cohort
SRR6456357	PRJNA429097	CHI_CQ	F	48	CTR	23.21	Validation cohort
SRR6456353	PRJNA429097	CHI_CQ	M	48	CTR	22.68	Validation cohort
1_FDSW202414413-1	PRJNA731589	CHI_SH	F	47	CRC	28.556	Validation cohort
3_FDSW202414415-1	PRJNA731589	CHI_SH	F	66	CRC	26.038	Validation cohort
5_FDSW202414417-1	PRJNA731589	CHI_SH	F	47	CRC	28.556	Validation cohort
9_FDSW202414421-1	PRJNA731589	CHI_SH	F	71	CRC	25.807	Validation cohort
11_FDSW202414423-1	PRJNA731589	CHI_SH	M	47	CRC	28.685	Validation cohort
14_FDSW202414426-1	PRJNA731589	CHI_SH	M	57	CRC	29.321	Validation cohort
22_FDSW202414434-1	PRJNA731589	CHI_SH	M	57	CRC	26.122	Validation cohort
24_FDSW202414436-1	PRJNA731589	CHI_SH	M	54	CRC	25.528	Validation cohort
28_FDSW202414440-1	PRJNA731589	CHI_SH	M	67	CRC	29.412	Validation cohort
29_FDSW202414441-1	PRJNA731589	CHI_SH	F	68	CRC	29.643	Validation cohort
32_FDSW202414444-1	PRJNA731589	CHI_SH	F	68	CRC	30.359	Validation cohort
39_FDSW202414451-1	PRJNA731589	CHI_SH	M	53	CRC	29.321	Validation cohort
40_FDSW202414452-1	PRJNA731589	CHI_SH	F	55	CRC	27.198	Validation cohort
47_FDSW202414459-1	PRJNA731589	CHI_SH	M	54	CRC	25.04	Validation cohort
54_FDSW202414466-1	PRJNA731589	CHI_SH	M	70	CRC	31.512	Validation cohort
55_FDSW202414467-1	PRJNA731589	CHI_SH	M	65	CRC	26.573	Validation cohort
56_FDSW202414468-1	PRJNA731589	CHI_SH	M	56	CRC	25.712	Validation cohort
66_FDME20H101916-2	PRJNA731589	CHI_SH	M	62	CRC	26.235	Validation cohort
78_FDSW202414490-1	PRJNA731589	CHI_SH	M	50	CRC	26.286	Validation cohort
81_FDME202475866-2	PRJNA731589	CHI_SH	M	48	CRC	28.408	Validation cohort
84_FDME20H101921-1	PRJNA731589	CHI_SH	F	71	CRC	26.222	Validation cohort
85_FDSW202414497-1	PRJNA731589	CHI_SH	F	62	CRC	26.038	Validation cohort
86_FDSW202414498-1	PRJNA731589	CHI_SH	M	61	CRC	27.161	Validation cohort
87_FDSW202414499-1	PRJNA731589	CHI_SH	F	48	CRC	25.036	Validation cohort
98_FDSW202414510-1	PRJNA731589	CHI_SH	M	63	CTR	25.08	Validation cohort
105_FDSW202414517-1	PRJNA731589	CHI_SH	M	56	CTR	27.93	Validation cohort
106_FDSW202414518-1	PRJNA731589	CHI_SH	M	63	CTR	30.48	Validation cohort
113_FDSW202414525-1	PRJNA731589	CHI_SH	M	55	CTR	25.33	Validation cohort
114_FDSW202414526-1	PRJNA731589	CHI_SH	F	66	CTR	30.08	Validation cohort
124_FDSW202414536-1	PRJNA731589	CHI_SH	F	56	CTR	25.76	Validation cohort
129_FDSW202414541-1	PRJNA731589	CHI_SH	M	60	CTR	25.72	Validation cohort
131_FDSW202414543-1	PRJNA731589	CHI_SH	M	66	CTR	25.6494	Validation cohort
138_FDSW202414550-1	PRJNA731589	CHI_SH	F	63	CTR	28.6161	Validation cohort
139_FDSW202414551-1	PRJNA731589	CHI_SH	F	51	CTR	28.9734	Validation cohort
142_FDSW202414554-1	PRJNA731589	CHI_SH	F	71	CTR	27.6008	Validation cohort
144_FDSW202414556-1	PRJNA731589	CHI_SH	M	68	CTR	31.2885	Validation cohort
148_FDSW202414560-1	PRJNA731589	CHI_SH	M	47	CTR	27.3724	Validation cohort
150_FDSW202414562-1	PRJNA731589	CHI_SH	F	48	CTR	25.6464	Validation cohort
152_FDSW202414564-1	PRJNA731589	CHI_SH	M	53	CTR	27.6276	Validation cohort
169_FDSW202414581-1	PRJNA731589	CHI_SH	M	60	CTR	27.3	Validation cohort
174_FDSW202414586-1	PRJNA731589	CHI_SH	F	65	CTR	25.52	Validation cohort
789_FDME202475867-1	PRJNA731589	CHI_SH	M	72	CTR	25.2441	Validation cohort
2_FDME20H101911-2	PRJNA731589	CHI_SH	M	51	CRC	21.203	Validation cohort
4_FDSW202414416-1	PRJNA731589	CHI_SH	M	74	CRC	20.957	Validation cohort
6_FDSW202414418-1	PRJNA731589	CHI_SH	F	59	CRC	19.111	Validation cohort
7_FDSW202414419-1	PRJNA731589	CHI_SH	M	73	CRC	20.716	Validation cohort
8_FDSW202414420-1	PRJNA731589	CHI_SH	M	51	CRC	24.802	Validation cohort
10_FDSW202414422-1	PRJNA731589	CHI_SH	F	73	CRC	19.841	Validation cohort
12_FDSW202414424-1	PRJNA731589	CHI_SH	M	65	CRC	22.59	Validation cohort
13_FDSW202414425-1	PRJNA731589	CHI_SH	M	65	CRC	21.218	Validation cohort
16_FDSW202414428-1	PRJNA731589	CHI_SH	M	57	CRC	17.857	Validation cohort
17_FDSW202414429-1	PRJNA731589	CHI_SH	F	45	CRC	21.12	Validation cohort
18_FDSW202414430-1	PRJNA731589	CHI_SH	F	61	CRC	19.896	Validation cohort
19_FDSW202414431-1	PRJNA731589	CHI_SH	F	67	CRC	22.719	Validation cohort
20_FDSW202414432-1	PRJNA731589	CHI_SH	M	60	CRC	23.508	Validation cohort
21_FDSW202414433-1	PRJNA731589	CHI_SH	F	29	CRC	24.465	Validation cohort
23_FDSW202414435-1	PRJNA731589	CHI_SH	M	60	CRC	20.069	Validation cohort
25_FDSW202414437-1	PRJNA731589	CHI_SH	M	60	CRC	24.093	Validation cohort
26_FDSW202414438-1	PRJNA731589	CHI_SH	M	61	CRC	20.069	Validation cohort
27_FDSW202414439-1	PRJNA731589	CHI_SH	M	58	CRC	20.898	Validation cohort
30_FDSW202414442-1	PRJNA731589	CHI_SH	F	54	CRC	22.832	Validation cohort
33_FDSW202414445-1	PRJNA731589	CHI_SH	M	71	CRC	24.977	Validation cohort
34_FDSW202414446-1	PRJNA731589	CHI_SH	F	63	CRC	23.333	Validation cohort
35_FDSW202414447-1	PRJNA731589	CHI_SH	F	58	CRC	24.435	Validation cohort
36_FDSW202414448-1	PRJNA731589	CHI_SH	M	48	CRC	21.048	Validation cohort
37_FDSW202414449-1	PRJNA731589	CHI_SH	M	64	CRC	24.259	Validation cohort
38_FDSW202414450-1	PRJNA731589	CHI_SH	F	46	CRC	18.314	Validation cohort
41_FDME20H101912-2	PRJNA731589	CHI_SH	M	45	CRC	24.338	Validation cohort
42_FDSW202414454-1	PRJNA731589	CHI_SH	M	31	CRC	20.701	Validation cohort
43_FDSW202414455-1	PRJNA731589	CHI_SH	F	62	CRC	21.641	Validation cohort
44_FDSW202414456-1	PRJNA731589	CHI_SH	F	71	CRC	24.539	Validation cohort
45_FDSW202414457-1	PRJNA731589	CHI_SH	M	66	CRC	18.778	Validation cohort
48_FDSW202414460-1	PRJNA731589	CHI_SH	M	70	CRC	24.444	Validation cohort
49_FDSW202414461-1	PRJNA731589	CHI_SH	F	61	CRC	21.926	Validation cohort
50_FDSW202414462-1	PRJNA731589	CHI_SH	F	41	CRC	23.875	Validation cohort
51_FDSW202414463-1	PRJNA731589	CHI_SH	F	41	CRC	23.508	Validation cohort
52_FDSW202414464-1	PRJNA731589	CHI_SH	F	50	CRC	18.827	Validation cohort
53_FDSW202414465-1	PRJNA731589	CHI_SH	M	47	CRC	24.568	Validation cohort
57_FDME20H101913-2	PRJNA731589	CHI_SH	M	43	CRC	22.229	Validation cohort
59_FDME20H101914-2	PRJNA731589	CHI_SH	M	77	CRC	24.024	Validation cohort
61_FDSW202442335-1	PRJNA731589	CHI_SH	F	50	CRC	20.83	Validation cohort
62_FDSW202414474-1	PRJNA731589	CHI_SH	M	71	CRC	20.761	Validation cohort
63_FDME20H101915-2	PRJNA731589	CHI_SH	M	47	CRC	21.971	Validation cohort
64_FDSW202414476-1	PRJNA731589	CHI_SH	M	56	CRC	21.971	Validation cohort
67_FDSW202414479-1	PRJNA731589	CHI_SH	M	71	CRC	24.568	Validation cohort
68_FDSW202414480-1	PRJNA731589	CHI_SH	F	61	CRC	23.438	Validation cohort
69_FDSW202414481-1	PRJNA731589	CHI_SH	M	62	CRC	19.531	Validation cohort
70_FDSW202414482-1	PRJNA731589	CHI_SH	F	54	CRC	18.314	Validation cohort
71_FDSW202414483-1	PRJNA731589	CHI_SH	M	65	CRC	23.939	Validation cohort
72_FDSW202414484-1	PRJNA731589	CHI_SH	M	61	CRC	23.939	Validation cohort
73_FDME20H101917-1	PRJNA731589	CHI_SH	M	65	CRC	24.802	Validation cohort
74_FDME20H101918-1	PRJNA731589	CHI_SH	M	54	CRC	23.424	Validation cohort
75_FDME202475862-1	PRJNA731589	CHI_SH	F	67	CRC	21.368	Validation cohort
76_FDSW202414488-1	PRJNA731589	CHI_SH	M	69	CRC	19.723	Validation cohort
77_FDME20H101919-1	PRJNA731589	CHI_SH	M	66	CRC	18.776	Validation cohort
80_FDSW202414492-1	PRJNA731589	CHI_SH	F	64	CRC	22.232	Validation cohort
82_FDSW202414494-1	PRJNA731589	CHI_SH	M	66	CRC	24.858	Validation cohort
83_FDSW202442343-1	PRJNA731589	CHI_SH	F	48	CRC	22.499	Validation cohort
90_FDSW202414502-1	PRJNA731589	CHI_SH	M	57	CTR	19.57	Validation cohort
92_FDSW202414504-1	PRJNA731589	CHI_SH	M	56	CTR	21.99	Validation cohort
93_FDSW202414505-1	PRJNA731589	CHI_SH	M	65	CTR	23.18	Validation cohort
94_FDSW202414506-1	PRJNA731589	CHI_SH	M	65	CTR	24.12	Validation cohort
95_FDSW202414507-1	PRJNA731589	CHI_SH	M	65	CTR	17.48	Validation cohort
96_FDSW202414508-1	PRJNA731589	CHI_SH	F	71	CTR	20.83	Validation cohort
97_FDSW202414509-1	PRJNA731589	CHI_SH	M	61	CTR	20.04	Validation cohort
99_FDSW202414511-1	PRJNA731589	CHI_SH	F	58	CTR	24.58	Validation cohort
101_FDSW202414513-1	PRJNA731589	CHI_SH	M	57	CTR	24.69	Validation cohort
102_FDSW202414514-1	PRJNA731589	CHI_SH	F	60	CTR	20.96	Validation cohort
103_FDSW202414515-1	PRJNA731589	CHI_SH	F	63	CTR	20.29	Validation cohort
104_FDSW202414516-1	PRJNA731589	CHI_SH	M	59	CTR	20.72	Validation cohort
107_FDSW202414519-1	PRJNA731589	CHI_SH	M	58	CTR	22.61	Validation cohort
108_FDSW202414520-1	PRJNA731589	CHI_SH	M	62	CTR	19.33	Validation cohort
109_FDSW202414521-1	PRJNA731589	CHI_SH	M	55	CTR	21.63	Validation cohort
110_FDME202475861-1	PRJNA731589	CHI_SH	M	58	CTR	22.04	Validation cohort
111_FDSW202414523-1	PRJNA731589	CHI_SH	F	55	CTR	21.45	Validation cohort
112_FDSW202414524-1	PRJNA731589	CHI_SH	F	62	CTR	17.8	Validation cohort
115_FDSW202414527-1	PRJNA731589	CHI_SH	F	57	CTR	20.47	Validation cohort
116_FDSW202414528-1	PRJNA731589	CHI_SH	M	63	CTR	24.74	Validation cohort
117_FDSW202414529-1	PRJNA731589	CHI_SH	M	58	CTR	24.13	Validation cohort
118_FDSW202414530-1	PRJNA731589	CHI_SH	M	64	CTR	21.14	Validation cohort
119_FDSW202414531-1	PRJNA731589	CHI_SH	F	61	CTR	22.94	Validation cohort
120_FDSW202414532-1	PRJNA731589	CHI_SH	M	62	CTR	23.38	Validation cohort
121_FDSW202414533-1	PRJNA731589	CHI_SH	M	64	CTR	22.59	Validation cohort
123_FDSW202414535-1	PRJNA731589	CHI_SH	F	63	CTR	18.7	Validation cohort
125_FDSW202414537-1	PRJNA731589	CHI_SH	F	63	CTR	24.62	Validation cohort
126_FDSW202414538-1	PRJNA731589	CHI_SH	M	65	CTR	19.48	Validation cohort
127_FDSW202414539-1	PRJNA731589	CHI_SH	F	64	CTR	21.91	Validation cohort
128_FDSW202414540-1	PRJNA731589	CHI_SH	F	60	CTR	21.95	Validation cohort
130_FDSW202414542-1	PRJNA731589	CHI_SH	F	43	CTR	23.8806	Validation cohort
132_FDSW202414544-1	PRJNA731589	CHI_SH	M	54	CTR	24.9791	Validation cohort
133_FDSW202414545-1	PRJNA731589	CHI_SH	F	71	CTR	24.7851	Validation cohort
134_FDSW202414546-1	PRJNA731589	CHI_SH	M	49	CTR	23.6787	Validation cohort
135_FDSW202414547-1	PRJNA731589	CHI_SH	M	70	CTR	24.8757	Validation cohort
136_FDSW202414548-1	PRJNA731589	CHI_SH	M	67	CTR	20.281	Validation cohort
137_FDSW202414549-1	PRJNA731589	CHI_SH	M	53	CTR	22.472	Validation cohort
140_FDSW202414552-1	PRJNA731589	CHI_SH	F	50	CTR	22.3303	Validation cohort
141_FDSW202414553-1	PRJNA731589	CHI_SH	M	48	CTR	21.8517	Validation cohort
143_FDSW202414555-1	PRJNA731589	CHI_SH	M	51	CTR	23.4392	Validation cohort
145_FDSW202414557-1	PRJNA731589	CHI_SH	F	49	CTR	21.7543	Validation cohort
146_FDSW202414558-1	PRJNA731589	CHI_SH	F	51	CTR	19.9062	Validation cohort
147_FDSW202414559-2	PRJNA731589	CHI_SH	F	68	CTR	22.0816	Validation cohort
149_FDSW202414561-1	PRJNA731589	CHI_SH	M	72	CTR	20.7034	Validation cohort
151_FDSW202414563-1	PRJNA731589	CHI_SH	F	47	CTR	20.2153	Validation cohort
153_FDSW202414565-1	PRJNA731589	CHI_SH	M	71	CTR	23.8874	Validation cohort
154_FDSW202414566-1	PRJNA731589	CHI_SH	F	69	CTR	20.1701	Validation cohort
155_FDSW202414567-1	PRJNA731589	CHI_SH	F	43	CTR	19.2568	Validation cohort
156_FDSW202414568-1	PRJNA731589	CHI_SH	M	72	CTR	24.6548	Validation cohort
157_FDME20H101922-1	PRJNA731589	CHI_SH	M	70	CTR	21.9998	Validation cohort
159_FDSW202414571-1	PRJNA731589	CHI_SH	F	30	CTR	23.7328	Validation cohort
160_FDSW202414572-1	PRJNA731589	CHI_SH	M	36	CTR	21.9426	Validation cohort
161_FDSW202414573-1	PRJNA731589	CHI_SH	M	40	CTR	24.636	Validation cohort
162_FDSW202433394-1	PRJNA731589	CHI_SH	F	37	CTR	23.1393	Validation cohort
163_FDSW202414575-1	PRJNA731589	CHI_SH	F	61	CTR	21.33	Validation cohort
164_FDSW202414576-1	PRJNA731589	CHI_SH	M	58	CTR	23.09	Validation cohort
165_FDSW202414577-1	PRJNA731589	CHI_SH	M	55	CTR	22.35	Validation cohort
166_FDSW202414578-1	PRJNA731589	CHI_SH	M	60	CTR	20.04	Validation cohort
167_FDSW202414579-1	PRJNA731589	CHI_SH	M	55	CTR	22.63	Validation cohort
168_FDSW202414580-1	PRJNA731589	CHI_SH	M	62	CTR	22.62	Validation cohort
170_FDSW202414582-1	PRJNA731589	CHI_SH	M	59	CTR	21.86	Validation cohort
172_FDSW202414584-1	PRJNA731589	CHI_SH	F	55	CTR	20.51	Validation cohort
173_FDSW202414585-1	PRJNA731589	CHI_SH	M	59	CTR	19.57	Validation cohort
217_FDSW202433392-1	PRJNA731589	CHI_SH	F	62	CTR	23.38	Validation cohort
227_FDME202475863-1	PRJNA731589	CHI_SH	M	59	CTR	18.52	Validation cohort
559_FDSW202433393-1	PRJNA731589	CHI_SH	M	59	CTR	20.43	Validation cohort
693_FDME202475864-1	PRJNA731589	CHI_SH	F	55	CTR	17.84	Validation cohort
776_FDME202475860-1	PRJNA731589	CHI_SH	M	55	CTR	24.47	Validation cohort

## Sheet: Supplementary Data 2
Supplementary Data 2. Differential microbial species between EBW-CRC and EBW-CTR
Kingdom	Species	Abundance_Change	exposure	coef	stderr	pval	k	tau2	stderr.tau2	pval.tau2	I2	H2	weight_AUS	weight_CHI	weight_FRA	weight_GER	weight_ITA	pval.bonf	qval.fdr
Bacteria	Adlercreutzia equolifaciens	Decreased	CTR	0.00607372	0.00181726	0.000831039	5	0	1.06484e-05	0.97745	0	1	2.7064	5.41344	24.8544	35.0726	31.9532	0.222718	0.0139199
Bacteria	Akkermansia muciniphila	Increased	CTR	-0.0467119	0.0171127	0.00633995	5	0	0.000984602	0.877541	0	1	23.6513	6.34751	26.0163	36.2669	7.71806	1	0.0524586
Bacteria	Alistipes indistinctus	Increased	CTR	-0.00718367	0.00222797	0.00126277	5	0	1.64793e-05	0.460991	0	1	48.882	4.46552	9.28495	32.6011	4.76637	0.338422	0.0178117
Bacteria	Amedibacterium intestinale	Decreased	CTR	0.0017962	0.000646338	0.00545202	5	0	1.49946e-06	0.538886	0	1	9.82162	8.24684	23.1425	50.8647	7.92433	1	0.0487047
Bacteria	Anaerobutyricum hallii	Decreased	CTR	0.0139672	0.0042749	0.00108597	5	0	6.0377e-05	0.592765	0	1	3.30603	15.3879	5.43181	44.7143	31.1599	0.291039	0.0161689
Bacteria	Anaerotruncus colihominis	Increased	CTR	-0.00351601	0.0014033	0.0122269	5	0	6.48197e-06	0.910272	0	1	31.3059	5.43093	37.0719	21.1858	5.00556	1	0.0841285
Bacteria	Bacteroides caccae	Increased	CTR	-0.0254563	0.00860675	0.00309925	5	6.65968e-05	0.000253706	0.302677	17.6435	1.21423	32.5879	9.83953	18.5728	29.7629	9.23687	0.8306	0.0361062
Bacteria	Bacteroides fragilis	Increased	CTR	-0.0337968	0.010604	0.00143673	5	0.000208026	0.000381392	0.135504	39.7687	1.66027	34.6652	6.82	9.83192	30.454	18.2289	0.385042	0.0192521
Bacteria	Bacteroides nordii	Increased	CTR	-0.00881264	0.00312519	0.00480421	5	8.60076e-06	3.31076e-05	0.288748	17.0498	1.20554	38.1988	13.1032	4.43792	16.3247	27.9354	1	0.0443976
Bacteria	Bacteroides sp. CBA7301	Increased	CTR	-0.00240354	0.000986393	0.0148221	5	0	3.4269e-06	0.6438	0	1	15.3573	5.0549	18.7634	45.1605	15.6639	1	0.0993079
Bacteria	Bacteroides sp. ZJ-18	Increased	CTR	-0.00291638	0.000990407	0.00323339	5	1.54349e-06	3.18917e-06	0.125594	33.6829	1.50791	41.38	0.795481	20.2884	29.719	7.81711	0.866548	0.0361062
Bacteria	Bifidobacterium adolescentis	Decreased	CTR	0.0324806	0.0119261	0.00645946	5	0	0.000487935	0.863031	0	1	8.67952	9.67762	35.7031	25.9476	19.9922	1	0.0524586
Bacteria	Blautia liquoris	Decreased	CTR	0.00217846	0.000507661	1.77736e-05	5	0	8.8414e-07	0.786231	0	1	15.1313	12.696	29.1686	35.2985	7.7056	0.00476333	0.000952666
Bacteria	Butyricimonas virosa	Increased	CTR	-0.0125056	0.00340227	0.000237241	5	0	4.20491e-05	0.971632	0	1	48.7202	10.1725	14.743	17.9809	8.38334	0.0635807	0.00578006
Bacteria	Butyrivibrio fibrisolvens	Decreased	CTR	0.00252724	0.000459183	3.71763e-08	5	0	7.26627e-07	0.802184	0	1	15.6185	22.9402	28.7582	24.832	7.8512	9.96326e-06	9.96326e-06
Bacteria	Clostridioides difficile	Decreased	CTR	0.00438778	0.00162851	0.00705259	5	0	9.17955e-06	0.609617	0	1	23.2463	13.8183	32.0442	21.8884	9.00277	1	0.055591
Bacteria	Clostridium perfringens	Decreased	CTR	0.00307361	0.000883585	0.000504098	5	0	2.541e-06	0.885662	0	1	4.52812	21.4449	4.33936	36.6906	32.997	0.135098	0.0103922
Bacteria	Clostridium sp. SY8519	Decreased	CTR	0.00278644	0.000734618	0.00014881	5	0	1.86457e-06	0.865134	0	1	14.516	12.5217	33.3107	29.3763	10.2753	0.039881	0.0039881
Bacteria	Coprococcus comes	Decreased	CTR	0.0166441	0.00610765	0.00642788	5	0	0.000129427	0.488144	0	1	16.5189	8.57767	10.8684	24.6232	39.4118	1	0.0524586
Bacteria	Dysosmobacter welbionis	Increased	CTR	-0.0160467	0.00485036	0.000938456	5	9.71423e-06	7.974e-05	0.399273	7.91947	1.08601	31.5588	9.3881	24.6112	26.9874	7.45453	0.251506	0.0147945
Bacteria	Faecalibacterium sp. HTFF	Decreased	CTR	0.0178886	0.00678399	0.0083671	5	0.000150368	0.000161906	0.0181573	67.2274	3.05133	19.9866	22.9173	22.2243	21.2741	13.5976	1	0.064068
Bacteria	Flavonifractor plautii	Increased	CTR	-0.0153375	0.00369725	3.349e-05	5	0	4.32735e-05	0.82503	0	1	28.7443	3.96509	33.0682	32.2229	1.99949	0.00897531	0.00128219
Bacteria	Fusobacterium gonidiaformans	Increased	CTR	-0.00177783	0.000691213	0.0101099	5	0	1.5144e-06	0.780729	0	1	16.8544	5.17315	0.149273	36.4338	41.3894	1	0.0732282
Bacteria	Fusobacterium nucleatum	Increased	CTR	-0.00623727	0.0014732	2.29763e-05	5	0	7.47969e-06	0.652968	0	1	32.1071	13.8955	12.5347	9.97548	31.4872	0.00615766	0.00102628
Bacteria	Gemella morbillorum	Increased	CTR	-0.0042252	0.000903621	2.92735e-06	5	1.24616e-07	2.93441e-06	0.557069	2.47323	1.02536	23.5759	7.80254	5.13376	10.0311	53.4566	0.00078453	0.00026151
Bacteria	Gordonibacter pamelaeae	Decreased	CTR	0.00409469	0.00144813	0.00469025	5	1.86462e-06	7.06113e-06	0.47877	17.073	1.20588	6.8625	5.35846	22.6324	41.0066	24.14	1	0.0443976
Bacteria	Intestinimonas butyriciproducens	Increased	CTR	-0.0078446	0.00256408	0.00221768	5	0	2.2311e-05	0.638266	0	1	25.2233	7.91706	27.3331	30.2194	9.30714	0.594338	0.0283018
Bacteria	Lacrimispora saccharolytica	Decreased	CTR	0.00190854	0.000567968	0.000778607	5	0	1.13125e-06	0.472186	0	1	15.0826	11.0772	22.786	43.6663	7.38788	0.208667	0.0139111
Bacteria	Novisyntrophococcus fermenticellae	Decreased	CTR	0.00158836	0.000544815	0.00355208	5	0	1.02401e-06	0.956549	0	1	12.8066	11.7706	35.3556	29.4233	10.6438	0.951957	0.0380783
Bacteria	Parabacteroides distasonis	Increased	CTR	-0.0271657	0.00805514	0.000744976	5	0	0.000213644	0.979211	0	1	45.0335	10.3239	10.803	32.5161	1.32345	0.199654	0.0139111
Bacteria	Parvimonas micra	Increased	CTR	-0.0108558	0.00415939	0.00905545	5	5.217e-05	5.8419e-05	0.00340527	78.8856	4.7361	29.4999	11.0856	5.68308	22.4276	31.3038	1	0.0674128
Bacteria	Porphyromonas asaccharolytica	Increased	CTR	-0.0067922	0.00235475	0.00392078	5	8.767e-06	1.85642e-05	0.215704	32.8371	1.48892	12.3802	31.9984	27.0592	3.87794	24.6842	1	0.0404142
Bacteria	Porphyromonas somerae	Increased	CTR	-0.00458871	0.00115495	7.0953e-05	5	0	4.47472e-06	0.584093	0	1	27.5887	19.9053	37.0385	3.44911	12.0185	0.0190154	0.00237692
Bacteria	Prevotella intermedia	Increased	CTR	-0.00607675	0.00215151	0.00473669	5	0	1.74278e-05	0.742923	0	1	15.7346	2.62214	7.97954	15.9009	57.7629	1	0.0443976
Bacteria	Pseudobutyrivibrio xylanivorans	Decreased	CTR	0.0030837	0.000642275	1.57705e-06	5	2.53116e-07	1.44009e-06	0.343757	12.0106	1.1365	17.2045	21.6582	32.7625	18.3157	10.0591	0.00042265	0.000211325
Bacteria	Pusillibacter faecalis	Increased	CTR	-0.00593456	0.00201383	0.00320973	5	2.32762e-06	1.39723e-05	0.377074	11.2565	1.12684	19.8325	23.2604	19.7662	30.0177	7.12322	0.860209	0.0361062
Bacteria	Roseburia intestinalis	Decreased	CTR	0.0391577	0.0103098	0.000145799	5	0.000219066	0.000371177	0.145522	42.3749	1.73536	26.0404	27.6754	19.3912	14.8889	12.0042	0.039074	0.0039881
Bacteria	Roseburia sp. NSJ-69	Decreased	CTR	0.00786281	0.00175435	7.3982e-06	5	0	1.03962e-05	0.843582	0	1	34.084	6.41981	29.2656	20.8719	9.35868	0.00198272	0.000495679
Bacteria	Rothia mucilaginosa	Decreased	CTR	0.00220803	0.000881422	0.0122426	5	2.89864e-08	2.68338e-06	0.446365	0.645613	1.0065	16.968	16.5793	18.0388	46.9719	1.44199	1	0.0841285
Bacteria	Ruthenibacterium lactatiformans	Increased	CTR	-0.0187614	0.00537057	0.000476977	5	0	9.71979e-05	0.671973	0	1	43.948	5.21633	23.4297	22.0637	5.34231	0.12783	0.0103922
Fungi	Aspergillus rambellii	Increased	CTR	-0.0754329	0.0181684	3.29781e-05	5	0.000104836	0.00132172	0.327644	4.7186	1.04952	13.5119	10.8361	11.476	61.2812	2.89476	0.01362	0.00680998
Fungi	Colletotrichum orbiculare	Decreased	CTR	0.0164002	0.00455136	0.000314135	5	0	6.76575e-05	0.751888	0	1	4.14631	28.7494	45.3929	19.48	2.23135	0.129738	0.0324344
Fungi	Metarhizium acridum	Increased	CTR	-0.0361331	0.00930449	0.000103004	3	0.000142345	0.000264138	0.0813536	56.099	2.27785	NA	19.2656	36.0912	44.6433	NA	0.0425408	0.0141803
Fungi	Stemphylium lycopersici	Increased	CTR	-0.0231832	0.00456544	3.81459e-07	3	0	7.09777e-05	0.486945	0	1	NA	13.26	26.0265	60.7135	NA	0.000157542	0.000157542
Abundance Change indicates that the abundance of species in CRC were decreased or increased with respect to CTR.

## Sheet: Supplementary Data 3
Supplementary Data 3. Differential microbial species between lean-CRC and lean-CTR
Kingdom	Species	Abundance_Change	exposure	coef	stderr	pval	k	tau2	stderr.tau2	pval.tau2	I2	H2	weight_AUS	weight_CHI	weight_FRA	weight_GER	weight_ITA	pval.bonf	qval.fdr
Bacteria	Alistipes onderdonkii	Increased	CTR	-0.0307804	0.00959862	0.00134242	5	0	0.000304238	0.566879	0	1	19.3654	34.1575	23.2596	22.3839	0.833625	0.359768	0.0211628
Bacteria	Bacteroides fragilis	Increased	CTR	-0.0331607	0.0100788	0.00100135	5	0	0.000336792	0.677876	0	1	38.235	9.76958	22.4995	26.867	2.62888	0.268362	0.0191687
Bacteria	Bacteroides thetaiotaomicron	Increased	CTR	-0.0247501	0.00883472	0.00508728	5	0	0.000267047	0.666431	0	1	20.143	22.676	11.7872	40.824	4.56991	1	0.056808
Bacteria	Bifidobacterium breve	Decreased	CTR	0.00634936	0.00166572	0.000137971	5	0	9.23396e-06	0.652609	0	1	44.7406	23.5261	11.3231	20.2993	0.110904	0.0369762	0.00924406
Bacteria	Blautia liquoris	Decreased	CTR	0.00167199	0.000504992	0.0009299	5	9.10214e-09	8.75075e-07	0.365086	0.658293	1.00663	6.75907	38.722	24.1779	19.9116	10.4294	0.249213	0.0191687
Bacteria	Butyricimonas virosa	Increased	CTR	-0.00970629	0.00310397	0.00176565	5	0	3.32218e-05	0.873095	0	1	37.4285	21.0445	17.9668	17.7934	5.76678	0.473194	0.0262885
Bacteria	Dialister pneumosintes	Increased	CTR	-0.00682753	0.00161753	2.43251e-05	5	5.79289e-06	9.08352e-06	0.104194	45.9183	1.84905	23.2533	22.0752	17.5577	27.9606	9.1532	0.00651912	0.00325956
Bacteria	Faecalibacterium prausnitzii	Decreased	CTR	0.05029	0.0138271	0.000275756	5	3.38944e-06	0.000670833	0.402641	0.350207	1.00351	22.2773	23.2609	24.9701	13.3713	16.1204	0.0739025	0.0106267
Bacteria	Faecalibacterium sp. HTFF	Decreased	CTR	0.0168079	0.00519404	0.00121221	5	4.42309e-05	9.41778e-05	0.245935	33.3428	1.50021	22.7564	38.3606	12.6636	9.24566	16.9737	0.324873	0.0210198
Bacteria	Faecalibacterium sp. I3333	Decreased	CTR	0.0117715	0.00323993	0.000279868	5	0	3.53046e-05	0.496935	0	1	22.758	26.8379	32.7029	13.7318	3.96942	0.0750045	0.0106267
Bacteria	Faecalibacterium sp. I3389	Decreased	CTR	0.0107041	0.00318878	0.000788528	5	0	4.23864e-05	0.652294	0	1	7.14608	65.4563	17.1164	5.23324	5.04801	0.211325	0.0191687
Bacteria	Faecalibacterium sp. I4179	Decreased	CTR	0.0136304	0.00422506	0.00125491	5	0	6.02148e-05	0.557881	0	1	23.6314	41.0287	22.4683	8.54047	4.33119	0.336316	0.0210198
Bacteria	Faecalibacterium sp. I4384	Decreased	CTR	0.0182236	0.00506095	0.000317215	5	0	9.00913e-05	0.758562	0	1	18.1494	21.5696	26.8042	19.4789	13.9979	0.0850137	0.0106267
Bacteria	Fusobacterium nucleatum	Increased	CTR	-0.00861636	0.00147231	4.84909e-09	5	0	7.38639e-06	0.871296	0	1	47.4687	24.1412	18.6366	5.80434	3.94924	1.29956e-06	1.29956e-06
Bacteria	Gemella morbillorum	Increased	CTR	-0.00629999	0.00204006	0.00201418	5	9.87421e-06	1.44765e-05	0.126097	49.8537	1.99416	26.9595	16.8599	10.0358	18.688	27.4567	0.5398	0.0284105
Bacteria	Lachnoclostridium sp. YL32	Increased	CTR	-0.0041464	0.00124425	0.000860849	5	0	5.29098e-06	0.944753	0	1	14.3912	48.3082	26.5585	7.50022	3.24192	0.230707	0.0191687
Bacteria	Lachnospira eligens	Decreased	CTR	0.0344478	0.010334	0.000857774	5	0.000211968	0.000375272	0.150462	40.2991	1.67502	28.8823	21.9702	17.0382	18.3254	13.7839	0.229883	0.0191687
Bacteria	Lacrimispora sphenoides	Decreased	CTR	0.000929892	0.000335837	0.00562495	5	0	3.774e-07	0.963649	0	1	7.64666	37.4971	28.3035	21.2113	5.34142	1	0.0602994
Bacteria	Parabacteroides sp. CT06	Increased	CTR	-0.010092	0.00348914	0.00382307	5	0	4.27674e-05	0.761711	0	1	13.5157	12.9617	22.8374	41.735	8.95022	1	0.046572
Bacteria	Parvimonas micra	Increased	CTR	-0.00879358	0.00225262	9.47308e-05	5	4.18004e-06	1.78362e-05	0.288338	15.2893	1.18049	45.7416	7.63262	8.27213	16.2102	22.1435	0.0253879	0.00846262
Bacteria	Porphyromonas asaccharolytica	Increased	CTR	-0.0109109	0.00296905	0.000237972	5	1.04114e-05	2.85161e-05	0.0599651	23.8771	1.31367	10.4671	28.7352	25.2001	35.2649	0.332784	0.0637765	0.0106267
Bacteria	Porphyromonas somerae	Increased	CTR	-0.00914945	0.00347008	0.00837239	5	3.58596e-05	3.98358e-05	0.00433232	72.5755	3.64637	18.2742	31.546	25.5166	23.3051	1.35812	1	0.0801357
Bacteria	Prevotella intermedia	Increased	CTR	-0.0104879	0.00314561	0.000855605	5	1.45014e-05	3.37118e-05	0.52733	29.696	1.42239	45.7582	25.5634	4.80127	17.4435	6.43363	0.229302	0.0191687
Bacteria	Prevotella oris	Increased	CTR	-0.00209446	0.000722189	0.00372983	5	0	1.72078e-06	0.980133	0	1	55.1968	31.1976	4.03647	9.39785	0.171293	0.999595	0.046572
Bacteria	Pseudobutyrivibrio xylanivorans	Decreased	CTR	0.0027649	0.00104072	0.00789033	5	3.16049e-06	3.80424e-06	0.0660992	61.332	2.58611	13.8634	26.9792	23.9646	17.5518	17.6411	1	0.0783188
Bacteria	Roseburia intestinalis	Decreased	CTR	0.0243474	0.00851415	0.00424117	5	0	0.000258375	0.727614	0	1	16.8376	42.3219	17.4108	11.5515	11.8783	1	0.0494189
Bacteria	Streptococcus oralis	Increased	CTR	-0.00356084	0.00133468	0.00763162	5	4.61012e-06	6.15613e-06	0.0688864	56.2949	2.28806	19.9163	15.5133	8.57436	27.7184	28.2777	1	0.0783188
Bacteria	Streptococcus salivarius	Decreased	CTR	0.0107488	0.00362714	0.00304232	5	0	4.48007e-05	0.577307	0	1	12.607	9.04601	8.06796	39.4096	30.8695	0.815342	0.0407671
Fungi	Aspergillus rambellii	Increased	CTR	-0.0700567	0.0139627	5.23727e-07	5	0	0.000627941	0.835169	0	1	3.83656	27.7004	22.999	43.847	1.61699	0.000216299	0.000152145
Fungi	Colletotrichum orbiculare	Decreased	CTR	0.0133261	0.0042312	0.00163554	4	0	5.85807e-05	0.923144	0	1	4.91592	50.0282	29.4737	15.5822	NA	0.675479	0.0869584
Fungi	Drechmeria coniospora	Increased	CTR	-0.0135348	0.00317595	2.02929e-05	3	1.55189e-06	3.04283e-05	0.323326	5.05759	1.05327	NA	38.239	25.2804	36.4805	NA	0.00838098	0.00209524
Fungi	Erysiphe pulchra	Increased	CTR	-0.020328	0.00647208	0.00168442	4	0	0.000133809	0.703574	0	1	8.0917	36.3156	29.3295	26.2632	NA	0.695667	0.0869584
Fungi	Exserohilum turcicum	Increased	CTR	-0.0149342	0.00403368	0.000213587	4	1.82899e-05	5.09191e-05	0.313798	28.1563	1.39191	4.41416	29.9856	27.6569	37.9434	NA	0.0882113	0.0176423
Fungi	Metarhizium acridum	Increased	CTR	-0.027278	0.00631963	1.58598e-05	3	2.40237e-05	0.000139415	0.38628	16.7886	1.20176	NA	20.9061	17.7201	61.3738	NA	0.00655008	0.00209524
Fungi	Pyrenophora tritici-repentis	Increased	CTR	-0.0237496	0.00479653	7.36778e-07	5	0	7.92467e-05	0.615078	0	1	3.48549	20.7067	20.3352	51.9862	3.48642	0.000304289	0.000152145
Fungi	Rhizophagus clarus	Decreased	CTR	0.0167452	0.00494834	0.000714363	4	0	8.37526e-05	0.953121	0	1	5.43627	55.1193	25.8306	13.6139	NA	0.295032	0.049172
Virus	crAssphage cr4 1	Increased	CTR	-0.0523231	0.0176075	0.0029621	4	0	0.00121071	0.774705	0	1	7.59793	15.5153	13.8783	63.0085	NA	0.0414695	0.0414695
Abundance Change indicates that the abundance of species in CRC were decreased or increased with respect to CTR.

## Sheet: Supplementary Data 4
Supplementary Data 4. Common differential species between EBW-CRC and lean-CRC
Kingdom	Species	exposure	EBW.Abundance_Change	EBW.coef	EBW.stderr	EBW.pval	EBW.tau2	EBW.stderr.tau2	EBW.pval.tau2	EBW.pval.bonf	EBW.qval.fdr	lean.Abundance_Change	lean.coef	lean.stderr	lean.pval	lean.tau2	lean.stderr.tau2	lean.pval.tau2	lean.pval.bonf	lean.qval.fdr
Bacteria	Bacteroides fragilis	CTR	Increased	-0.0337968	0.010604	0.00143673	0.000208026	0.000381392	0.135504	0.385042	0.0192521	Increased	-0.0331607	0.0100788	0.00100135	0	0.000336792	0.677876	0.268362	0.0191687
Bacteria	Blautia liquoris	CTR	Decreased	0.00217846	0.000507661	1.77736e-05	0	8.8414e-07	0.786231	0.00476333	0.000952666	Decreased	0.00167199	0.000504992	0.0009299	9.10214e-09	8.75075e-07	0.365086	0.249213	0.0191687
Bacteria	Butyricimonas virosa	CTR	Increased	-0.0125056	0.00340227	0.000237241	0	4.20491e-05	0.971632	0.0635807	0.00578006	Increased	-0.00970629	0.00310397	0.00176565	0	3.32218e-05	0.873095	0.473194	0.0262885
Bacteria	Faecalibacterium sp. HTFF	CTR	Decreased	0.0178886	0.00678399	0.0083671	0.000150368	0.000161906	0.0181573	1	0.064068	Decreased	0.0168079	0.00519404	0.00121221	4.42309e-05	9.41778e-05	0.245935	0.324873	0.0210198
Bacteria	Fusobacterium nucleatum	CTR	Increased	-0.00623727	0.0014732	2.29763e-05	0	7.47969e-06	0.652968	0.00615766	0.00102628	Increased	-0.00861636	0.00147231	4.84909e-09	0	7.38639e-06	0.871296	1.29956e-06	1.29956e-06
Bacteria	Gemella morbillorum	CTR	Increased	-0.0042252	0.000903621	2.92735e-06	1.24616e-07	2.93441e-06	0.557069	0.00078453	0.00026151	Increased	-0.00629999	0.00204006	0.00201418	9.87421e-06	1.44765e-05	0.126097	0.5398	0.0284105
Bacteria	Parvimonas micra	CTR	Increased	-0.0108558	0.00415939	0.00905545	5.217e-05	5.8419e-05	0.00340527	1	0.0674128	Increased	-0.00879358	0.00225262	9.47308e-05	4.18004e-06	1.78362e-05	0.288338	0.0253879	0.00846262
Bacteria	Porphyromonas asaccharolytica	CTR	Increased	-0.0067922	0.00235475	0.00392078	8.767e-06	1.85642e-05	0.215704	1	0.0404142	Increased	-0.0109109	0.00296905	0.000237972	1.04114e-05	2.85161e-05	0.0599651	0.0637765	0.0106267
Bacteria	Porphyromonas somerae	CTR	Increased	-0.00458871	0.00115495	7.0953e-05	0	4.47472e-06	0.584093	0.0190154	0.00237692	Increased	-0.00914945	0.00347008	0.00837239	3.58596e-05	3.98358e-05	0.00433232	1	0.0801357
Bacteria	Prevotella intermedia	CTR	Increased	-0.00607675	0.00215151	0.00473669	0	1.74278e-05	0.742923	1	0.0443976	Increased	-0.0104879	0.00314561	0.000855605	1.45014e-05	3.37118e-05	0.52733	0.229302	0.0191687
Bacteria	Pseudobutyrivibrio xylanivorans	CTR	Decreased	0.0030837	0.000642275	1.57705e-06	2.53116e-07	1.44009e-06	0.343757	0.00042265	0.000211325	Decreased	0.0027649	0.00104072	0.00789033	3.16049e-06	3.80424e-06	0.0660992	1	0.0783188
Bacteria	Roseburia intestinalis	CTR	Decreased	0.0391577	0.0103098	0.000145799	0.000219066	0.000371177	0.145522	0.039074	0.0039881	Decreased	0.0243474	0.00851415	0.00424117	0	0.000258375	0.727614	1	0.0494189
Fungi	Aspergillus rambellii	CTR	Increased	-0.0754329	0.0181684	3.29781e-05	0.000104836	0.00132172	0.327644	0.01362	0.00680998	Increased	-0.0700567	0.0139627	5.23727e-07	0	0.000627941	0.835169	0.000216299	0.000152145
Fungi	Colletotrichum orbiculare	CTR	Decreased	0.0164002	0.00455136	0.000314135	0	6.76575e-05	0.751888	0.129738	0.0324344	Decreased	0.0133261	0.0042312	0.00163554	0	5.85807e-05	0.923144	0.675479	0.0869584
Fungi	Metarhizium acridum	CTR	Increased	-0.0361331	0.00930449	0.000103004	0.000142345	0.000264138	0.0813536	0.0425408	0.0141803	Increased	-0.027278	0.00631963	1.58598e-05	2.40237e-05	0.000139415	0.38628	0.00655008	0.00209524
Abundance Change indicates that the abundance of species in CRC were decreased or increased with respect to CTR.

## Sheet: Supplementary Data 5
Supplementary Data 5. Differential species specific for EBW-CRC
Kingdom	Species	Abundance_Change	exposure	coef	stderr	pval	tau2	stderr.tau2	pval.tau2	pval.bonf	qval.fdr
Bacteria	Adlercreutzia equolifaciens	Decreased	CTR	0.00607372	0.00181726	0.000831039	0	1.06484e-05	0.97745	0.222718	0.0139199
Bacteria	Akkermansia muciniphila	Increased	CTR	-0.0467119	0.0171127	0.00633995	0	0.000984602	0.877541	1	0.0524586
Bacteria	Alistipes indistinctus	Increased	CTR	-0.00718367	0.00222797	0.00126277	0	1.64793e-05	0.460991	0.338422	0.0178117
Bacteria	Amedibacterium intestinale	Decreased	CTR	0.0017962	0.000646338	0.00545202	0	1.49946e-06	0.538886	1	0.0487047
Bacteria	Anaerobutyricum hallii	Decreased	CTR	0.0139672	0.0042749	0.00108597	0	6.0377e-05	0.592765	0.291039	0.0161689
Bacteria	Anaerotruncus colihominis	Increased	CTR	-0.00351601	0.0014033	0.0122269	0	6.48197e-06	0.910272	1	0.0841285
Bacteria	Bacteroides caccae	Increased	CTR	-0.0254563	0.00860675	0.00309925	6.65968e-05	0.000253706	0.302677	0.8306	0.0361062
Bacteria	Bacteroides nordii	Increased	CTR	-0.00881264	0.00312519	0.00480421	8.60076e-06	3.31076e-05	0.288748	1	0.0443976
Bacteria	Bacteroides sp. CBA7301	Increased	CTR	-0.00240354	0.000986393	0.0148221	0	3.4269e-06	0.6438	1	0.0993079
Bacteria	Bacteroides sp. ZJ-18	Increased	CTR	-0.00291638	0.000990407	0.00323339	1.54349e-06	3.18917e-06	0.125594	0.866548	0.0361062
Bacteria	Bifidobacterium adolescentis	Decreased	CTR	0.0324806	0.0119261	0.00645946	0	0.000487935	0.863031	1	0.0524586
Bacteria	Butyrivibrio fibrisolvens	Decreased	CTR	0.00252724	0.000459183	3.71763e-08	0	7.26627e-07	0.802184	9.96326e-06	9.96326e-06
Bacteria	Clostridioides difficile	Decreased	CTR	0.00438778	0.00162851	0.00705259	0	9.17955e-06	0.609617	1	0.055591
Bacteria	Clostridium perfringens	Decreased	CTR	0.00307361	0.000883585	0.000504098	0	2.541e-06	0.885662	0.135098	0.0103922
Bacteria	Clostridium sp. SY8519	Decreased	CTR	0.00278644	0.000734618	0.00014881	0	1.86457e-06	0.865134	0.039881	0.0039881
Bacteria	Coprococcus comes	Decreased	CTR	0.0166441	0.00610765	0.00642788	0	0.000129427	0.488144	1	0.0524586
Bacteria	Dysosmobacter welbionis	Increased	CTR	-0.0160467	0.00485036	0.000938456	9.71423e-06	7.974e-05	0.399273	0.251506	0.0147945
Bacteria	Flavonifractor plautii	Increased	CTR	-0.0153375	0.00369725	3.349e-05	0	4.32735e-05	0.82503	0.00897531	0.00128219
Bacteria	Fusobacterium gonidiaformans	Increased	CTR	-0.00177783	0.000691213	0.0101099	0	1.5144e-06	0.780729	1	0.0732282
Bacteria	Gordonibacter pamelaeae	Decreased	CTR	0.00409469	0.00144813	0.00469025	1.86462e-06	7.06113e-06	0.47877	1	0.0443976
Bacteria	Intestinimonas butyriciproducens	Increased	CTR	-0.0078446	0.00256408	0.00221768	0	2.2311e-05	0.638266	0.594338	0.0283018
Bacteria	Lacrimispora saccharolytica	Decreased	CTR	0.00190854	0.000567968	0.000778607	0	1.13125e-06	0.472186	0.208667	0.0139111
Bacteria	Novisyntrophococcus fermenticellae	Decreased	CTR	0.00158836	0.000544815	0.00355208	0	1.02401e-06	0.956549	0.951957	0.0380783
Bacteria	Parabacteroides distasonis	Increased	CTR	-0.0271657	0.00805514	0.000744976	0	0.000213644	0.979211	0.199654	0.0139111
Bacteria	Pusillibacter faecalis	Increased	CTR	-0.00593456	0.00201383	0.00320973	2.32762e-06	1.39723e-05	0.377074	0.860209	0.0361062
Bacteria	Roseburia sp. NSJ-69	Decreased	CTR	0.00786281	0.00175435	7.3982e-06	0	1.03962e-05	0.843582	0.00198272	0.000495679
Bacteria	Rothia mucilaginosa	Decreased	CTR	0.00220803	0.000881422	0.0122426	2.89864e-08	2.68338e-06	0.446365	1	0.0841285
Bacteria	Ruthenibacterium lactatiformans	Increased	CTR	-0.0187614	0.00537057	0.000476977	0	9.71979e-05	0.671973	0.12783	0.0103922
Fungi	Stemphylium lycopersici	Increased	CTR	-0.0231832	0.00456544	3.81459e-07	0	7.09777e-05	0.486945	0.000157542	0.000157542
Abundance Change indicates that the abundance of species in CRC were decreased or increased with respect to CTR.

## Sheet: Supplementary Data 6
Supplementary Data 6. Differential species specific for lean-CRC
Kingdom	Species	Abundance_Change	exposure	coef	stderr	pval	tau2	stderr.tau2	pval.tau2	pval.bonf	qval.fdr
Bacteria	Alistipes onderdonkii	Increased	CTR	-0.0307804	0.00959862	0.00134242	0	0.000304238	0.566879	0.359768	0.0211628
Bacteria	Bacteroides thetaiotaomicron	Increased	CTR	-0.0247501	0.00883472	0.00508728	0	0.000267047	0.666431	1	0.056808
Bacteria	Bifidobacterium breve	Decreased	CTR	0.00634936	0.00166572	0.000137971	0	9.23396e-06	0.652609	0.0369762	0.00924406
Bacteria	Dialister pneumosintes	Increased	CTR	-0.00682753	0.00161753	2.43251e-05	5.79289e-06	9.08352e-06	0.104194	0.00651912	0.00325956
Bacteria	Faecalibacterium prausnitzii	Decreased	CTR	0.05029	0.0138271	0.000275756	3.38944e-06	0.000670833	0.402641	0.0739025	0.0106267
Bacteria	Faecalibacterium sp. I3333	Decreased	CTR	0.0117715	0.00323993	0.000279868	0	3.53046e-05	0.496935	0.0750045	0.0106267
Bacteria	Faecalibacterium sp. I3389	Decreased	CTR	0.0107041	0.00318878	0.000788528	0	4.23864e-05	0.652294	0.211325	0.0191687
Bacteria	Faecalibacterium sp. I4179	Decreased	CTR	0.0136304	0.00422506	0.00125491	0	6.02148e-05	0.557881	0.336316	0.0210198
Bacteria	Faecalibacterium sp. I4384	Decreased	CTR	0.0182236	0.00506095	0.000317215	0	9.00913e-05	0.758562	0.0850137	0.0106267
Bacteria	Lachnoclostridium sp. YL32	Increased	CTR	-0.0041464	0.00124425	0.000860849	0	5.29098e-06	0.944753	0.230707	0.0191687
Bacteria	Lachnospira eligens	Decreased	CTR	0.0344478	0.010334	0.000857774	0.000211968	0.000375272	0.150462	0.229883	0.0191687
Bacteria	Lacrimispora sphenoides	Decreased	CTR	0.000929892	0.000335837	0.00562495	0	3.774e-07	0.963649	1	0.0602994
Bacteria	Parabacteroides sp. CT06	Increased	CTR	-0.010092	0.00348914	0.00382307	0	4.27674e-05	0.761711	1	0.046572
Bacteria	Prevotella oris	Increased	CTR	-0.00209446	0.000722189	0.00372983	0	1.72078e-06	0.980133	0.999595	0.046572
Bacteria	Streptococcus oralis	Increased	CTR	-0.00356084	0.00133468	0.00763162	4.61012e-06	6.15613e-06	0.0688864	1	0.0783188
Bacteria	Streptococcus salivarius	Decreased	CTR	0.0107488	0.00362714	0.00304232	0	4.48007e-05	0.577307	0.815342	0.0407671
Fungi	Drechmeria coniospora	Increased	CTR	-0.0135348	0.00317595	2.02929e-05	1.55189e-06	3.04283e-05	0.323326	0.00838098	0.00209524
Fungi	Erysiphe pulchra	Increased	CTR	-0.020328	0.00647208	0.00168442	0	0.000133809	0.703574	0.695667	0.0869584
Fungi	Exserohilum turcicum	Increased	CTR	-0.0149342	0.00403368	0.000213587	1.82899e-05	5.09191e-05	0.313798	0.0882113	0.0176423
Fungi	Pyrenophora tritici-repentis	Increased	CTR	-0.0237496	0.00479653	7.36778e-07	0	7.92467e-05	0.615078	0.000304289	0.000152145
Fungi	Rhizophagus clarus	Decreased	CTR	0.0167452	0.00494834	0.000714363	0	8.37526e-05	0.953121	0.295032	0.049172
Virus	crAssphage cr4 1	Increased	CTR	-0.0523231	0.0176075	0.0029621	0	0.00121071	0.774705	0.0414695	0.0414695
Abundance Change indicates that the abundance of species in CRC were decreased or increased with respect to CTR.

## Sheet: Supplementary Data 7
Supplementary Data 7. Co-abundance correlations in EBW-CRC
source	target	Correlation	P-values	Adjusted P-values	CorrelationType	KingdomInteraction
Amedibacterium_intestinale	Alistipes_indistinctus	-0.2623	0.002	0.00769106	Negative	intrakingdom
Anaerobutyricum_hallii	Adlercreutzia_equolifaciens	0.3514	0.001	0.0044	Positive	intrakingdom
Anaerobutyricum_hallii	Alistipes_indistinctus	-0.4259	0.001	0.0044	Negative	intrakingdom
Anaerobutyricum_hallii	Amedibacterium_intestinale	0.5402	0.001	0.0044	Positive	intrakingdom
Anaerotruncus_colihominis	Akkermansia_muciniphila	0.2349	0.006	0.017962	Positive	intrakingdom
Anaerotruncus_colihominis	Alistipes_indistinctus	0.296	0.003	0.01075	Positive	intrakingdom
Aspergillus_rambellii	Amedibacterium_intestinale	-0.2048	0.017	0.0398069	Negative	interkingdom
Aspergillus_rambellii	Anaerobutyricum_hallii	-0.2311	0.004	0.0132772	Negative	interkingdom
Aspergillus_rambellii	Bacteroides_fragilis	0.252	0.01	0.025989	Positive	interkingdom
Aspergillus_rambellii	Blautia_liquoris	-0.2288	0.006	0.017962	Negative	interkingdom
Aspergillus_rambellii	Clostridioides_difficile	-0.2154	0.017	0.0398069	Negative	interkingdom
Aspergillus_rambellii	Clostridium_sp._SY8519	-0.2301	0.008	0.022457	Negative	interkingdom
Aspergillus_rambellii	Coprococcus_comes	-0.1905	0.021	0.0469645	Negative	interkingdom
Aspergillus_rambellii	Faecalibacterium_sp._HTFF	-0.2821	0.001	0.0044	Negative	interkingdom
Aspergillus_rambellii	Fusobacterium_gonidiaformans	0.2084	0.004	0.0132772	Positive	interkingdom
Aspergillus_rambellii	Fusobacterium_nucleatum	0.276	0.002	0.00769106	Positive	interkingdom
Aspergillus_rambellii	Gemella_morbillorum	0.198	0.011	0.0279731	Positive	interkingdom
Aspergillus_rambellii	Lacrimispora_saccharolytica	-0.1985	0.021	0.0469645	Negative	interkingdom
Aspergillus_rambellii	Novisyntrophococcus_fermenticellae	-0.2345	0.008	0.022457	Negative	interkingdom
Aspergillus_rambellii	Pseudobutyrivibrio_xylanivorans	-0.2382	0.005	0.0158194	Negative	interkingdom
Aspergillus_rambellii	Roseburia_intestinalis	-0.203	0.009	0.0242564	Negative	interkingdom
Aspergillus_rambellii	Rothia_mucilaginosa	-0.1836	0.02	0.0453717	Negative	interkingdom
Bacteroides_caccae	Adlercreutzia_equolifaciens	-0.2212	0.012	0.030272	Negative	intrakingdom
Bacteroides_caccae	Anaerobutyricum_hallii	-0.3098	0.003	0.01075	Negative	intrakingdom
Bacteroides_fragilis	Adlercreutzia_equolifaciens	-0.3579	0.001	0.0044	Negative	intrakingdom
Bacteroides_fragilis	Anaerobutyricum_hallii	-0.4315	0.001	0.0044	Negative	intrakingdom
Bacteroides_fragilis	Bacteroides_caccae	0.2535	0.007	0.0202508	Positive	intrakingdom
Bacteroides_nordii	Alistipes_indistinctus	0.4262	0.001	0.0044	Positive	intrakingdom
Bacteroides_nordii	Anaerobutyricum_hallii	-0.28	0.004	0.0132772	Negative	intrakingdom
Bacteroides_sp._CBA7301	Adlercreutzia_equolifaciens	-0.3221	0.001	0.0044	Negative	intrakingdom
Bacteroides_sp._CBA7301	Alistipes_indistinctus	0.2663	0.004	0.0132772	Positive	intrakingdom
Bacteroides_sp._CBA7301	Amedibacterium_intestinale	-0.2269	0.014	0.0344	Negative	intrakingdom
Bacteroides_sp._CBA7301	Anaerobutyricum_hallii	-0.3953	0.001	0.0044	Negative	intrakingdom
Bacteroides_sp._CBA7301	Bacteroides_caccae	0.3798	0.001	0.0044	Positive	intrakingdom
Bacteroides_sp._CBA7301	Bacteroides_fragilis	0.3842	0.001	0.0044	Positive	intrakingdom
Bacteroides_sp._CBA7301	Bacteroides_nordii	0.3346	0.001	0.0044	Positive	intrakingdom
Bacteroides_sp._ZJ-18	Adlercreutzia_equolifaciens	-0.3028	0.001	0.0044	Negative	intrakingdom
Bacteroides_sp._ZJ-18	Anaerobutyricum_hallii	-0.406	0.001	0.0044	Negative	intrakingdom
Bacteroides_sp._ZJ-18	Bacteroides_caccae	0.3911	0.001	0.0044	Positive	intrakingdom
Bacteroides_sp._ZJ-18	Bacteroides_fragilis	0.632	0.001	0.0044	Positive	intrakingdom
Bacteroides_sp._ZJ-18	Bacteroides_nordii	0.2249	0.007	0.0202508	Positive	intrakingdom
Bacteroides_sp._ZJ-18	Bacteroides_sp._CBA7301	0.4993	0.001	0.0044	Positive	intrakingdom
Bifidobacterium_adolescentis	Adlercreutzia_equolifaciens	0.4133	0.001	0.0044	Positive	intrakingdom
Bifidobacterium_adolescentis	Amedibacterium_intestinale	0.2137	0.015	0.0361069	Positive	intrakingdom
Bifidobacterium_adolescentis	Anaerobutyricum_hallii	0.3058	0.001	0.0044	Positive	intrakingdom
Bifidobacterium_adolescentis	Bacteroides_fragilis	-0.3981	0.001	0.0044	Negative	intrakingdom
Bifidobacterium_adolescentis	Bacteroides_nordii	-0.2708	0.001	0.0044	Negative	intrakingdom
Bifidobacterium_adolescentis	Bacteroides_sp._CBA7301	-0.3111	0.002	0.00769106	Negative	intrakingdom
Bifidobacterium_adolescentis	Bacteroides_sp._ZJ-18	-0.3725	0.001	0.0044	Negative	intrakingdom
Blautia_liquoris	Alistipes_indistinctus	-0.4337	0.001	0.0044	Negative	intrakingdom
Blautia_liquoris	Amedibacterium_intestinale	0.4341	0.001	0.0044	Positive	intrakingdom
Blautia_liquoris	Anaerobutyricum_hallii	0.6944	0.001	0.0044	Positive	intrakingdom
Blautia_liquoris	Bacteroides_caccae	-0.2012	0.016	0.0381259	Negative	intrakingdom
Blautia_liquoris	Bacteroides_fragilis	-0.2815	0.002	0.00769106	Negative	intrakingdom
Blautia_liquoris	Bacteroides_nordii	-0.228	0.01	0.025989	Negative	intrakingdom
Blautia_liquoris	Bacteroides_sp._CBA7301	-0.2669	0.006	0.017962	Negative	intrakingdom
Blautia_liquoris	Bacteroides_sp._ZJ-18	-0.2214	0.008	0.022457	Negative	intrakingdom
Blautia_liquoris	Bifidobacterium_adolescentis	0.2385	0.006	0.017962	Positive	intrakingdom
Butyricimonas_virosa	Alistipes_indistinctus	0.4727	0.001	0.0044	Positive	intrakingdom
Butyricimonas_virosa	Amedibacterium_intestinale	-0.3562	0.001	0.0044	Negative	intrakingdom
Butyricimonas_virosa	Anaerobutyricum_hallii	-0.3711	0.001	0.0044	Negative	intrakingdom
Butyricimonas_virosa	Bacteroides_nordii	0.4012	0.001	0.0044	Positive	intrakingdom
Butyricimonas_virosa	Bacteroides_sp._CBA7301	0.2377	0.007	0.0202508	Positive	intrakingdom
Butyricimonas_virosa	Blautia_liquoris	-0.4138	0.001	0.0044	Negative	intrakingdom
Butyrivibrio_fibrisolvens	Alistipes_indistinctus	-0.4008	0.001	0.0044	Negative	intrakingdom
Butyrivibrio_fibrisolvens	Amedibacterium_intestinale	0.547	0.001	0.0044	Positive	intrakingdom
Butyrivibrio_fibrisolvens	Anaerobutyricum_hallii	0.7218	0.001	0.0044	Positive	intrakingdom
Butyrivibrio_fibrisolvens	Bacteroides_fragilis	-0.3193	0.001	0.0044	Negative	intrakingdom
Butyrivibrio_fibrisolvens	Bacteroides_nordii	-0.2187	0.018	0.0415317	Negative	intrakingdom
Butyrivibrio_fibrisolvens	Bacteroides_sp._CBA7301	-0.3385	0.002	0.00769106	Negative	intrakingdom
Butyrivibrio_fibrisolvens	Bacteroides_sp._ZJ-18	-0.2736	0.004	0.0132772	Negative	intrakingdom
Butyrivibrio_fibrisolvens	Bifidobacterium_adolescentis	0.3038	0.001	0.0044	Positive	intrakingdom
Butyrivibrio_fibrisolvens	Blautia_liquoris	0.7551	0.001	0.0044	Positive	intrakingdom
Butyrivibrio_fibrisolvens	Butyricimonas_virosa	-0.4176	0.001	0.0044	Negative	intrakingdom
Clostridioides_difficile	Alistipes_indistinctus	-0.253	0.01	0.025989	Negative	intrakingdom
Clostridioides_difficile	Amedibacterium_intestinale	0.7118	0.001	0.0044	Positive	intrakingdom
Clostridioides_difficile	Anaerobutyricum_hallii	0.5023	0.001	0.0044	Positive	intrakingdom
Clostridioides_difficile	Anaerotruncus_colihominis	0.2203	0.015	0.0361069	Positive	intrakingdom
Clostridioides_difficile	Bacteroides_fragilis	-0.2476	0.009	0.0242564	Negative	intrakingdom
Clostridioides_difficile	Bacteroides_nordii	-0.3251	0.001	0.0044	Negative	intrakingdom
Clostridioides_difficile	Bacteroides_sp._CBA7301	-0.2597	0.007	0.0202508	Negative	intrakingdom
Clostridioides_difficile	Bifidobacterium_adolescentis	0.2509	0.01	0.025989	Positive	intrakingdom
Clostridioides_difficile	Blautia_liquoris	0.5002	0.001	0.0044	Positive	intrakingdom
Clostridioides_difficile	Butyricimonas_virosa	-0.4199	0.001	0.0044	Negative	intrakingdom
Clostridioides_difficile	Butyrivibrio_fibrisolvens	0.5915	0.001	0.0044	Positive	intrakingdom
Clostridium_perfringens	Alistipes_indistinctus	-0.4215	0.001	0.0044	Negative	intrakingdom
Clostridium_perfringens	Amedibacterium_intestinale	0.3244	0.001	0.0044	Positive	intrakingdom
Clostridium_perfringens	Anaerobutyricum_hallii	0.5014	0.001	0.0044	Positive	intrakingdom
Clostridium_perfringens	Anaerotruncus_colihominis	-0.2236	0.021	0.0469645	Negative	intrakingdom
Clostridium_perfringens	Bacteroides_caccae	-0.2265	0.007	0.0202508	Negative	intrakingdom
Clostridium_perfringens	Bacteroides_fragilis	-0.2207	0.009	0.0242564	Negative	intrakingdom
Clostridium_perfringens	Bacteroides_sp._ZJ-18	-0.2374	0.004	0.0132772	Negative	intrakingdom
Clostridium_perfringens	Blautia_liquoris	0.6752	0.001	0.0044	Positive	intrakingdom
Clostridium_perfringens	Butyricimonas_virosa	-0.3454	0.001	0.0044	Negative	intrakingdom
Clostridium_perfringens	Butyrivibrio_fibrisolvens	0.5128	0.001	0.0044	Positive	intrakingdom
Clostridium_perfringens	Clostridioides_difficile	0.2862	0.004	0.0132772	Positive	intrakingdom
Clostridium_sp._SY8519	Alistipes_indistinctus	-0.3248	0.002	0.00769106	Negative	intrakingdom
Clostridium_sp._SY8519	Amedibacterium_intestinale	0.5074	0.001	0.0044	Positive	intrakingdom
Clostridium_sp._SY8519	Anaerobutyricum_hallii	0.6022	0.001	0.0044	Positive	intrakingdom
Clostridium_sp._SY8519	Bacteroides_fragilis	-0.3808	0.001	0.0044	Negative	intrakingdom
Clostridium_sp._SY8519	Bacteroides_nordii	-0.246	0.011	0.0279731	Negative	intrakingdom
Clostridium_sp._SY8519	Bacteroides_sp._CBA7301	-0.3812	0.001	0.0044	Negative	intrakingdom
Clostridium_sp._SY8519	Bacteroides_sp._ZJ-18	-0.2639	0.006	0.017962	Negative	intrakingdom
Clostridium_sp._SY8519	Bifidobacterium_adolescentis	0.3103	0.001	0.0044	Positive	intrakingdom
Clostridium_sp._SY8519	Blautia_liquoris	0.5692	0.001	0.0044	Positive	intrakingdom
Clostridium_sp._SY8519	Butyricimonas_virosa	-0.2909	0.003	0.01075	Negative	intrakingdom
Clostridium_sp._SY8519	Butyrivibrio_fibrisolvens	0.6388	0.001	0.0044	Positive	intrakingdom
Clostridium_sp._SY8519	Clostridioides_difficile	0.5539	0.001	0.0044	Positive	intrakingdom
Clostridium_sp._SY8519	Clostridium_perfringens	0.3041	0.001	0.0044	Positive	intrakingdom
Colletotrichum_orbiculare	Akkermansia_muciniphila	-0.1844	0.022	0.0485128	Negative	interkingdom
Colletotrichum_orbiculare	Amedibacterium_intestinale	-0.2315	0.005	0.0158194	Negative	interkingdom
Colletotrichum_orbiculare	Anaerobutyricum_hallii	-0.2046	0.012	0.030272	Negative	interkingdom
Colletotrichum_orbiculare	Anaerotruncus_colihominis	-0.244	0.009	0.0242564	Negative	interkingdom
Colletotrichum_orbiculare	Bacteroides_sp._CBA7301	0.2024	0.011	0.0279731	Positive	interkingdom
Colletotrichum_orbiculare	Bacteroides_sp._ZJ-18	0.2839	0.002	0.00769106	Positive	interkingdom
Colletotrichum_orbiculare	Clostridioides_difficile	-0.2511	0.007	0.0202508	Negative	interkingdom
Colletotrichum_orbiculare	Dysosmobacter_welbionis	-0.2167	0.01	0.025989	Negative	interkingdom
Colletotrichum_orbiculare	Faecalibacterium_sp._HTFF	-0.1994	0.021	0.0469645	Negative	interkingdom
Colletotrichum_orbiculare	Flavonifractor_plautii	-0.194	0.019	0.0435206	Negative	interkingdom
Colletotrichum_orbiculare	Fusobacterium_nucleatum	0.2228	0.002	0.00769106	Positive	interkingdom
Colletotrichum_orbiculare	Gordonibacter_pamelaeae	-0.2191	0.006	0.017962	Negative	interkingdom
Colletotrichum_orbiculare	Intestinimonas_butyriciproducens	-0.2244	0.01	0.025989	Negative	interkingdom
Colletotrichum_orbiculare	Pusillibacter_faecalis	-0.2966	0.002	0.00769106	Negative	interkingdom
Coprococcus_comes	Akkermansia_muciniphila	-0.2081	0.017	0.0398069	Negative	intrakingdom
Coprococcus_comes	Alistipes_indistinctus	-0.3957	0.001	0.0044	Negative	intrakingdom
Coprococcus_comes	Amedibacterium_intestinale	0.3424	0.003	0.01075	Positive	intrakingdom
Coprococcus_comes	Anaerobutyricum_hallii	0.6158	0.001	0.0044	Positive	intrakingdom
Coprococcus_comes	Anaerotruncus_colihominis	-0.3217	0.001	0.0044	Negative	intrakingdom
Coprococcus_comes	Bacteroides_fragilis	-0.2559	0.004	0.0132772	Negative	intrakingdom
Coprococcus_comes	Bifidobacterium_adolescentis	0.2117	0.018	0.0415317	Positive	intrakingdom
Coprococcus_comes	Blautia_liquoris	0.5975	0.001	0.0044	Positive	intrakingdom
Coprococcus_comes	Butyricimonas_virosa	-0.2381	0.006	0.017962	Negative	intrakingdom
Coprococcus_comes	Butyrivibrio_fibrisolvens	0.5184	0.001	0.0044	Positive	intrakingdom
Coprococcus_comes	Clostridioides_difficile	0.2498	0.01	0.025989	Positive	intrakingdom
Coprococcus_comes	Clostridium_perfringens	0.3642	0.001	0.0044	Positive	intrakingdom
Coprococcus_comes	Clostridium_sp._SY8519	0.5613	0.001	0.0044	Positive	intrakingdom
Dysosmobacter_welbionis	Alistipes_indistinctus	0.4087	0.001	0.0044	Positive	intrakingdom
Dysosmobacter_welbionis	Anaerotruncus_colihominis	0.45	0.001	0.0044	Positive	intrakingdom
Dysosmobacter_welbionis	Butyricimonas_virosa	0.2668	0.004	0.0132772	Positive	intrakingdom
Dysosmobacter_welbionis	Clostridium_perfringens	-0.3107	0.001	0.0044	Negative	intrakingdom
Dysosmobacter_welbionis	Coprococcus_comes	-0.217	0.016	0.0381259	Negative	intrakingdom
Faecalibacterium_sp._HTFF	Adlercreutzia_equolifaciens	0.2928	0.001	0.0044	Positive	intrakingdom
Faecalibacterium_sp._HTFF	Anaerobutyricum_hallii	0.3469	0.001	0.0044	Positive	intrakingdom
Faecalibacterium_sp._HTFF	Bacteroides_fragilis	-0.345	0.001	0.0044	Negative	intrakingdom
Faecalibacterium_sp._HTFF	Bacteroides_sp._ZJ-18	-0.2906	0.003	0.01075	Negative	intrakingdom
Faecalibacterium_sp._HTFF	Bifidobacterium_adolescentis	0.3453	0.001	0.0044	Positive	intrakingdom
Faecalibacterium_sp._HTFF	Blautia_liquoris	0.3794	0.001	0.0044	Positive	intrakingdom
Faecalibacterium_sp._HTFF	Butyrivibrio_fibrisolvens	0.4019	0.001	0.0044	Positive	intrakingdom
Faecalibacterium_sp._HTFF	Clostridioides_difficile	0.4167	0.001	0.0044	Positive	intrakingdom
Faecalibacterium_sp._HTFF	Clostridium_perfringens	0.202	0.018	0.0415317	Positive	intrakingdom
Faecalibacterium_sp._HTFF	Clostridium_sp._SY8519	0.5561	0.001	0.0044	Positive	intrakingdom
Faecalibacterium_sp._HTFF	Coprococcus_comes	0.3328	0.002	0.00769106	Positive	intrakingdom
Flavonifractor_plautii	Amedibacterium_intestinale	0.2868	0.004	0.0132772	Positive	intrakingdom
Flavonifractor_plautii	Anaerotruncus_colihominis	0.4965	0.001	0.0044	Positive	intrakingdom
Flavonifractor_plautii	Bacteroides_fragilis	0.2981	0.002	0.00769106	Positive	intrakingdom
Flavonifractor_plautii	Bacteroides_sp._ZJ-18	0.2446	0.009	0.0242564	Positive	intrakingdom
Flavonifractor_plautii	Clostridioides_difficile	0.3614	0.001	0.0044	Positive	intrakingdom
Flavonifractor_plautii	Dysosmobacter_welbionis	0.5074	0.001	0.0044	Positive	intrakingdom
Fusobacterium_gonidiaformans	Clostridioides_difficile	-0.2526	0.006	0.017962	Negative	intrakingdom
Fusobacterium_gonidiaformans	Flavonifractor_plautii	-0.2915	0.001	0.0044	Negative	intrakingdom
Fusobacterium_nucleatum	Alistipes_indistinctus	-0.3033	0.001	0.0044	Negative	intrakingdom
Fusobacterium_nucleatum	Anaerotruncus_colihominis	-0.3348	0.001	0.0044	Negative	intrakingdom
Fusobacterium_nucleatum	Butyricimonas_virosa	-0.2123	0.013	0.0323632	Negative	intrakingdom
Fusobacterium_nucleatum	Clostridioides_difficile	-0.2368	0.014	0.0344	Negative	intrakingdom
Fusobacterium_nucleatum	Clostridium_perfringens	0.2388	0.006	0.017962	Positive	intrakingdom
Fusobacterium_nucleatum	Dysosmobacter_welbionis	-0.4817	0.001	0.0044	Negative	intrakingdom
Fusobacterium_nucleatum	Faecalibacterium_sp._HTFF	-0.322	0.001	0.0044	Negative	intrakingdom
Fusobacterium_nucleatum	Flavonifractor_plautii	-0.371	0.001	0.0044	Negative	intrakingdom
Fusobacterium_nucleatum	Fusobacterium_gonidiaformans	0.3144	0.001	0.0044	Positive	intrakingdom
Gemella_morbillorum	Anaerobutyricum_hallii	0.1982	0.015	0.0361069	Positive	intrakingdom
Gemella_morbillorum	Dysosmobacter_welbionis	-0.3274	0.001	0.0044	Negative	intrakingdom
Gemella_morbillorum	Flavonifractor_plautii	-0.2312	0.009	0.0242564	Negative	intrakingdom
Gemella_morbillorum	Fusobacterium_nucleatum	0.4901	0.001	0.0044	Positive	intrakingdom
Gordonibacter_pamelaeae	Adlercreutzia_equolifaciens	0.4032	0.001	0.0044	Positive	intrakingdom
Gordonibacter_pamelaeae	Akkermansia_muciniphila	0.2596	0.001	0.0044	Positive	intrakingdom
Gordonibacter_pamelaeae	Amedibacterium_intestinale	0.2322	0.01	0.025989	Positive	intrakingdom
Gordonibacter_pamelaeae	Anaerobutyricum_hallii	0.319	0.001	0.0044	Positive	intrakingdom
Gordonibacter_pamelaeae	Anaerotruncus_colihominis	0.2217	0.022	0.0485128	Positive	intrakingdom
Gordonibacter_pamelaeae	Bacteroides_sp._ZJ-18	-0.2736	0.001	0.0044	Negative	intrakingdom
Gordonibacter_pamelaeae	Bifidobacterium_adolescentis	0.2727	0.005	0.0158194	Positive	intrakingdom
Gordonibacter_pamelaeae	Clostridioides_difficile	0.2996	0.002	0.00769106	Positive	intrakingdom
Gordonibacter_pamelaeae	Dysosmobacter_welbionis	0.2907	0.003	0.01075	Positive	intrakingdom
Gordonibacter_pamelaeae	Faecalibacterium_sp._HTFF	0.2298	0.007	0.0202508	Positive	intrakingdom
Gordonibacter_pamelaeae	Fusobacterium_gonidiaformans	-0.2339	0.01	0.025989	Negative	intrakingdom
Intestinimonas_butyriciproducens	Akkermansia_muciniphila	0.3653	0.001	0.0044	Positive	intrakingdom
Intestinimonas_butyriciproducens	Alistipes_indistinctus	0.2935	0.002	0.00769106	Positive	intrakingdom
Intestinimonas_butyriciproducens	Anaerotruncus_colihominis	0.4378	0.001	0.0044	Positive	intrakingdom
Intestinimonas_butyriciproducens	Butyricimonas_virosa	0.2215	0.007	0.0202508	Positive	intrakingdom
Intestinimonas_butyriciproducens	Clostridioides_difficile	0.3442	0.001	0.0044	Positive	intrakingdom
Intestinimonas_butyriciproducens	Clostridium_perfringens	-0.268	0.008	0.022457	Negative	intrakingdom
Intestinimonas_butyriciproducens	Coprococcus_comes	-0.2631	0.006	0.017962	Negative	intrakingdom
Intestinimonas_butyriciproducens	Dysosmobacter_welbionis	0.5497	0.001	0.0044	Positive	intrakingdom
Intestinimonas_butyriciproducens	Faecalibacterium_sp._HTFF	0.2992	0.001	0.0044	Positive	intrakingdom
Intestinimonas_butyriciproducens	Flavonifractor_plautii	0.3504	0.001	0.0044	Positive	intrakingdom
Intestinimonas_butyriciproducens	Fusobacterium_gonidiaformans	-0.2226	0.013	0.0323632	Negative	intrakingdom
Intestinimonas_butyriciproducens	Fusobacterium_nucleatum	-0.5281	0.001	0.0044	Negative	intrakingdom
Intestinimonas_butyriciproducens	Gemella_morbillorum	-0.3448	0.002	0.00769106	Negative	intrakingdom
Intestinimonas_butyriciproducens	Gordonibacter_pamelaeae	0.2815	0.003	0.01075	Positive	intrakingdom
Lacrimispora_saccharolytica	Alistipes_indistinctus	-0.2323	0.015	0.0361069	Negative	intrakingdom
Lacrimispora_saccharolytica	Amedibacterium_intestinale	0.5747	0.001	0.0044	Positive	intrakingdom
Lacrimispora_saccharolytica	Anaerobutyricum_hallii	0.5106	0.001	0.0044	Positive	intrakingdom
Lacrimispora_saccharolytica	Bacteroides_fragilis	-0.2621	0.006	0.017962	Negative	intrakingdom
Lacrimispora_saccharolytica	Blautia_liquoris	0.5314	0.001	0.0044	Positive	intrakingdom
Lacrimispora_saccharolytica	Butyricimonas_virosa	-0.3282	0.001	0.0044	Negative	intrakingdom
Lacrimispora_saccharolytica	Butyrivibrio_fibrisolvens	0.6568	0.001	0.0044	Positive	intrakingdom
Lacrimispora_saccharolytica	Clostridioides_difficile	0.6706	0.001	0.0044	Positive	intrakingdom
Lacrimispora_saccharolytica	Clostridium_perfringens	0.2705	0.005	0.0158194	Positive	intrakingdom
Lacrimispora_saccharolytica	Clostridium_sp._SY8519	0.5662	0.001	0.0044	Positive	intrakingdom
Lacrimispora_saccharolytica	Coprococcus_comes	0.3716	0.001	0.0044	Positive	intrakingdom
Lacrimispora_saccharolytica	Faecalibacterium_sp._HTFF	0.4801	0.001	0.0044	Positive	intrakingdom
Lacrimispora_saccharolytica	Flavonifractor_plautii	0.3323	0.001	0.0044	Positive	intrakingdom
Lacrimispora_saccharolytica	Fusobacterium_nucleatum	-0.2753	0.004	0.0132772	Negative	intrakingdom
Metarhizium_acridum	Adlercreutzia_equolifaciens	-0.2944	0.001	0.0044	Negative	interkingdom
Metarhizium_acridum	Akkermansia_muciniphila	-0.1957	0.014	0.0344	Negative	interkingdom
Metarhizium_acridum	Amedibacterium_intestinale	-0.2736	0.004	0.0132772	Negative	interkingdom
Metarhizium_acridum	Anaerobutyricum_hallii	-0.2536	0.005	0.0158194	Negative	interkingdom
Metarhizium_acridum	Bacteroides_fragilis	0.3431	0.001	0.0044	Positive	interkingdom
Metarhizium_acridum	Bacteroides_sp._CBA7301	0.2678	0.002	0.00769106	Positive	interkingdom
Metarhizium_acridum	Bacteroides_sp._ZJ-18	0.4694	0.001	0.0044	Positive	interkingdom
Metarhizium_acridum	Bifidobacterium_adolescentis	-0.2048	0.015	0.0361069	Negative	interkingdom
Metarhizium_acridum	Butyrivibrio_fibrisolvens	-0.2303	0.009	0.0242564	Negative	interkingdom
Metarhizium_acridum	Clostridioides_difficile	-0.3216	0.001	0.0044	Negative	interkingdom
Metarhizium_acridum	Clostridium_sp._SY8519	-0.2991	0.002	0.00769106	Negative	interkingdom
Metarhizium_acridum	Colletotrichum_orbiculare	0.5002	0.001	0.0044	Positive	intrakingdom
Metarhizium_acridum	Faecalibacterium_sp._HTFF	-0.3601	0.001	0.0044	Negative	interkingdom
Metarhizium_acridum	Gordonibacter_pamelaeae	-0.2507	0.003	0.01075	Negative	interkingdom
Metarhizium_acridum	Intestinimonas_butyriciproducens	-0.2367	0.008	0.022457	Negative	interkingdom
Metarhizium_acridum	Lacrimispora_saccharolytica	-0.2554	0.004	0.0132772	Negative	interkingdom
Metarhizium_acridum	Novisyntrophococcus_fermenticellae	-0.2909	0.002	0.00769106	Negative	interkingdom
Metarhizium_acridum	Parabacteroides_distasonis	0.2431	0.006	0.017962	Positive	interkingdom
Metarhizium_acridum	Rothia_mucilaginosa	-0.1786	0.022	0.0485128	Negative	interkingdom
Novisyntrophococcus_fermenticellae	Alistipes_indistinctus	-0.3178	0.002	0.00769106	Negative	intrakingdom
Novisyntrophococcus_fermenticellae	Amedibacterium_intestinale	0.6607	0.001	0.0044	Positive	intrakingdom
Novisyntrophococcus_fermenticellae	Anaerobutyricum_hallii	0.6845	0.001	0.0044	Positive	intrakingdom
Novisyntrophococcus_fermenticellae	Bacteroides_caccae	-0.2442	0.006	0.017962	Negative	intrakingdom
Novisyntrophococcus_fermenticellae	Bacteroides_fragilis	-0.3189	0.002	0.00769106	Negative	intrakingdom
Novisyntrophococcus_fermenticellae	Bacteroides_nordii	-0.239	0.008	0.022457	Negative	intrakingdom
Novisyntrophococcus_fermenticellae	Bacteroides_sp._CBA7301	-0.2915	0.003	0.01075	Negative	intrakingdom
Novisyntrophococcus_fermenticellae	Bacteroides_sp._ZJ-18	-0.2757	0.003	0.01075	Negative	intrakingdom
Novisyntrophococcus_fermenticellae	Bifidobacterium_adolescentis	0.2576	0.005	0.0158194	Positive	intrakingdom
Novisyntrophococcus_fermenticellae	Blautia_liquoris	0.7531	0.001	0.0044	Positive	intrakingdom
Novisyntrophococcus_fermenticellae	Butyricimonas_virosa	-0.3328	0.002	0.00769106	Negative	intrakingdom
Novisyntrophococcus_fermenticellae	Butyrivibrio_fibrisolvens	0.7183	0.001	0.0044	Positive	intrakingdom
Novisyntrophococcus_fermenticellae	Clostridioides_difficile	0.7324	0.001	0.0044	Positive	intrakingdom
Novisyntrophococcus_fermenticellae	Clostridium_perfringens	0.4689	0.001	0.0044	Positive	intrakingdom
Novisyntrophococcus_fermenticellae	Clostridium_sp._SY8519	0.7678	0.001	0.0044	Positive	intrakingdom
Novisyntrophococcus_fermenticellae	Coprococcus_comes	0.5643	0.001	0.0044	Positive	intrakingdom
Novisyntrophococcus_fermenticellae	Faecalibacterium_sp._HTFF	0.5361	0.001	0.0044	Positive	intrakingdom
Novisyntrophococcus_fermenticellae	Gordonibacter_pamelaeae	0.2113	0.011	0.0279731	Positive	intrakingdom
Novisyntrophococcus_fermenticellae	Lacrimispora_saccharolytica	0.7429	0.001	0.0044	Positive	intrakingdom
Parabacteroides_distasonis	Adlercreutzia_equolifaciens	-0.2966	0.001	0.0044	Negative	intrakingdom
Parabacteroides_distasonis	Alistipes_indistinctus	0.2874	0.003	0.01075	Positive	intrakingdom
Parabacteroides_distasonis	Anaerobutyricum_hallii	-0.4079	0.001	0.0044	Negative	intrakingdom
Parabacteroides_distasonis	Anaerotruncus_colihominis	0.227	0.009	0.0242564	Positive	intrakingdom
Parabacteroides_distasonis	Bacteroides_caccae	0.2877	0.001	0.0044	Positive	intrakingdom
Parabacteroides_distasonis	Bacteroides_fragilis	0.4632	0.001	0.0044	Positive	intrakingdom
Parabacteroides_distasonis	Bacteroides_nordii	0.2172	0.01	0.025989	Positive	intrakingdom
Parabacteroides_distasonis	Bacteroides_sp._CBA7301	0.2735	0.005	0.0158194	Positive	intrakingdom
Parabacteroides_distasonis	Bacteroides_sp._ZJ-18	0.594	0.001	0.0044	Positive	intrakingdom
Parabacteroides_distasonis	Bifidobacterium_adolescentis	-0.3078	0.001	0.0044	Negative	intrakingdom
Parabacteroides_distasonis	Blautia_liquoris	-0.3468	0.001	0.0044	Negative	intrakingdom
Parabacteroides_distasonis	Butyricimonas_virosa	0.2814	0.002	0.00769106	Positive	intrakingdom
Parabacteroides_distasonis	Butyrivibrio_fibrisolvens	-0.2291	0.007	0.0202508	Negative	intrakingdom
Parabacteroides_distasonis	Clostridium_perfringens	-0.4299	0.001	0.0044	Negative	intrakingdom
Parabacteroides_distasonis	Coprococcus_comes	-0.1834	0.02	0.0453717	Negative	intrakingdom
Parabacteroides_distasonis	Faecalibacterium_sp._HTFF	-0.2125	0.022	0.0485128	Negative	intrakingdom
Parabacteroides_distasonis	Flavonifractor_plautii	0.3782	0.001	0.0044	Positive	intrakingdom
Parabacteroides_distasonis	Fusobacterium_nucleatum	-0.3137	0.001	0.0044	Negative	intrakingdom
Parabacteroides_distasonis	Gemella_morbillorum	-0.2659	0.003	0.01075	Negative	intrakingdom
Parabacteroides_distasonis	Gordonibacter_pamelaeae	-0.2694	0.006	0.017962	Negative	intrakingdom
Parvimonas_micra	Anaerotruncus_colihominis	-0.2645	0.005	0.0158194	Negative	intrakingdom
Parvimonas_micra	Bacteroides_sp._CBA7301	-0.2143	0.015	0.0361069	Negative	intrakingdom
Parvimonas_micra	Dysosmobacter_welbionis	-0.3359	0.001	0.0044	Negative	intrakingdom
Parvimonas_micra	Faecalibacterium_sp._HTFF	-0.211	0.011	0.0279731	Negative	intrakingdom
Parvimonas_micra	Flavonifractor_plautii	-0.3799	0.001	0.0044	Negative	intrakingdom
Parvimonas_micra	Fusobacterium_gonidiaformans	0.179	0.021	0.0469645	Positive	intrakingdom
Parvimonas_micra	Fusobacterium_nucleatum	0.4986	0.001	0.0044	Positive	intrakingdom
Parvimonas_micra	Gemella_morbillorum	0.5403	0.001	0.0044	Positive	intrakingdom
Parvimonas_micra	Intestinimonas_butyriciproducens	-0.3906	0.001	0.0044	Negative	intrakingdom
Parvimonas_micra	Lacrimispora_saccharolytica	-0.2895	0.001	0.0044	Negative	intrakingdom
Parvimonas_micra	Parabacteroides_distasonis	-0.3838	0.001	0.0044	Negative	intrakingdom
Porphyromonas_asaccharolytica	Amedibacterium_intestinale	-0.2405	0.006	0.017962	Negative	intrakingdom
Porphyromonas_asaccharolytica	Coprococcus_comes	-0.2774	0.006	0.017962	Negative	intrakingdom
Porphyromonas_asaccharolytica	Dysosmobacter_welbionis	0.2021	0.011	0.0279731	Positive	intrakingdom
Porphyromonas_somerae	Alistipes_indistinctus	0.2622	0.003	0.01075	Positive	intrakingdom
Porphyromonas_somerae	Amedibacterium_intestinale	-0.4329	0.001	0.0044	Negative	intrakingdom
Porphyromonas_somerae	Anaerobutyricum_hallii	-0.4743	0.001	0.0044	Negative	intrakingdom
Porphyromonas_somerae	Bacteroides_sp._ZJ-18	0.2575	0.003	0.01075	Positive	intrakingdom
Porphyromonas_somerae	Blautia_liquoris	-0.3526	0.001	0.0044	Negative	intrakingdom
Porphyromonas_somerae	Butyricimonas_virosa	0.2852	0.002	0.00769106	Positive	intrakingdom
Porphyromonas_somerae	Butyrivibrio_fibrisolvens	-0.3656	0.001	0.0044	Negative	intrakingdom
Porphyromonas_somerae	Clostridioides_difficile	-0.2698	0.008	0.022457	Negative	intrakingdom
Porphyromonas_somerae	Clostridium_perfringens	-0.3638	0.001	0.0044	Negative	intrakingdom
Porphyromonas_somerae	Clostridium_sp._SY8519	-0.355	0.001	0.0044	Negative	intrakingdom
Porphyromonas_somerae	Coprococcus_comes	-0.33	0.001	0.0044	Negative	intrakingdom
Porphyromonas_somerae	Dysosmobacter_welbionis	0.1972	0.022	0.0485128	Positive	intrakingdom
Porphyromonas_somerae	Lacrimispora_saccharolytica	-0.223	0.013	0.0323632	Negative	intrakingdom
Porphyromonas_somerae	Novisyntrophococcus_fermenticellae	-0.3543	0.001	0.0044	Negative	intrakingdom
Porphyromonas_somerae	Parabacteroides_distasonis	0.3178	0.002	0.00769106	Positive	intrakingdom
Porphyromonas_somerae	Porphyromonas_asaccharolytica	0.5601	0.001	0.0044	Positive	intrakingdom
Prevotella_intermedia	Alistipes_indistinctus	0.3405	0.001	0.0044	Positive	intrakingdom
Prevotella_intermedia	Amedibacterium_intestinale	-0.2833	0.004	0.0132772	Negative	intrakingdom
Prevotella_intermedia	Anaerobutyricum_hallii	-0.2364	0.011	0.0279731	Negative	intrakingdom
Prevotella_intermedia	Bacteroides_nordii	0.2699	0.002	0.00769106	Positive	intrakingdom
Prevotella_intermedia	Bifidobacterium_adolescentis	-0.1952	0.018	0.0415317	Negative	intrakingdom
Prevotella_intermedia	Blautia_liquoris	-0.2182	0.017	0.0398069	Negative	intrakingdom
Prevotella_intermedia	Butyricimonas_virosa	0.2877	0.004	0.0132772	Positive	intrakingdom
Prevotella_intermedia	Butyrivibrio_fibrisolvens	-0.2356	0.009	0.0242564	Negative	intrakingdom
Prevotella_intermedia	Clostridioides_difficile	-0.3027	0.001	0.0044	Negative	intrakingdom
Prevotella_intermedia	Clostridium_sp._SY8519	-0.2769	0.008	0.022457	Negative	intrakingdom
Prevotella_intermedia	Novisyntrophococcus_fermenticellae	-0.2084	0.014	0.0344	Negative	intrakingdom
Prevotella_intermedia	Porphyromonas_somerae	0.1931	0.019	0.0435206	Positive	intrakingdom
Pseudobutyrivibrio_xylanivorans	Alistipes_indistinctus	-0.4539	0.001	0.0044	Negative	intrakingdom
Pseudobutyrivibrio_xylanivorans	Amedibacterium_intestinale	0.3033	0.006	0.017962	Positive	intrakingdom
Pseudobutyrivibrio_xylanivorans	Anaerobutyricum_hallii	0.6378	0.001	0.0044	Positive	intrakingdom
Pseudobutyrivibrio_xylanivorans	Anaerotruncus_colihominis	-0.2269	0.013	0.0323632	Negative	intrakingdom
Pseudobutyrivibrio_xylanivorans	Bacteroides_fragilis	-0.2782	0.001	0.0044	Negative	intrakingdom
Pseudobutyrivibrio_xylanivorans	Bacteroides_nordii	-0.2162	0.018	0.0415317	Negative	intrakingdom
Pseudobutyrivibrio_xylanivorans	Bacteroides_sp._CBA7301	-0.2561	0.004	0.0132772	Negative	intrakingdom
Pseudobutyrivibrio_xylanivorans	Bacteroides_sp._ZJ-18	-0.2262	0.008	0.022457	Negative	intrakingdom
Pseudobutyrivibrio_xylanivorans	Bifidobacterium_adolescentis	0.2991	0.001	0.0044	Positive	intrakingdom
Pseudobutyrivibrio_xylanivorans	Blautia_liquoris	0.8635	0.001	0.0044	Positive	intrakingdom
Pseudobutyrivibrio_xylanivorans	Butyricimonas_virosa	-0.4058	0.001	0.0044	Negative	intrakingdom
Pseudobutyrivibrio_xylanivorans	Butyrivibrio_fibrisolvens	0.7807	0.001	0.0044	Positive	intrakingdom
Pseudobutyrivibrio_xylanivorans	Clostridioides_difficile	0.4138	0.001	0.0044	Positive	intrakingdom
Pseudobutyrivibrio_xylanivorans	Clostridium_perfringens	0.6348	0.001	0.0044	Positive	intrakingdom
Pseudobutyrivibrio_xylanivorans	Clostridium_sp._SY8519	0.5524	0.001	0.0044	Positive	intrakingdom
Pseudobutyrivibrio_xylanivorans	Coprococcus_comes	0.5397	0.001	0.0044	Positive	intrakingdom
Pseudobutyrivibrio_xylanivorans	Dysosmobacter_welbionis	-0.2434	0.007	0.0202508	Negative	intrakingdom
Pseudobutyrivibrio_xylanivorans	Faecalibacterium_sp._HTFF	0.3881	0.001	0.0044	Positive	intrakingdom
Pseudobutyrivibrio_xylanivorans	Lacrimispora_saccharolytica	0.4145	0.001	0.0044	Positive	intrakingdom
Pseudobutyrivibrio_xylanivorans	Novisyntrophococcus_fermenticellae	0.5816	0.001	0.0044	Positive	intrakingdom
Pseudobutyrivibrio_xylanivorans	Parabacteroides_distasonis	-0.3018	0.001	0.0044	Negative	intrakingdom
Pseudobutyrivibrio_xylanivorans	Porphyromonas_somerae	-0.2847	0.003	0.01075	Negative	intrakingdom
Pseudobutyrivibrio_xylanivorans	Prevotella_intermedia	-0.2032	0.02	0.0453717	Negative	intrakingdom
Pusillibacter_faecalis	Alistipes_indistinctus	0.2336	0.01	0.025989	Positive	intrakingdom
Pusillibacter_faecalis	Anaerotruncus_colihominis	0.4691	0.001	0.0044	Positive	intrakingdom
Pusillibacter_faecalis	Clostridioides_difficile	0.3185	0.003	0.01075	Positive	intrakingdom
Pusillibacter_faecalis	Coprococcus_comes	-0.2145	0.015	0.0361069	Negative	intrakingdom
Pusillibacter_faecalis	Dysosmobacter_welbionis	0.7631	0.001	0.0044	Positive	intrakingdom
Pusillibacter_faecalis	Faecalibacterium_sp._HTFF	0.2437	0.013	0.0323632	Positive	intrakingdom
Pusillibacter_faecalis	Flavonifractor_plautii	0.6421	0.001	0.0044	Positive	intrakingdom
Pusillibacter_faecalis	Fusobacterium_nucleatum	-0.4989	0.001	0.0044	Negative	intrakingdom
Pusillibacter_faecalis	Gemella_morbillorum	-0.3797	0.001	0.0044	Negative	intrakingdom
Pusillibacter_faecalis	Gordonibacter_pamelaeae	0.2075	0.017	0.0398069	Positive	intrakingdom
Pusillibacter_faecalis	Intestinimonas_butyriciproducens	0.6027	0.001	0.0044	Positive	intrakingdom
Pusillibacter_faecalis	Lacrimispora_saccharolytica	0.3126	0.002	0.00769106	Positive	intrakingdom
Pusillibacter_faecalis	Parabacteroides_distasonis	0.2526	0.004	0.0132772	Positive	intrakingdom
Pusillibacter_faecalis	Parvimonas_micra	-0.4576	0.001	0.0044	Negative	intrakingdom
Pusillibacter_faecalis	Porphyromonas_somerae	0.2319	0.009	0.0242564	Positive	intrakingdom
Roseburia_intestinalis	Alistipes_indistinctus	-0.3804	0.001	0.0044	Negative	intrakingdom
Roseburia_intestinalis	Amedibacterium_intestinale	0.3445	0.002	0.00769106	Positive	intrakingdom
Roseburia_intestinalis	Anaerobutyricum_hallii	0.4284	0.001	0.0044	Positive	intrakingdom
Roseburia_intestinalis	Bacteroides_fragilis	-0.2314	0.01	0.025989	Negative	intrakingdom
Roseburia_intestinalis	Blautia_liquoris	0.5478	0.001	0.0044	Positive	intrakingdom
Roseburia_intestinalis	Butyricimonas_virosa	-0.3316	0.001	0.0044	Negative	intrakingdom
Roseburia_intestinalis	Butyrivibrio_fibrisolvens	0.5441	0.001	0.0044	Positive	intrakingdom
Roseburia_intestinalis	Clostridioides_difficile	0.4086	0.001	0.0044	Positive	intrakingdom
Roseburia_intestinalis	Clostridium_perfringens	0.4279	0.001	0.0044	Positive	intrakingdom
Roseburia_intestinalis	Clostridium_sp._SY8519	0.4578	0.001	0.0044	Positive	intrakingdom
Roseburia_intestinalis	Coprococcus_comes	0.3677	0.001	0.0044	Positive	intrakingdom
Roseburia_intestinalis	Faecalibacterium_sp._HTFF	0.2844	0.002	0.00769106	Positive	intrakingdom
Roseburia_intestinalis	Lacrimispora_saccharolytica	0.4691	0.001	0.0044	Positive	intrakingdom
Roseburia_intestinalis	Novisyntrophococcus_fermenticellae	0.4881	0.001	0.0044	Positive	intrakingdom
Roseburia_intestinalis	Porphyromonas_somerae	-0.2681	0.005	0.0158194	Negative	intrakingdom
Roseburia_intestinalis	Pseudobutyrivibrio_xylanivorans	0.6182	0.001	0.0044	Positive	intrakingdom
Roseburia_sp._NSJ-69	Alistipes_indistinctus	-0.4343	0.001	0.0044	Negative	intrakingdom
Roseburia_sp._NSJ-69	Amedibacterium_intestinale	0.3963	0.001	0.0044	Positive	intrakingdom
Roseburia_sp._NSJ-69	Anaerobutyricum_hallii	0.525	0.001	0.0044	Positive	intrakingdom
Roseburia_sp._NSJ-69	Anaerotruncus_colihominis	-0.2312	0.012	0.030272	Negative	intrakingdom
Roseburia_sp._NSJ-69	Bacteroides_fragilis	-0.1821	0.021	0.0469645	Negative	intrakingdom
Roseburia_sp._NSJ-69	Blautia_liquoris	0.6236	0.001	0.0044	Positive	intrakingdom
Roseburia_sp._NSJ-69	Butyricimonas_virosa	-0.3568	0.001	0.0044	Negative	intrakingdom
Roseburia_sp._NSJ-69	Butyrivibrio_fibrisolvens	0.6181	0.001	0.0044	Positive	intrakingdom
Roseburia_sp._NSJ-69	Clostridioides_difficile	0.4076	0.001	0.0044	Positive	intrakingdom
Roseburia_sp._NSJ-69	Clostridium_perfringens	0.4737	0.001	0.0044	Positive	intrakingdom
Roseburia_sp._NSJ-69	Clostridium_sp._SY8519	0.4208	0.001	0.0044	Positive	intrakingdom
Roseburia_sp._NSJ-69	Coprococcus_comes	0.4214	0.001	0.0044	Positive	intrakingdom
Roseburia_sp._NSJ-69	Dysosmobacter_welbionis	-0.2484	0.008	0.022457	Negative	intrakingdom
Roseburia_sp._NSJ-69	Lacrimispora_saccharolytica	0.4066	0.001	0.0044	Positive	intrakingdom
Roseburia_sp._NSJ-69	Novisyntrophococcus_fermenticellae	0.5145	0.001	0.0044	Positive	intrakingdom
Roseburia_sp._NSJ-69	Porphyromonas_asaccharolytica	-0.264	0.007	0.0202508	Negative	intrakingdom
Roseburia_sp._NSJ-69	Porphyromonas_somerae	-0.3411	0.002	0.00769106	Negative	intrakingdom
Roseburia_sp._NSJ-69	Pseudobutyrivibrio_xylanivorans	0.6939	0.001	0.0044	Positive	intrakingdom
Roseburia_sp._NSJ-69	Roseburia_intestinalis	0.8248	0.001	0.0044	Positive	intrakingdom
Rothia_mucilaginosa	Amedibacterium_intestinale	0.299	0.003	0.01075	Positive	intrakingdom
Rothia_mucilaginosa	Bacteroides_sp._ZJ-18	-0.191	0.018	0.0415317	Negative	intrakingdom
Rothia_mucilaginosa	Bifidobacterium_adolescentis	0.246	0.004	0.0132772	Positive	intrakingdom
Rothia_mucilaginosa	Blautia_liquoris	0.2328	0.014	0.0344	Positive	intrakingdom
Rothia_mucilaginosa	Butyrivibrio_fibrisolvens	0.2276	0.015	0.0361069	Positive	intrakingdom
Rothia_mucilaginosa	Clostridioides_difficile	0.2926	0.004	0.0132772	Positive	intrakingdom
Rothia_mucilaginosa	Clostridium_perfringens	0.2502	0.009	0.0242564	Positive	intrakingdom
Rothia_mucilaginosa	Clostridium_sp._SY8519	0.3956	0.001	0.0044	Positive	intrakingdom
Rothia_mucilaginosa	Faecalibacterium_sp._HTFF	0.3702	0.001	0.0044	Positive	intrakingdom
Rothia_mucilaginosa	Fusobacterium_gonidiaformans	-0.2204	0.009	0.0242564	Negative	intrakingdom
Rothia_mucilaginosa	Gordonibacter_pamelaeae	0.1942	0.016	0.0381259	Positive	intrakingdom
Rothia_mucilaginosa	Lacrimispora_saccharolytica	0.2717	0.002	0.00769106	Positive	intrakingdom
Rothia_mucilaginosa	Novisyntrophococcus_fermenticellae	0.3951	0.001	0.0044	Positive	intrakingdom
Rothia_mucilaginosa	Parabacteroides_distasonis	-0.264	0.005	0.0158194	Negative	intrakingdom
Rothia_mucilaginosa	Porphyromonas_somerae	-0.2733	0.001	0.0044	Negative	intrakingdom
Rothia_mucilaginosa	Roseburia_intestinalis	0.248	0.009	0.0242564	Positive	intrakingdom
Ruthenibacterium_lactatiformans	Anaerotruncus_colihominis	0.5594	0.001	0.0044	Positive	intrakingdom
Ruthenibacterium_lactatiformans	Clostridioides_difficile	0.2573	0.01	0.025989	Positive	intrakingdom
Ruthenibacterium_lactatiformans	Coprococcus_comes	-0.2028	0.016	0.0381259	Negative	intrakingdom
Ruthenibacterium_lactatiformans	Dysosmobacter_welbionis	0.4214	0.001	0.0044	Positive	intrakingdom
Ruthenibacterium_lactatiformans	Flavonifractor_plautii	0.5324	0.001	0.0044	Positive	intrakingdom
Ruthenibacterium_lactatiformans	Fusobacterium_gonidiaformans	-0.2241	0.011	0.0279731	Negative	intrakingdom
Ruthenibacterium_lactatiformans	Fusobacterium_nucleatum	-0.3046	0.004	0.0132772	Negative	intrakingdom
Ruthenibacterium_lactatiformans	Gordonibacter_pamelaeae	0.2199	0.017	0.0398069	Positive	intrakingdom
Ruthenibacterium_lactatiformans	Intestinimonas_butyriciproducens	0.4273	0.001	0.0044	Positive	intrakingdom
Ruthenibacterium_lactatiformans	Parabacteroides_distasonis	0.1987	0.019	0.0435206	Positive	intrakingdom
Ruthenibacterium_lactatiformans	Parvimonas_micra	-0.1951	0.02	0.0453717	Negative	intrakingdom
Ruthenibacterium_lactatiformans	Pusillibacter_faecalis	0.385	0.001	0.0044	Positive	intrakingdom
Ruthenibacterium_lactatiformans	Roseburia_intestinalis	-0.2093	0.022	0.0485128	Negative	intrakingdom
Ruthenibacterium_lactatiformans	Roseburia_sp._NSJ-69	-0.2821	0.004	0.0132772	Negative	intrakingdom
Stemphylium_lycopersici	Adlercreutzia_equolifaciens	-0.258	0.001	0.0044	Negative	interkingdom
Stemphylium_lycopersici	Anaerobutyricum_hallii	-0.2078	0.005	0.0158194	Negative	interkingdom
Stemphylium_lycopersici	Aspergillus_rambellii	0.3244	0.001	0.0044	Positive	intrakingdom
Stemphylium_lycopersici	Bacteroides_fragilis	0.3	0.001	0.0044	Positive	interkingdom
Stemphylium_lycopersici	Bacteroides_sp._ZJ-18	0.2074	0.009	0.0242564	Positive	interkingdom
Stemphylium_lycopersici	Bifidobacterium_adolescentis	-0.1865	0.017	0.0398069	Negative	interkingdom
Stemphylium_lycopersici	Clostridioides_difficile	-0.2691	0.005	0.0158194	Negative	interkingdom
Stemphylium_lycopersici	Clostridium_sp._SY8519	-0.3108	0.002	0.00769106	Negative	interkingdom
Stemphylium_lycopersici	Colletotrichum_orbiculare	0.3089	0.001	0.0044	Positive	intrakingdom
Stemphylium_lycopersici	Faecalibacterium_sp._HTFF	-0.3149	0.002	0.00769106	Negative	interkingdom
Stemphylium_lycopersici	Fusobacterium_gonidiaformans	0.2331	0.005	0.0158194	Positive	interkingdom
Stemphylium_lycopersici	Gordonibacter_pamelaeae	-0.271	0.003	0.01075	Negative	interkingdom
Stemphylium_lycopersici	Metarhizium_acridum	0.4478	0.001	0.0044	Positive	intrakingdom
Stemphylium_lycopersici	Novisyntrophococcus_fermenticellae	-0.2613	0.005	0.0158194	Negative	interkingdom

## Sheet: Supplementary Data 8
Supplementary Data 8. Co-abundance correlations in EBW-CTR
source	target	Correlation	P-values	Adjusted P-values	CorrelationType	KingdomInteraction
Akkermansia_muciniphila	Adlercreutzia_equolifaciens	0.2513	0.008	0.0168178	Positive	intrakingdom
Amedibacterium_intestinale	Alistipes_indistinctus	-0.5464	0.001	0.00292879	Negative	intrakingdom
Anaerobutyricum_hallii	Adlercreutzia_equolifaciens	0.2892	0.004	0.00938958	Positive	intrakingdom
Anaerobutyricum_hallii	Alistipes_indistinctus	-0.5718	0.001	0.00292879	Negative	intrakingdom
Anaerobutyricum_hallii	Amedibacterium_intestinale	0.7554	0.001	0.00292879	Positive	intrakingdom
Anaerotruncus_colihominis	Adlercreutzia_equolifaciens	0.3097	0.002	0.00521212	Positive	intrakingdom
Anaerotruncus_colihominis	Akkermansia_muciniphila	0.3245	0.001	0.00292879	Positive	intrakingdom
Aspergillus_rambellii	Faecalibacterium_sp._HTFF	-0.2036	0.016	0.031144	Negative	interkingdom
Aspergillus_rambellii	Fusobacterium_gonidiaformans	0.179	0.022	0.0414582	Positive	interkingdom
Aspergillus_rambellii	Parvimonas_micra	0.2159	0.007	0.0150843	Positive	interkingdom
Aspergillus_rambellii	Pusillibacter_faecalis	-0.2729	0.002	0.00521212	Negative	interkingdom
Bacteroides_caccae	Alistipes_indistinctus	0.3725	0.001	0.00292879	Positive	intrakingdom
Bacteroides_caccae	Amedibacterium_intestinale	-0.4243	0.001	0.00292879	Negative	intrakingdom
Bacteroides_caccae	Anaerobutyricum_hallii	-0.4813	0.001	0.00292879	Negative	intrakingdom
Bacteroides_fragilis	Adlercreutzia_equolifaciens	-0.3087	0.002	0.00521212	Negative	intrakingdom
Bacteroides_fragilis	Alistipes_indistinctus	0.3874	0.001	0.00292879	Positive	intrakingdom
Bacteroides_fragilis	Amedibacterium_intestinale	-0.3102	0.002	0.00521212	Negative	intrakingdom
Bacteroides_fragilis	Anaerobutyricum_hallii	-0.4542	0.001	0.00292879	Negative	intrakingdom
Bacteroides_fragilis	Anaerotruncus_colihominis	-0.3048	0.002	0.00521212	Negative	intrakingdom
Bacteroides_fragilis	Bacteroides_caccae	0.3521	0.001	0.00292879	Positive	intrakingdom
Bacteroides_nordii	Adlercreutzia_equolifaciens	-0.3095	0.003	0.00733333	Negative	intrakingdom
Bacteroides_nordii	Alistipes_indistinctus	0.6059	0.001	0.00292879	Positive	intrakingdom
Bacteroides_nordii	Amedibacterium_intestinale	-0.6194	0.001	0.00292879	Negative	intrakingdom
Bacteroides_nordii	Anaerobutyricum_hallii	-0.5774	0.001	0.00292879	Negative	intrakingdom
Bacteroides_nordii	Anaerotruncus_colihominis	-0.283	0.003	0.00733333	Negative	intrakingdom
Bacteroides_nordii	Bacteroides_caccae	0.4349	0.001	0.00292879	Positive	intrakingdom
Bacteroides_nordii	Bacteroides_fragilis	0.4137	0.001	0.00292879	Positive	intrakingdom
Bacteroides_sp._CBA7301	Adlercreutzia_equolifaciens	-0.2135	0.011	0.0224267	Negative	intrakingdom
Bacteroides_sp._CBA7301	Alistipes_indistinctus	0.5392	0.001	0.00292879	Positive	intrakingdom
Bacteroides_sp._CBA7301	Amedibacterium_intestinale	-0.662	0.001	0.00292879	Negative	intrakingdom
Bacteroides_sp._CBA7301	Anaerobutyricum_hallii	-0.6068	0.001	0.00292879	Negative	intrakingdom
Bacteroides_sp._CBA7301	Anaerotruncus_colihominis	-0.2686	0.008	0.0168178	Negative	intrakingdom
Bacteroides_sp._CBA7301	Bacteroides_caccae	0.5465	0.001	0.00292879	Positive	intrakingdom
Bacteroides_sp._CBA7301	Bacteroides_fragilis	0.4395	0.001	0.00292879	Positive	intrakingdom
Bacteroides_sp._CBA7301	Bacteroides_nordii	0.7011	0.001	0.00292879	Positive	intrakingdom
Bacteroides_sp._ZJ-18	Adlercreutzia_equolifaciens	-0.3529	0.001	0.00292879	Negative	intrakingdom
Bacteroides_sp._ZJ-18	Amedibacterium_intestinale	-0.3094	0.002	0.00521212	Negative	intrakingdom
Bacteroides_sp._ZJ-18	Anaerobutyricum_hallii	-0.3388	0.002	0.00521212	Negative	intrakingdom
Bacteroides_sp._ZJ-18	Bacteroides_caccae	0.3226	0.001	0.00292879	Positive	intrakingdom
Bacteroides_sp._ZJ-18	Bacteroides_fragilis	0.4575	0.001	0.00292879	Positive	intrakingdom
Bacteroides_sp._ZJ-18	Bacteroides_nordii	0.3027	0.001	0.00292879	Positive	intrakingdom
Bacteroides_sp._ZJ-18	Bacteroides_sp._CBA7301	0.3738	0.001	0.00292879	Positive	intrakingdom
Bifidobacterium_adolescentis	Adlercreutzia_equolifaciens	0.3538	0.001	0.00292879	Positive	intrakingdom
Bifidobacterium_adolescentis	Amedibacterium_intestinale	0.2541	0.009	0.0186302	Positive	intrakingdom
Bifidobacterium_adolescentis	Anaerobutyricum_hallii	0.2833	0.007	0.0150843	Positive	intrakingdom
Bifidobacterium_adolescentis	Bacteroides_sp._CBA7301	-0.258	0.004	0.00938958	Negative	intrakingdom
Bifidobacterium_adolescentis	Bacteroides_sp._ZJ-18	-0.2443	0.003	0.00733333	Negative	intrakingdom
Blautia_liquoris	Adlercreutzia_equolifaciens	0.2726	0.006	0.0133239	Positive	intrakingdom
Blautia_liquoris	Alistipes_indistinctus	-0.5752	0.001	0.00292879	Negative	intrakingdom
Blautia_liquoris	Amedibacterium_intestinale	0.7968	0.001	0.00292879	Positive	intrakingdom
Blautia_liquoris	Anaerobutyricum_hallii	0.7057	0.001	0.00292879	Positive	intrakingdom
Blautia_liquoris	Anaerotruncus_colihominis	0.3826	0.006	0.0133239	Positive	intrakingdom
Blautia_liquoris	Bacteroides_caccae	-0.3972	0.001	0.00292879	Negative	intrakingdom
Blautia_liquoris	Bacteroides_fragilis	-0.3668	0.001	0.00292879	Negative	intrakingdom
Blautia_liquoris	Bacteroides_nordii	-0.5411	0.001	0.00292879	Negative	intrakingdom
Blautia_liquoris	Bacteroides_sp._CBA7301	-0.5364	0.001	0.00292879	Negative	intrakingdom
Blautia_liquoris	Bacteroides_sp._ZJ-18	-0.3325	0.001	0.00292879	Negative	intrakingdom
Blautia_liquoris	Bifidobacterium_adolescentis	0.2653	0.006	0.0133239	Positive	intrakingdom
Butyricimonas_virosa	Alistipes_indistinctus	0.5887	0.001	0.00292879	Positive	intrakingdom
Butyricimonas_virosa	Amedibacterium_intestinale	-0.4093	0.001	0.00292879	Negative	intrakingdom
Butyricimonas_virosa	Anaerobutyricum_hallii	-0.4423	0.001	0.00292879	Negative	intrakingdom
Butyricimonas_virosa	Anaerotruncus_colihominis	-0.2968	0.002	0.00521212	Negative	intrakingdom
Butyricimonas_virosa	Bacteroides_caccae	0.3441	0.001	0.00292879	Positive	intrakingdom
Butyricimonas_virosa	Bacteroides_fragilis	0.3053	0.001	0.00292879	Positive	intrakingdom
Butyricimonas_virosa	Bacteroides_nordii	0.4818	0.001	0.00292879	Positive	intrakingdom
Butyricimonas_virosa	Bacteroides_sp._CBA7301	0.4666	0.001	0.00292879	Positive	intrakingdom
Butyricimonas_virosa	Bifidobacterium_adolescentis	-0.2917	0.001	0.00292879	Negative	intrakingdom
Butyricimonas_virosa	Blautia_liquoris	-0.4865	0.001	0.00292879	Negative	intrakingdom
Butyrivibrio_fibrisolvens	Adlercreutzia_equolifaciens	0.2572	0.012	0.0243084	Positive	intrakingdom
Butyrivibrio_fibrisolvens	Alistipes_indistinctus	-0.534	0.001	0.00292879	Negative	intrakingdom
Butyrivibrio_fibrisolvens	Amedibacterium_intestinale	0.8064	0.001	0.00292879	Positive	intrakingdom
Butyrivibrio_fibrisolvens	Anaerobutyricum_hallii	0.6634	0.001	0.00292879	Positive	intrakingdom
Butyrivibrio_fibrisolvens	Anaerotruncus_colihominis	0.3678	0.003	0.00733333	Positive	intrakingdom
Butyrivibrio_fibrisolvens	Bacteroides_caccae	-0.388	0.001	0.00292879	Negative	intrakingdom
Butyrivibrio_fibrisolvens	Bacteroides_fragilis	-0.3298	0.004	0.00938958	Negative	intrakingdom
Butyrivibrio_fibrisolvens	Bacteroides_nordii	-0.5672	0.001	0.00292879	Negative	intrakingdom
Butyrivibrio_fibrisolvens	Bacteroides_sp._CBA7301	-0.5712	0.001	0.00292879	Negative	intrakingdom
Butyrivibrio_fibrisolvens	Bacteroides_sp._ZJ-18	-0.3255	0.001	0.00292879	Negative	intrakingdom
Butyrivibrio_fibrisolvens	Bifidobacterium_adolescentis	0.2375	0.01	0.02061	Positive	intrakingdom
Butyrivibrio_fibrisolvens	Blautia_liquoris	0.9353	0.001	0.00292879	Positive	intrakingdom
Butyrivibrio_fibrisolvens	Butyricimonas_virosa	-0.4419	0.001	0.00292879	Negative	intrakingdom
Clostridioides_difficile	Alistipes_indistinctus	-0.5635	0.001	0.00292879	Negative	intrakingdom
Clostridioides_difficile	Amedibacterium_intestinale	0.7951	0.001	0.00292879	Positive	intrakingdom
Clostridioides_difficile	Anaerobutyricum_hallii	0.692	0.001	0.00292879	Positive	intrakingdom
Clostridioides_difficile	Anaerotruncus_colihominis	0.336	0.001	0.00292879	Positive	intrakingdom
Clostridioides_difficile	Bacteroides_caccae	-0.4557	0.001	0.00292879	Negative	intrakingdom
Clostridioides_difficile	Bacteroides_fragilis	-0.4188	0.001	0.00292879	Negative	intrakingdom
Clostridioides_difficile	Bacteroides_nordii	-0.5614	0.001	0.00292879	Negative	intrakingdom
Clostridioides_difficile	Bacteroides_sp._CBA7301	-0.5995	0.001	0.00292879	Negative	intrakingdom
Clostridioides_difficile	Bacteroides_sp._ZJ-18	-0.2792	0.006	0.0133239	Negative	intrakingdom
Clostridioides_difficile	Bifidobacterium_adolescentis	0.2217	0.018	0.0346802	Positive	intrakingdom
Clostridioides_difficile	Blautia_liquoris	0.7443	0.001	0.00292879	Positive	intrakingdom
Clostridioides_difficile	Butyricimonas_virosa	-0.4879	0.001	0.00292879	Negative	intrakingdom
Clostridioides_difficile	Butyrivibrio_fibrisolvens	0.7348	0.001	0.00292879	Positive	intrakingdom
Clostridium_perfringens	Alistipes_indistinctus	-0.5679	0.001	0.00292879	Negative	intrakingdom
Clostridium_perfringens	Amedibacterium_intestinale	0.5676	0.001	0.00292879	Positive	intrakingdom
Clostridium_perfringens	Anaerobutyricum_hallii	0.5281	0.001	0.00292879	Positive	intrakingdom
Clostridium_perfringens	Bacteroides_caccae	-0.4531	0.001	0.00292879	Negative	intrakingdom
Clostridium_perfringens	Bacteroides_fragilis	-0.3999	0.001	0.00292879	Negative	intrakingdom
Clostridium_perfringens	Bacteroides_nordii	-0.4577	0.001	0.00292879	Negative	intrakingdom
Clostridium_perfringens	Bacteroides_sp._CBA7301	-0.5513	0.001	0.00292879	Negative	intrakingdom
Clostridium_perfringens	Bacteroides_sp._ZJ-18	-0.3007	0.004	0.00938958	Negative	intrakingdom
Clostridium_perfringens	Blautia_liquoris	0.5599	0.001	0.00292879	Positive	intrakingdom
Clostridium_perfringens	Butyricimonas_virosa	-0.3833	0.001	0.00292879	Negative	intrakingdom
Clostridium_perfringens	Butyrivibrio_fibrisolvens	0.5833	0.001	0.00292879	Positive	intrakingdom
Clostridium_perfringens	Clostridioides_difficile	0.529	0.001	0.00292879	Positive	intrakingdom
Clostridium_sp._SY8519	Adlercreutzia_equolifaciens	0.2327	0.014	0.0278821	Positive	intrakingdom
Clostridium_sp._SY8519	Alistipes_indistinctus	-0.504	0.001	0.00292879	Negative	intrakingdom
Clostridium_sp._SY8519	Amedibacterium_intestinale	0.7679	0.001	0.00292879	Positive	intrakingdom
Clostridium_sp._SY8519	Anaerobutyricum_hallii	0.6264	0.001	0.00292879	Positive	intrakingdom
Clostridium_sp._SY8519	Anaerotruncus_colihominis	0.2942	0.003	0.00733333	Positive	intrakingdom
Clostridium_sp._SY8519	Bacteroides_caccae	-0.3835	0.001	0.00292879	Negative	intrakingdom
Clostridium_sp._SY8519	Bacteroides_fragilis	-0.352	0.002	0.00521212	Negative	intrakingdom
Clostridium_sp._SY8519	Bacteroides_nordii	-0.5835	0.001	0.00292879	Negative	intrakingdom
Clostridium_sp._SY8519	Bacteroides_sp._CBA7301	-0.4958	0.001	0.00292879	Negative	intrakingdom
Clostridium_sp._SY8519	Bacteroides_sp._ZJ-18	-0.3447	0.002	0.00521212	Negative	intrakingdom
Clostridium_sp._SY8519	Bifidobacterium_adolescentis	0.2415	0.014	0.0278821	Positive	intrakingdom
Clostridium_sp._SY8519	Blautia_liquoris	0.7851	0.001	0.00292879	Positive	intrakingdom
Clostridium_sp._SY8519	Butyricimonas_virosa	-0.4146	0.001	0.00292879	Negative	intrakingdom
Clostridium_sp._SY8519	Butyrivibrio_fibrisolvens	0.8257	0.001	0.00292879	Positive	intrakingdom
Clostridium_sp._SY8519	Clostridioides_difficile	0.7373	0.001	0.00292879	Positive	intrakingdom
Clostridium_sp._SY8519	Clostridium_perfringens	0.4736	0.001	0.00292879	Positive	intrakingdom
Colletotrichum_orbiculare	Adlercreutzia_equolifaciens	-0.2384	0.003	0.00733333	Negative	interkingdom
Colletotrichum_orbiculare	Akkermansia_muciniphila	-0.2061	0.017	0.0329549	Negative	interkingdom
Colletotrichum_orbiculare	Amedibacterium_intestinale	-0.2593	0.004	0.00938958	Negative	interkingdom
Colletotrichum_orbiculare	Anaerobutyricum_hallii	-0.28	0.002	0.00521212	Negative	interkingdom
Colletotrichum_orbiculare	Anaerotruncus_colihominis	-0.2462	0.002	0.00521212	Negative	interkingdom
Colletotrichum_orbiculare	Bacteroides_sp._ZJ-18	0.2243	0.009	0.0186302	Positive	interkingdom
Colletotrichum_orbiculare	Clostridioides_difficile	-0.2237	0.02	0.037992	Negative	interkingdom
Colletotrichum_orbiculare	Clostridium_sp._SY8519	-0.2464	0.009	0.0186302	Negative	interkingdom
Colletotrichum_orbiculare	Flavonifractor_plautii	-0.322	0.001	0.00292879	Negative	interkingdom
Colletotrichum_orbiculare	Fusobacterium_gonidiaformans	0.3626	0.001	0.00292879	Positive	interkingdom
Colletotrichum_orbiculare	Gordonibacter_pamelaeae	-0.2706	0.002	0.00521212	Negative	interkingdom
Colletotrichum_orbiculare	Intestinimonas_butyriciproducens	-0.2102	0.02	0.037992	Negative	interkingdom
Colletotrichum_orbiculare	Lacrimispora_saccharolytica	-0.2629	0.007	0.0150843	Negative	interkingdom
Colletotrichum_orbiculare	Porphyromonas_asaccharolytica	0.2198	0.011	0.0224267	Positive	interkingdom
Colletotrichum_orbiculare	Porphyromonas_somerae	0.3135	0.001	0.00292879	Positive	interkingdom
Colletotrichum_orbiculare	Prevotella_intermedia	0.2922	0.001	0.00292879	Positive	interkingdom
Colletotrichum_orbiculare	Pusillibacter_faecalis	-0.2484	0.005	0.0113429	Negative	interkingdom
Colletotrichum_orbiculare	Rothia_mucilaginosa	-0.2377	0.004	0.00938958	Negative	interkingdom
Colletotrichum_orbiculare	Ruthenibacterium_lactatiformans	-0.278	0.001	0.00292879	Negative	interkingdom
Coprococcus_comes	Alistipes_indistinctus	-0.4455	0.001	0.00292879	Negative	intrakingdom
Coprococcus_comes	Amedibacterium_intestinale	0.652	0.001	0.00292879	Positive	intrakingdom
Coprococcus_comes	Anaerobutyricum_hallii	0.7298	0.001	0.00292879	Positive	intrakingdom
Coprococcus_comes	Bacteroides_caccae	-0.412	0.001	0.00292879	Negative	intrakingdom
Coprococcus_comes	Bacteroides_fragilis	-0.4248	0.001	0.00292879	Negative	intrakingdom
Coprococcus_comes	Bacteroides_nordii	-0.5172	0.001	0.00292879	Negative	intrakingdom
Coprococcus_comes	Bacteroides_sp._CBA7301	-0.5292	0.001	0.00292879	Negative	intrakingdom
Coprococcus_comes	Bacteroides_sp._ZJ-18	-0.2448	0.008	0.0168178	Negative	intrakingdom
Coprococcus_comes	Bifidobacterium_adolescentis	0.2317	0.013	0.0261104	Positive	intrakingdom
Coprococcus_comes	Blautia_liquoris	0.6435	0.001	0.00292879	Positive	intrakingdom
Coprococcus_comes	Butyricimonas_virosa	-0.2844	0.003	0.00733333	Negative	intrakingdom
Coprococcus_comes	Butyrivibrio_fibrisolvens	0.5992	0.001	0.00292879	Positive	intrakingdom
Coprococcus_comes	Clostridioides_difficile	0.5496	0.001	0.00292879	Positive	intrakingdom
Coprococcus_comes	Clostridium_perfringens	0.4564	0.001	0.00292879	Positive	intrakingdom
Coprococcus_comes	Clostridium_sp._SY8519	0.5689	0.001	0.00292879	Positive	intrakingdom
Dysosmobacter_welbionis	Adlercreutzia_equolifaciens	0.2219	0.02	0.037992	Positive	intrakingdom
Dysosmobacter_welbionis	Akkermansia_muciniphila	0.3019	0.001	0.00292879	Positive	intrakingdom
Dysosmobacter_welbionis	Alistipes_indistinctus	0.4042	0.001	0.00292879	Positive	intrakingdom
Dysosmobacter_welbionis	Amedibacterium_intestinale	-0.2747	0.004	0.00938958	Negative	intrakingdom
Dysosmobacter_welbionis	Anaerobutyricum_hallii	-0.3536	0.001	0.00292879	Negative	intrakingdom
Dysosmobacter_welbionis	Anaerotruncus_colihominis	0.5147	0.001	0.00292879	Positive	intrakingdom
Dysosmobacter_welbionis	Butyricimonas_virosa	0.2132	0.013	0.0261104	Positive	intrakingdom
Dysosmobacter_welbionis	Clostridium_perfringens	-0.2752	0.006	0.0133239	Negative	intrakingdom
Dysosmobacter_welbionis	Coprococcus_comes	-0.4121	0.001	0.00292879	Negative	intrakingdom
Faecalibacterium_sp._HTFF	Adlercreutzia_equolifaciens	0.3123	0.002	0.00521212	Positive	intrakingdom
Faecalibacterium_sp._HTFF	Butyrivibrio_fibrisolvens	0.2018	0.027	0.0498867	Positive	intrakingdom
Faecalibacterium_sp._HTFF	Dysosmobacter_welbionis	0.3235	0.003	0.00733333	Positive	intrakingdom
Flavonifractor_plautii	Akkermansia_muciniphila	0.2786	0.008	0.0168178	Positive	intrakingdom
Flavonifractor_plautii	Anaerotruncus_colihominis	0.5569	0.001	0.00292879	Positive	intrakingdom
Flavonifractor_plautii	Clostridium_sp._SY8519	0.2336	0.022	0.0414582	Positive	intrakingdom
Flavonifractor_plautii	Dysosmobacter_welbionis	0.6014	0.001	0.00292879	Positive	intrakingdom
Fusobacterium_gonidiaformans	Adlercreutzia_equolifaciens	-0.2066	0.015	0.0294398	Negative	intrakingdom
Fusobacterium_gonidiaformans	Anaerotruncus_colihominis	-0.3087	0.002	0.00521212	Negative	intrakingdom
Fusobacterium_gonidiaformans	Bacteroides_sp._ZJ-18	0.3517	0.001	0.00292879	Positive	intrakingdom
Fusobacterium_gonidiaformans	Clostridioides_difficile	-0.2409	0.008	0.0168178	Negative	intrakingdom
Fusobacterium_gonidiaformans	Clostridium_sp._SY8519	-0.3021	0.002	0.00521212	Negative	intrakingdom
Fusobacterium_gonidiaformans	Dysosmobacter_welbionis	-0.3275	0.001	0.00292879	Negative	intrakingdom
Fusobacterium_gonidiaformans	Faecalibacterium_sp._HTFF	-0.3289	0.001	0.00292879	Negative	intrakingdom
Fusobacterium_gonidiaformans	Flavonifractor_plautii	-0.2689	0.003	0.00733333	Negative	intrakingdom
Fusobacterium_nucleatum	Anaerotruncus_colihominis	-0.2818	0.004	0.00938958	Negative	intrakingdom
Fusobacterium_nucleatum	Dysosmobacter_welbionis	-0.3551	0.001	0.00292879	Negative	intrakingdom
Fusobacterium_nucleatum	Faecalibacterium_sp._HTFF	-0.2398	0.01	0.02061	Negative	intrakingdom
Fusobacterium_nucleatum	Flavonifractor_plautii	-0.3763	0.001	0.00292879	Negative	intrakingdom
Gemella_morbillorum	Alistipes_indistinctus	-0.432	0.001	0.00292879	Negative	intrakingdom
Gemella_morbillorum	Amedibacterium_intestinale	0.4756	0.001	0.00292879	Positive	intrakingdom
Gemella_morbillorum	Anaerobutyricum_hallii	0.6375	0.001	0.00292879	Positive	intrakingdom
Gemella_morbillorum	Bacteroides_caccae	-0.3368	0.001	0.00292879	Negative	intrakingdom
Gemella_morbillorum	Bacteroides_fragilis	-0.3938	0.001	0.00292879	Negative	intrakingdom
Gemella_morbillorum	Bacteroides_nordii	-0.3346	0.001	0.00292879	Negative	intrakingdom
Gemella_morbillorum	Bacteroides_sp._CBA7301	-0.381	0.001	0.00292879	Negative	intrakingdom
Gemella_morbillorum	Blautia_liquoris	0.4845	0.001	0.00292879	Positive	intrakingdom
Gemella_morbillorum	Butyricimonas_virosa	-0.3626	0.001	0.00292879	Negative	intrakingdom
Gemella_morbillorum	Butyrivibrio_fibrisolvens	0.4196	0.001	0.00292879	Positive	intrakingdom
Gemella_morbillorum	Clostridioides_difficile	0.4051	0.001	0.00292879	Positive	intrakingdom
Gemella_morbillorum	Clostridium_perfringens	0.5153	0.001	0.00292879	Positive	intrakingdom
Gemella_morbillorum	Clostridium_sp._SY8519	0.3446	0.001	0.00292879	Positive	intrakingdom
Gemella_morbillorum	Coprococcus_comes	0.5662	0.001	0.00292879	Positive	intrakingdom
Gemella_morbillorum	Dysosmobacter_welbionis	-0.4908	0.001	0.00292879	Negative	intrakingdom
Gemella_morbillorum	Faecalibacterium_sp._HTFF	-0.2941	0.001	0.00292879	Negative	intrakingdom
Gemella_morbillorum	Flavonifractor_plautii	-0.2616	0.008	0.0168178	Negative	intrakingdom
Gemella_morbillorum	Fusobacterium_gonidiaformans	0.1876	0.015	0.0294398	Positive	intrakingdom
Gemella_morbillorum	Fusobacterium_nucleatum	0.3421	0.001	0.00292879	Positive	intrakingdom
Gordonibacter_pamelaeae	Adlercreutzia_equolifaciens	0.5797	0.001	0.00292879	Positive	intrakingdom
Gordonibacter_pamelaeae	Anaerobutyricum_hallii	0.2607	0.007	0.0150843	Positive	intrakingdom
Gordonibacter_pamelaeae	Anaerotruncus_colihominis	0.3133	0.002	0.00521212	Positive	intrakingdom
Gordonibacter_pamelaeae	Bacteroides_fragilis	-0.2241	0.014	0.0278821	Negative	intrakingdom
Gordonibacter_pamelaeae	Bacteroides_sp._CBA7301	-0.2094	0.022	0.0414582	Negative	intrakingdom
Gordonibacter_pamelaeae	Bacteroides_sp._ZJ-18	-0.2415	0.005	0.0113429	Negative	intrakingdom
Gordonibacter_pamelaeae	Bifidobacterium_adolescentis	0.3445	0.001	0.00292879	Positive	intrakingdom
Gordonibacter_pamelaeae	Blautia_liquoris	0.2786	0.008	0.0168178	Positive	intrakingdom
Gordonibacter_pamelaeae	Butyrivibrio_fibrisolvens	0.2366	0.016	0.031144	Positive	intrakingdom
Gordonibacter_pamelaeae	Fusobacterium_gonidiaformans	-0.2382	0.003	0.00733333	Negative	intrakingdom
Intestinimonas_butyriciproducens	Adlercreutzia_equolifaciens	0.2768	0.002	0.00521212	Positive	intrakingdom
Intestinimonas_butyriciproducens	Akkermansia_muciniphila	0.4016	0.001	0.00292879	Positive	intrakingdom
Intestinimonas_butyriciproducens	Alistipes_indistinctus	0.2536	0.012	0.0243084	Positive	intrakingdom
Intestinimonas_butyriciproducens	Anaerobutyricum_hallii	-0.2124	0.018	0.0346802	Negative	intrakingdom
Intestinimonas_butyriciproducens	Anaerotruncus_colihominis	0.4453	0.001	0.00292879	Positive	intrakingdom
Intestinimonas_butyriciproducens	Bacteroides_sp._ZJ-18	-0.2601	0.002	0.00521212	Negative	intrakingdom
Intestinimonas_butyriciproducens	Coprococcus_comes	-0.2643	0.004	0.00938958	Negative	intrakingdom
Intestinimonas_butyriciproducens	Dysosmobacter_welbionis	0.6693	0.001	0.00292879	Positive	intrakingdom
Intestinimonas_butyriciproducens	Faecalibacterium_sp._HTFF	0.4242	0.001	0.00292879	Positive	intrakingdom
Intestinimonas_butyriciproducens	Flavonifractor_plautii	0.4299	0.001	0.00292879	Positive	intrakingdom
Intestinimonas_butyriciproducens	Fusobacterium_gonidiaformans	-0.4293	0.001	0.00292879	Negative	intrakingdom
Intestinimonas_butyriciproducens	Fusobacterium_nucleatum	-0.2016	0.027	0.0498867	Negative	intrakingdom
Intestinimonas_butyriciproducens	Gemella_morbillorum	-0.377	0.001	0.00292879	Negative	intrakingdom
Lacrimispora_saccharolytica	Alistipes_indistinctus	-0.4992	0.001	0.00292879	Negative	intrakingdom
Lacrimispora_saccharolytica	Amedibacterium_intestinale	0.7595	0.001	0.00292879	Positive	intrakingdom
Lacrimispora_saccharolytica	Anaerobutyricum_hallii	0.6204	0.001	0.00292879	Positive	intrakingdom
Lacrimispora_saccharolytica	Bacteroides_caccae	-0.4608	0.001	0.00292879	Negative	intrakingdom
Lacrimispora_saccharolytica	Bacteroides_fragilis	-0.2602	0.015	0.0294398	Negative	intrakingdom
Lacrimispora_saccharolytica	Bacteroides_nordii	-0.4992	0.001	0.00292879	Negative	intrakingdom
Lacrimispora_saccharolytica	Bacteroides_sp._CBA7301	-0.5176	0.001	0.00292879	Negative	intrakingdom
Lacrimispora_saccharolytica	Bacteroides_sp._ZJ-18	-0.2902	0.005	0.0113429	Negative	intrakingdom
Lacrimispora_saccharolytica	Blautia_liquoris	0.761	0.001	0.00292879	Positive	intrakingdom
Lacrimispora_saccharolytica	Butyricimonas_virosa	-0.3737	0.001	0.00292879	Negative	intrakingdom
Lacrimispora_saccharolytica	Butyrivibrio_fibrisolvens	0.7852	0.001	0.00292879	Positive	intrakingdom
Lacrimispora_saccharolytica	Clostridioides_difficile	0.7494	0.001	0.00292879	Positive	intrakingdom
Lacrimispora_saccharolytica	Clostridium_perfringens	0.478	0.001	0.00292879	Positive	intrakingdom
Lacrimispora_saccharolytica	Clostridium_sp._SY8519	0.7831	0.001	0.00292879	Positive	intrakingdom
Lacrimispora_saccharolytica	Coprococcus_comes	0.5665	0.001	0.00292879	Positive	intrakingdom
Lacrimispora_saccharolytica	Fusobacterium_gonidiaformans	-0.2707	0.005	0.0113429	Negative	intrakingdom
Lacrimispora_saccharolytica	Gemella_morbillorum	0.34	0.003	0.00733333	Positive	intrakingdom
Metarhizium_acridum	Adlercreutzia_equolifaciens	-0.1999	0.011	0.0224267	Negative	interkingdom
Metarhizium_acridum	Akkermansia_muciniphila	-0.2401	0.004	0.00938958	Negative	interkingdom
Metarhizium_acridum	Anaerotruncus_colihominis	-0.2867	0.001	0.00292879	Negative	interkingdom
Metarhizium_acridum	Bacteroides_caccae	0.175	0.025	0.0464637	Positive	interkingdom
Metarhizium_acridum	Bacteroides_sp._ZJ-18	0.3797	0.001	0.00292879	Positive	interkingdom
Metarhizium_acridum	Colletotrichum_orbiculare	0.2697	0.003	0.00733333	Positive	intrakingdom
Metarhizium_acridum	Dysosmobacter_welbionis	-0.3616	0.001	0.00292879	Negative	interkingdom
Metarhizium_acridum	Faecalibacterium_sp._HTFF	-0.2843	0.001	0.00292879	Negative	interkingdom
Metarhizium_acridum	Flavonifractor_plautii	-0.3642	0.001	0.00292879	Negative	interkingdom
Metarhizium_acridum	Fusobacterium_gonidiaformans	0.3898	0.001	0.00292879	Positive	interkingdom
Metarhizium_acridum	Gemella_morbillorum	0.2421	0.004	0.00938958	Positive	interkingdom
Metarhizium_acridum	Intestinimonas_butyriciproducens	-0.4693	0.001	0.00292879	Negative	interkingdom
Metarhizium_acridum	Pusillibacter_faecalis	-0.3535	0.001	0.00292879	Negative	interkingdom
Metarhizium_acridum	Ruthenibacterium_lactatiformans	-0.2975	0.002	0.00521212	Negative	interkingdom
Novisyntrophococcus_fermenticellae	Adlercreutzia_equolifaciens	0.2593	0.004	0.00938958	Positive	intrakingdom
Novisyntrophococcus_fermenticellae	Alistipes_indistinctus	-0.5304	0.001	0.00292879	Negative	intrakingdom
Novisyntrophococcus_fermenticellae	Amedibacterium_intestinale	0.8849	0.001	0.00292879	Positive	intrakingdom
Novisyntrophococcus_fermenticellae	Anaerobutyricum_hallii	0.7586	0.001	0.00292879	Positive	intrakingdom
Novisyntrophococcus_fermenticellae	Anaerotruncus_colihominis	0.3349	0.002	0.00521212	Positive	intrakingdom
Novisyntrophococcus_fermenticellae	Bacteroides_caccae	-0.3891	0.001	0.00292879	Negative	intrakingdom
Novisyntrophococcus_fermenticellae	Bacteroides_fragilis	-0.2866	0.006	0.0133239	Negative	intrakingdom
Novisyntrophococcus_fermenticellae	Bacteroides_nordii	-0.5169	0.001	0.00292879	Negative	intrakingdom
Novisyntrophococcus_fermenticellae	Bacteroides_sp._CBA7301	-0.5074	0.001	0.00292879	Negative	intrakingdom
Novisyntrophococcus_fermenticellae	Bacteroides_sp._ZJ-18	-0.2874	0.003	0.00733333	Negative	intrakingdom
Novisyntrophococcus_fermenticellae	Bifidobacterium_adolescentis	0.32	0.001	0.00292879	Positive	intrakingdom
Novisyntrophococcus_fermenticellae	Blautia_liquoris	0.9243	0.001	0.00292879	Positive	intrakingdom
Novisyntrophococcus_fermenticellae	Butyricimonas_virosa	-0.4551	0.001	0.00292879	Negative	intrakingdom
Novisyntrophococcus_fermenticellae	Butyrivibrio_fibrisolvens	0.8958	0.001	0.00292879	Positive	intrakingdom
Novisyntrophococcus_fermenticellae	Clostridioides_difficile	0.8685	0.001	0.00292879	Positive	intrakingdom
Novisyntrophococcus_fermenticellae	Clostridium_perfringens	0.6144	0.001	0.00292879	Positive	intrakingdom
Novisyntrophococcus_fermenticellae	Clostridium_sp._SY8519	0.8613	0.001	0.00292879	Positive	intrakingdom
Novisyntrophococcus_fermenticellae	Coprococcus_comes	0.6908	0.001	0.00292879	Positive	intrakingdom
Novisyntrophococcus_fermenticellae	Flavonifractor_plautii	0.2508	0.011	0.0224267	Positive	intrakingdom
Novisyntrophococcus_fermenticellae	Gemella_morbillorum	0.4884	0.001	0.00292879	Positive	intrakingdom
Novisyntrophococcus_fermenticellae	Gordonibacter_pamelaeae	0.2744	0.003	0.00733333	Positive	intrakingdom
Novisyntrophococcus_fermenticellae	Lacrimispora_saccharolytica	0.8732	0.001	0.00292879	Positive	intrakingdom
Parabacteroides_distasonis	Alistipes_indistinctus	0.4164	0.001	0.00292879	Positive	intrakingdom
Parabacteroides_distasonis	Amedibacterium_intestinale	-0.4446	0.001	0.00292879	Negative	intrakingdom
Parabacteroides_distasonis	Anaerobutyricum_hallii	-0.4765	0.001	0.00292879	Negative	intrakingdom
Parabacteroides_distasonis	Bacteroides_caccae	0.4278	0.001	0.00292879	Positive	intrakingdom
Parabacteroides_distasonis	Bacteroides_fragilis	0.477	0.001	0.00292879	Positive	intrakingdom
Parabacteroides_distasonis	Bacteroides_nordii	0.4827	0.001	0.00292879	Positive	intrakingdom
Parabacteroides_distasonis	Bacteroides_sp._CBA7301	0.5742	0.001	0.00292879	Positive	intrakingdom
Parabacteroides_distasonis	Bacteroides_sp._ZJ-18	0.2293	0.005	0.0113429	Positive	intrakingdom
Parabacteroides_distasonis	Blautia_liquoris	-0.4283	0.001	0.00292879	Negative	intrakingdom
Parabacteroides_distasonis	Butyricimonas_virosa	0.5105	0.001	0.00292879	Positive	intrakingdom
Parabacteroides_distasonis	Butyrivibrio_fibrisolvens	-0.3824	0.001	0.00292879	Negative	intrakingdom
Parabacteroides_distasonis	Clostridioides_difficile	-0.4303	0.001	0.00292879	Negative	intrakingdom
Parabacteroides_distasonis	Clostridium_perfringens	-0.3291	0.002	0.00521212	Negative	intrakingdom
Parabacteroides_distasonis	Clostridium_sp._SY8519	-0.4058	0.001	0.00292879	Negative	intrakingdom
Parabacteroides_distasonis	Coprococcus_comes	-0.4558	0.001	0.00292879	Negative	intrakingdom
Parabacteroides_distasonis	Gemella_morbillorum	-0.3473	0.001	0.00292879	Negative	intrakingdom
Parabacteroides_distasonis	Lacrimispora_saccharolytica	-0.3189	0.001	0.00292879	Negative	intrakingdom
Parabacteroides_distasonis	Novisyntrophococcus_fermenticellae	-0.3996	0.002	0.00521212	Negative	intrakingdom
Parvimonas_micra	Adlercreutzia_equolifaciens	-0.2134	0.017	0.0329549	Negative	intrakingdom
Parvimonas_micra	Anaerotruncus_colihominis	-0.2295	0.009	0.0186302	Negative	intrakingdom
Parvimonas_micra	Dysosmobacter_welbionis	-0.301	0.001	0.00292879	Negative	intrakingdom
Parvimonas_micra	Faecalibacterium_sp._HTFF	-0.2759	0.001	0.00292879	Negative	intrakingdom
Parvimonas_micra	Flavonifractor_plautii	-0.3056	0.001	0.00292879	Negative	intrakingdom
Parvimonas_micra	Fusobacterium_gonidiaformans	0.2025	0.015	0.0294398	Positive	intrakingdom
Parvimonas_micra	Fusobacterium_nucleatum	0.5364	0.001	0.00292879	Positive	intrakingdom
Parvimonas_micra	Gemella_morbillorum	0.3155	0.001	0.00292879	Positive	intrakingdom
Parvimonas_micra	Gordonibacter_pamelaeae	-0.3419	0.001	0.00292879	Negative	intrakingdom
Porphyromonas_asaccharolytica	Alistipes_indistinctus	0.3505	0.001	0.00292879	Positive	intrakingdom
Porphyromonas_asaccharolytica	Amedibacterium_intestinale	-0.3214	0.002	0.00521212	Negative	intrakingdom
Porphyromonas_asaccharolytica	Anaerobutyricum_hallii	-0.3826	0.001	0.00292879	Negative	intrakingdom
Porphyromonas_asaccharolytica	Bacteroides_caccae	0.2187	0.009	0.0186302	Positive	intrakingdom
Porphyromonas_asaccharolytica	Bacteroides_fragilis	0.256	0.006	0.0133239	Positive	intrakingdom
Porphyromonas_asaccharolytica	Bacteroides_nordii	0.3224	0.002	0.00521212	Positive	intrakingdom
Porphyromonas_asaccharolytica	Bacteroides_sp._CBA7301	0.1896	0.023	0.0431706	Positive	intrakingdom
Porphyromonas_asaccharolytica	Blautia_liquoris	-0.2988	0.001	0.00292879	Negative	intrakingdom
Porphyromonas_asaccharolytica	Butyricimonas_virosa	0.3254	0.001	0.00292879	Positive	intrakingdom
Porphyromonas_asaccharolytica	Butyrivibrio_fibrisolvens	-0.2367	0.007	0.0150843	Negative	intrakingdom
Porphyromonas_asaccharolytica	Clostridioides_difficile	-0.2631	0.006	0.0133239	Negative	intrakingdom
Porphyromonas_asaccharolytica	Clostridium_perfringens	-0.2051	0.015	0.0294398	Negative	intrakingdom
Porphyromonas_asaccharolytica	Clostridium_sp._SY8519	-0.2615	0.004	0.00938958	Negative	intrakingdom
Porphyromonas_asaccharolytica	Coprococcus_comes	-0.3452	0.001	0.00292879	Negative	intrakingdom
Porphyromonas_asaccharolytica	Dysosmobacter_welbionis	0.2351	0.005	0.0113429	Positive	intrakingdom
Porphyromonas_asaccharolytica	Gemella_morbillorum	-0.3655	0.001	0.00292879	Negative	intrakingdom
Porphyromonas_asaccharolytica	Gordonibacter_pamelaeae	-0.2472	0.005	0.0113429	Negative	intrakingdom
Porphyromonas_asaccharolytica	Lacrimispora_saccharolytica	-0.2498	0.009	0.0186302	Negative	intrakingdom
Porphyromonas_asaccharolytica	Novisyntrophococcus_fermenticellae	-0.2782	0.005	0.0113429	Negative	intrakingdom
Porphyromonas_somerae	Adlercreutzia_equolifaciens	-0.2675	0.003	0.00733333	Negative	intrakingdom
Porphyromonas_somerae	Alistipes_indistinctus	0.4759	0.001	0.00292879	Positive	intrakingdom
Porphyromonas_somerae	Amedibacterium_intestinale	-0.5331	0.001	0.00292879	Negative	intrakingdom
Porphyromonas_somerae	Anaerobutyricum_hallii	-0.6519	0.001	0.00292879	Negative	intrakingdom
Porphyromonas_somerae	Bacteroides_caccae	0.4137	0.001	0.00292879	Positive	intrakingdom
Porphyromonas_somerae	Bacteroides_fragilis	0.4423	0.001	0.00292879	Positive	intrakingdom
Porphyromonas_somerae	Bacteroides_nordii	0.5304	0.001	0.00292879	Positive	intrakingdom
Porphyromonas_somerae	Bacteroides_sp._CBA7301	0.5283	0.001	0.00292879	Positive	intrakingdom
Porphyromonas_somerae	Bacteroides_sp._ZJ-18	0.2931	0.002	0.00521212	Positive	intrakingdom
Porphyromonas_somerae	Bifidobacterium_adolescentis	-0.2024	0.02	0.037992	Negative	intrakingdom
Porphyromonas_somerae	Blautia_liquoris	-0.4152	0.001	0.00292879	Negative	intrakingdom
Porphyromonas_somerae	Butyricimonas_virosa	0.4371	0.001	0.00292879	Positive	intrakingdom
Porphyromonas_somerae	Butyrivibrio_fibrisolvens	-0.3658	0.001	0.00292879	Negative	intrakingdom
Porphyromonas_somerae	Clostridioides_difficile	-0.5189	0.001	0.00292879	Negative	intrakingdom
Porphyromonas_somerae	Clostridium_perfringens	-0.4176	0.001	0.00292879	Negative	intrakingdom
Porphyromonas_somerae	Clostridium_sp._SY8519	-0.389	0.001	0.00292879	Negative	intrakingdom
Porphyromonas_somerae	Coprococcus_comes	-0.4664	0.001	0.00292879	Negative	intrakingdom
Porphyromonas_somerae	Gemella_morbillorum	-0.4834	0.001	0.00292879	Negative	intrakingdom
Porphyromonas_somerae	Gordonibacter_pamelaeae	-0.2702	0.001	0.00292879	Negative	intrakingdom
Porphyromonas_somerae	Lacrimispora_saccharolytica	-0.4513	0.001	0.00292879	Negative	intrakingdom
Porphyromonas_somerae	Novisyntrophococcus_fermenticellae	-0.4741	0.001	0.00292879	Negative	intrakingdom
Porphyromonas_somerae	Parabacteroides_distasonis	0.4156	0.001	0.00292879	Positive	intrakingdom
Porphyromonas_somerae	Porphyromonas_asaccharolytica	0.4242	0.001	0.00292879	Positive	intrakingdom
Prevotella_intermedia	Adlercreutzia_equolifaciens	-0.1951	0.025	0.0464637	Negative	intrakingdom
Prevotella_intermedia	Alistipes_indistinctus	0.4848	0.001	0.00292879	Positive	intrakingdom
Prevotella_intermedia	Amedibacterium_intestinale	-0.5049	0.001	0.00292879	Negative	intrakingdom
Prevotella_intermedia	Anaerobutyricum_hallii	-0.5962	0.001	0.00292879	Negative	intrakingdom
Prevotella_intermedia	Bacteroides_caccae	0.3441	0.001	0.00292879	Positive	intrakingdom
Prevotella_intermedia	Bacteroides_fragilis	0.3621	0.001	0.00292879	Positive	intrakingdom
Prevotella_intermedia	Bacteroides_nordii	0.5108	0.001	0.00292879	Positive	intrakingdom
Prevotella_intermedia	Bacteroides_sp._CBA7301	0.3766	0.001	0.00292879	Positive	intrakingdom
Prevotella_intermedia	Bacteroides_sp._ZJ-18	0.2074	0.016	0.031144	Positive	intrakingdom
Prevotella_intermedia	Bifidobacterium_adolescentis	-0.1834	0.024	0.0448696	Negative	intrakingdom
Prevotella_intermedia	Blautia_liquoris	-0.39	0.001	0.00292879	Negative	intrakingdom
Prevotella_intermedia	Butyricimonas_virosa	0.4613	0.001	0.00292879	Positive	intrakingdom
Prevotella_intermedia	Butyrivibrio_fibrisolvens	-0.3404	0.002	0.00521212	Negative	intrakingdom
Prevotella_intermedia	Clostridioides_difficile	-0.5181	0.001	0.00292879	Negative	intrakingdom
Prevotella_intermedia	Clostridium_perfringens	-0.368	0.001	0.00292879	Negative	intrakingdom
Prevotella_intermedia	Clostridium_sp._SY8519	-0.4307	0.001	0.00292879	Negative	intrakingdom
Prevotella_intermedia	Coprococcus_comes	-0.3826	0.001	0.00292879	Negative	intrakingdom
Prevotella_intermedia	Dysosmobacter_welbionis	0.2507	0.003	0.00733333	Positive	intrakingdom
Prevotella_intermedia	Gemella_morbillorum	-0.4427	0.001	0.00292879	Negative	intrakingdom
Prevotella_intermedia	Gordonibacter_pamelaeae	-0.1984	0.019	0.0364584	Negative	intrakingdom
Prevotella_intermedia	Lacrimispora_saccharolytica	-0.437	0.001	0.00292879	Negative	intrakingdom
Prevotella_intermedia	Novisyntrophococcus_fermenticellae	-0.4474	0.001	0.00292879	Negative	intrakingdom
Prevotella_intermedia	Parabacteroides_distasonis	0.2689	0.003	0.00733333	Positive	intrakingdom
Prevotella_intermedia	Porphyromonas_asaccharolytica	0.4467	0.001	0.00292879	Positive	intrakingdom
Prevotella_intermedia	Porphyromonas_somerae	0.5483	0.001	0.00292879	Positive	intrakingdom
Pseudobutyrivibrio_xylanivorans	Adlercreutzia_equolifaciens	0.2739	0.003	0.00733333	Positive	intrakingdom
Pseudobutyrivibrio_xylanivorans	Alistipes_indistinctus	-0.4914	0.001	0.00292879	Negative	intrakingdom
Pseudobutyrivibrio_xylanivorans	Amedibacterium_intestinale	0.7163	0.001	0.00292879	Positive	intrakingdom
Pseudobutyrivibrio_xylanivorans	Anaerobutyricum_hallii	0.5746	0.001	0.00292879	Positive	intrakingdom
Pseudobutyrivibrio_xylanivorans	Anaerotruncus_colihominis	0.2748	0.007	0.0150843	Positive	intrakingdom
Pseudobutyrivibrio_xylanivorans	Bacteroides_caccae	-0.3138	0.002	0.00521212	Negative	intrakingdom
Pseudobutyrivibrio_xylanivorans	Bacteroides_fragilis	-0.2743	0.005	0.0113429	Negative	intrakingdom
Pseudobutyrivibrio_xylanivorans	Bacteroides_nordii	-0.536	0.001	0.00292879	Negative	intrakingdom
Pseudobutyrivibrio_xylanivorans	Bacteroides_sp._CBA7301	-0.4806	0.001	0.00292879	Negative	intrakingdom
Pseudobutyrivibrio_xylanivorans	Bacteroides_sp._ZJ-18	-0.3385	0.001	0.00292879	Negative	intrakingdom
Pseudobutyrivibrio_xylanivorans	Bifidobacterium_adolescentis	0.2776	0.003	0.00733333	Positive	intrakingdom
Pseudobutyrivibrio_xylanivorans	Blautia_liquoris	0.8871	0.001	0.00292879	Positive	intrakingdom
Pseudobutyrivibrio_xylanivorans	Butyricimonas_virosa	-0.3965	0.001	0.00292879	Negative	intrakingdom
Pseudobutyrivibrio_xylanivorans	Butyrivibrio_fibrisolvens	0.9396	0.001	0.00292879	Positive	intrakingdom
Pseudobutyrivibrio_xylanivorans	Clostridioides_difficile	0.6159	0.001	0.00292879	Positive	intrakingdom
Pseudobutyrivibrio_xylanivorans	Clostridium_perfringens	0.5143	0.001	0.00292879	Positive	intrakingdom
Pseudobutyrivibrio_xylanivorans	Clostridium_sp._SY8519	0.8136	0.001	0.00292879	Positive	intrakingdom
Pseudobutyrivibrio_xylanivorans	Coprococcus_comes	0.5582	0.001	0.00292879	Positive	intrakingdom
Pseudobutyrivibrio_xylanivorans	Faecalibacterium_sp._HTFF	0.3087	0.002	0.00521212	Positive	intrakingdom
Pseudobutyrivibrio_xylanivorans	Gemella_morbillorum	0.3422	0.001	0.00292879	Positive	intrakingdom
Pseudobutyrivibrio_xylanivorans	Gordonibacter_pamelaeae	0.2243	0.015	0.0294398	Positive	intrakingdom
Pseudobutyrivibrio_xylanivorans	Lacrimispora_saccharolytica	0.6889	0.001	0.00292879	Positive	intrakingdom
Pseudobutyrivibrio_xylanivorans	Novisyntrophococcus_fermenticellae	0.8177	0.001	0.00292879	Positive	intrakingdom
Pseudobutyrivibrio_xylanivorans	Parabacteroides_distasonis	-0.349	0.002	0.00521212	Negative	intrakingdom
Pseudobutyrivibrio_xylanivorans	Porphyromonas_asaccharolytica	-0.2228	0.012	0.0243084	Negative	intrakingdom
Pseudobutyrivibrio_xylanivorans	Porphyromonas_somerae	-0.2799	0.001	0.00292879	Negative	intrakingdom
Pseudobutyrivibrio_xylanivorans	Prevotella_intermedia	-0.2683	0.006	0.0133239	Negative	intrakingdom
Pusillibacter_faecalis	Adlercreutzia_equolifaciens	0.2331	0.014	0.0278821	Positive	intrakingdom
Pusillibacter_faecalis	Akkermansia_muciniphila	0.3029	0.001	0.00292879	Positive	intrakingdom
Pusillibacter_faecalis	Anaerotruncus_colihominis	0.7083	0.001	0.00292879	Positive	intrakingdom
Pusillibacter_faecalis	Bacteroides_sp._ZJ-18	-0.2308	0.005	0.0113429	Negative	intrakingdom
Pusillibacter_faecalis	Blautia_liquoris	0.2754	0.008	0.0168178	Positive	intrakingdom
Pusillibacter_faecalis	Butyrivibrio_fibrisolvens	0.3279	0.007	0.0150843	Positive	intrakingdom
Pusillibacter_faecalis	Dysosmobacter_welbionis	0.6615	0.001	0.00292879	Positive	intrakingdom
Pusillibacter_faecalis	Faecalibacterium_sp._HTFF	0.3863	0.001	0.00292879	Positive	intrakingdom
Pusillibacter_faecalis	Flavonifractor_plautii	0.5864	0.001	0.00292879	Positive	intrakingdom
Pusillibacter_faecalis	Fusobacterium_gonidiaformans	-0.3757	0.001	0.00292879	Negative	intrakingdom
Pusillibacter_faecalis	Fusobacterium_nucleatum	-0.3486	0.001	0.00292879	Negative	intrakingdom
Pusillibacter_faecalis	Gemella_morbillorum	-0.3087	0.002	0.00521212	Negative	intrakingdom
Pusillibacter_faecalis	Intestinimonas_butyriciproducens	0.6545	0.001	0.00292879	Positive	intrakingdom
Pusillibacter_faecalis	Parvimonas_micra	-0.3391	0.001	0.00292879	Negative	intrakingdom
Pusillibacter_faecalis	Pseudobutyrivibrio_xylanivorans	0.2884	0.008	0.0168178	Positive	intrakingdom
Roseburia_intestinalis	Akkermansia_muciniphila	-0.2474	0.015	0.0294398	Negative	intrakingdom
Roseburia_intestinalis	Alistipes_indistinctus	-0.3931	0.001	0.00292879	Negative	intrakingdom
Roseburia_intestinalis	Amedibacterium_intestinale	0.4446	0.001	0.00292879	Positive	intrakingdom
Roseburia_intestinalis	Anaerobutyricum_hallii	0.2842	0.003	0.00733333	Positive	intrakingdom
Roseburia_intestinalis	Bacteroides_nordii	-0.3396	0.001	0.00292879	Negative	intrakingdom
Roseburia_intestinalis	Bacteroides_sp._CBA7301	-0.2187	0.019	0.0364584	Negative	intrakingdom
Roseburia_intestinalis	Blautia_liquoris	0.5551	0.001	0.00292879	Positive	intrakingdom
Roseburia_intestinalis	Butyricimonas_virosa	-0.229	0.013	0.0261104	Negative	intrakingdom
Roseburia_intestinalis	Butyrivibrio_fibrisolvens	0.6112	0.001	0.00292879	Positive	intrakingdom
Roseburia_intestinalis	Clostridioides_difficile	0.3738	0.001	0.00292879	Positive	intrakingdom
Roseburia_intestinalis	Clostridium_perfringens	0.2887	0.007	0.0150843	Positive	intrakingdom
Roseburia_intestinalis	Clostridium_sp._SY8519	0.649	0.001	0.00292879	Positive	intrakingdom
Roseburia_intestinalis	Coprococcus_comes	0.3497	0.001	0.00292879	Positive	intrakingdom
Roseburia_intestinalis	Dysosmobacter_welbionis	-0.268	0.007	0.0150843	Negative	intrakingdom
Roseburia_intestinalis	Faecalibacterium_sp._HTFF	0.2172	0.02	0.037992	Positive	intrakingdom
Roseburia_intestinalis	Intestinimonas_butyriciproducens	-0.2707	0.005	0.0113429	Negative	intrakingdom
Roseburia_intestinalis	Lacrimispora_saccharolytica	0.49	0.001	0.00292879	Positive	intrakingdom
Roseburia_intestinalis	Novisyntrophococcus_fermenticellae	0.5449	0.001	0.00292879	Positive	intrakingdom
Roseburia_intestinalis	Parabacteroides_distasonis	-0.203	0.027	0.0498867	Negative	intrakingdom
Roseburia_intestinalis	Pseudobutyrivibrio_xylanivorans	0.6977	0.001	0.00292879	Positive	intrakingdom
Roseburia_sp._NSJ-69	Akkermansia_muciniphila	-0.2203	0.023	0.0431706	Negative	intrakingdom
Roseburia_sp._NSJ-69	Alistipes_indistinctus	-0.54	0.001	0.00292879	Negative	intrakingdom
Roseburia_sp._NSJ-69	Amedibacterium_intestinale	0.6754	0.001	0.00292879	Positive	intrakingdom
Roseburia_sp._NSJ-69	Anaerobutyricum_hallii	0.5562	0.001	0.00292879	Positive	intrakingdom
Roseburia_sp._NSJ-69	Bacteroides_caccae	-0.3699	0.001	0.00292879	Negative	intrakingdom
Roseburia_sp._NSJ-69	Bacteroides_fragilis	-0.2574	0.008	0.0168178	Negative	intrakingdom
Roseburia_sp._NSJ-69	Bacteroides_nordii	-0.4917	0.001	0.00292879	Negative	intrakingdom
Roseburia_sp._NSJ-69	Bacteroides_sp._CBA7301	-0.4478	0.001	0.00292879	Negative	intrakingdom
Roseburia_sp._NSJ-69	Blautia_liquoris	0.7639	0.001	0.00292879	Positive	intrakingdom
Roseburia_sp._NSJ-69	Butyricimonas_virosa	-0.3852	0.001	0.00292879	Negative	intrakingdom
Roseburia_sp._NSJ-69	Butyrivibrio_fibrisolvens	0.8222	0.001	0.00292879	Positive	intrakingdom
Roseburia_sp._NSJ-69	Clostridioides_difficile	0.5745	0.001	0.00292879	Positive	intrakingdom
Roseburia_sp._NSJ-69	Clostridium_perfringens	0.4907	0.001	0.00292879	Positive	intrakingdom
Roseburia_sp._NSJ-69	Clostridium_sp._SY8519	0.7789	0.001	0.00292879	Positive	intrakingdom
Roseburia_sp._NSJ-69	Coprococcus_comes	0.5605	0.001	0.00292879	Positive	intrakingdom
Roseburia_sp._NSJ-69	Dysosmobacter_welbionis	-0.4086	0.001	0.00292879	Negative	intrakingdom
Roseburia_sp._NSJ-69	Gemella_morbillorum	0.422	0.001	0.00292879	Positive	intrakingdom
Roseburia_sp._NSJ-69	Intestinimonas_butyriciproducens	-0.2902	0.004	0.00938958	Negative	intrakingdom
Roseburia_sp._NSJ-69	Lacrimispora_saccharolytica	0.6408	0.001	0.00292879	Positive	intrakingdom
Roseburia_sp._NSJ-69	Novisyntrophococcus_fermenticellae	0.7728	0.001	0.00292879	Positive	intrakingdom
Roseburia_sp._NSJ-69	Parabacteroides_distasonis	-0.3432	0.001	0.00292879	Negative	intrakingdom
Roseburia_sp._NSJ-69	Porphyromonas_asaccharolytica	-0.2486	0.005	0.0113429	Negative	intrakingdom
Roseburia_sp._NSJ-69	Porphyromonas_somerae	-0.3039	0.002	0.00521212	Negative	intrakingdom
Roseburia_sp._NSJ-69	Prevotella_intermedia	-0.3525	0.001	0.00292879	Negative	intrakingdom
Roseburia_sp._NSJ-69	Pseudobutyrivibrio_xylanivorans	0.8608	0.001	0.00292879	Positive	intrakingdom
Roseburia_sp._NSJ-69	Roseburia_intestinalis	0.8439	0.001	0.00292879	Positive	intrakingdom
Rothia_mucilaginosa	Adlercreutzia_equolifaciens	0.2773	0.002	0.00521212	Positive	intrakingdom
Rothia_mucilaginosa	Alistipes_indistinctus	-0.3665	0.001	0.00292879	Negative	intrakingdom
Rothia_mucilaginosa	Amedibacterium_intestinale	0.4533	0.001	0.00292879	Positive	intrakingdom
Rothia_mucilaginosa	Anaerobutyricum_hallii	0.4408	0.001	0.00292879	Positive	intrakingdom
Rothia_mucilaginosa	Bacteroides_caccae	-0.3124	0.001	0.00292879	Negative	intrakingdom
Rothia_mucilaginosa	Bacteroides_fragilis	-0.281	0.001	0.00292879	Negative	intrakingdom
Rothia_mucilaginosa	Bacteroides_nordii	-0.3414	0.003	0.00733333	Negative	intrakingdom
Rothia_mucilaginosa	Bacteroides_sp._CBA7301	-0.291	0.002	0.00521212	Negative	intrakingdom
Rothia_mucilaginosa	Bacteroides_sp._ZJ-18	-0.24	0.007	0.0150843	Negative	intrakingdom
Rothia_mucilaginosa	Bifidobacterium_adolescentis	0.2477	0.011	0.0224267	Positive	intrakingdom
Rothia_mucilaginosa	Blautia_liquoris	0.359	0.002	0.00521212	Positive	intrakingdom
Rothia_mucilaginosa	Butyricimonas_virosa	-0.2852	0.002	0.00521212	Negative	intrakingdom
Rothia_mucilaginosa	Butyrivibrio_fibrisolvens	0.3637	0.002	0.00521212	Positive	intrakingdom
Rothia_mucilaginosa	Clostridioides_difficile	0.4021	0.001	0.00292879	Positive	intrakingdom
Rothia_mucilaginosa	Clostridium_perfringens	0.3704	0.001	0.00292879	Positive	intrakingdom
Rothia_mucilaginosa	Clostridium_sp._SY8519	0.3872	0.001	0.00292879	Positive	intrakingdom
Rothia_mucilaginosa	Coprococcus_comes	0.2764	0.003	0.00733333	Positive	intrakingdom
Rothia_mucilaginosa	Gemella_morbillorum	0.2639	0.005	0.0113429	Positive	intrakingdom
Rothia_mucilaginosa	Gordonibacter_pamelaeae	0.247	0.007	0.0150843	Positive	intrakingdom
Rothia_mucilaginosa	Lacrimispora_saccharolytica	0.4105	0.001	0.00292879	Positive	intrakingdom
Rothia_mucilaginosa	Novisyntrophococcus_fermenticellae	0.4918	0.001	0.00292879	Positive	intrakingdom
Rothia_mucilaginosa	Parabacteroides_distasonis	-0.2514	0.013	0.0261104	Negative	intrakingdom
Rothia_mucilaginosa	Porphyromonas_asaccharolytica	-0.2272	0.004	0.00938958	Negative	intrakingdom
Rothia_mucilaginosa	Porphyromonas_somerae	-0.3515	0.001	0.00292879	Negative	intrakingdom
Rothia_mucilaginosa	Prevotella_intermedia	-0.3463	0.001	0.00292879	Negative	intrakingdom
Rothia_mucilaginosa	Pseudobutyrivibrio_xylanivorans	0.3448	0.001	0.00292879	Positive	intrakingdom
Rothia_mucilaginosa	Roseburia_sp._NSJ-69	0.3233	0.003	0.00733333	Positive	intrakingdom
Ruthenibacterium_lactatiformans	Adlercreutzia_equolifaciens	0.3725	0.001	0.00292879	Positive	intrakingdom
Ruthenibacterium_lactatiformans	Akkermansia_muciniphila	0.3372	0.001	0.00292879	Positive	intrakingdom
Ruthenibacterium_lactatiformans	Anaerotruncus_colihominis	0.6443	0.001	0.00292879	Positive	intrakingdom
Ruthenibacterium_lactatiformans	Bacteroides_fragilis	-0.2791	0.007	0.0150843	Negative	intrakingdom
Ruthenibacterium_lactatiformans	Bacteroides_sp._CBA7301	-0.2093	0.021	0.0398116	Negative	intrakingdom
Ruthenibacterium_lactatiformans	Bifidobacterium_adolescentis	0.2131	0.018	0.0346802	Positive	intrakingdom
Ruthenibacterium_lactatiformans	Butyricimonas_virosa	-0.2262	0.007	0.0150843	Negative	intrakingdom
Ruthenibacterium_lactatiformans	Clostridioides_difficile	0.3112	0.003	0.00733333	Positive	intrakingdom
Ruthenibacterium_lactatiformans	Dysosmobacter_welbionis	0.4361	0.001	0.00292879	Positive	intrakingdom
Ruthenibacterium_lactatiformans	Flavonifractor_plautii	0.5713	0.001	0.00292879	Positive	intrakingdom
Ruthenibacterium_lactatiformans	Fusobacterium_gonidiaformans	-0.2322	0.005	0.0113429	Negative	intrakingdom
Ruthenibacterium_lactatiformans	Gordonibacter_pamelaeae	0.3678	0.002	0.00521212	Positive	intrakingdom
Ruthenibacterium_lactatiformans	Intestinimonas_butyriciproducens	0.4097	0.001	0.00292879	Positive	intrakingdom
Ruthenibacterium_lactatiformans	Novisyntrophococcus_fermenticellae	0.2632	0.009	0.0186302	Positive	intrakingdom
Ruthenibacterium_lactatiformans	Porphyromonas_somerae	-0.3354	0.001	0.00292879	Negative	intrakingdom
Ruthenibacterium_lactatiformans	Prevotella_intermedia	-0.2728	0.002	0.00521212	Negative	intrakingdom
Ruthenibacterium_lactatiformans	Pusillibacter_faecalis	0.3897	0.001	0.00292879	Positive	intrakingdom
Ruthenibacterium_lactatiformans	Roseburia_intestinalis	-0.2884	0.008	0.0168178	Negative	intrakingdom
Stemphylium_lycopersici	Bacteroides_sp._ZJ-18	0.2057	0.002	0.00521212	Positive	interkingdom
Stemphylium_lycopersici	Fusobacterium_gonidiaformans	0.1704	0.024	0.0448696	Positive	interkingdom
Stemphylium_lycopersici	Gemella_morbillorum	0.1802	0.016	0.031144	Positive	interkingdom
Stemphylium_lycopersici	Intestinimonas_butyriciproducens	-0.1848	0.025	0.0464637	Negative	interkingdom
Stemphylium_lycopersici	Metarhizium_acridum	0.3321	0.001	0.00292879	Positive	intrakingdom
Stemphylium_lycopersici	Pusillibacter_faecalis	-0.2208	0.004	0.00938958	Negative	interkingdom

## Sheet: Supplementary Data 9
Supplementary Data 9. Co-abundance correlations in lean-CRC
source	target	Correlation	P-values	Adjusted P-values	CorrelationType	KingdomInteraction
Aspergillus_rambellii	Faecalibacterium_prausnitzii	-0.2081	0.011	0.0398152	Negative	interkingdom
Aspergillus_rambellii	Faecalibacterium_sp._I3333	-0.2389	0.006	0.0256154	Negative	interkingdom
Aspergillus_rambellii	Faecalibacterium_sp._I3389	-0.2128	0.012	0.0420632	Negative	interkingdom
Aspergillus_rambellii	Faecalibacterium_sp._I4179	-0.2281	0.009	0.0350526	Negative	interkingdom
Aspergillus_rambellii	Faecalibacterium_sp._I4384	-0.2521	0.008	0.0322909	Negative	interkingdom
Bacteroides_thetaiotaomicron	Alistipes_onderdonkii	0.3144	0.002	0.0123333	Positive	intrakingdom
Bacteroides_thetaiotaomicron	Bacteroides_fragilis	0.4446	0.001	0.0074	Positive	intrakingdom
Butyricimonas_virosa	Alistipes_onderdonkii	0.3929	0.001	0.0074	Positive	intrakingdom
Butyricimonas_virosa	Bacteroides_thetaiotaomicron	0.307	0.003	0.0165124	Positive	intrakingdom
Butyricimonas_virosa	Bifidobacterium_breve	-0.2436	0.013	0.0448601	Negative	intrakingdom
Colletotrichum_orbiculare	Alistipes_onderdonkii	-0.2624	0.002	0.0123333	Negative	interkingdom
Colletotrichum_orbiculare	Butyricimonas_virosa	-0.2169	0.011	0.0398152	Negative	interkingdom
Colletotrichum_orbiculare	Lachnoclostridium_sp._YL32	-0.2251	0.014	0.0470909	Negative	interkingdom
Colletotrichum_orbiculare	Lacrimispora_sphenoides	-0.2628	0.008	0.0322909	Negative	interkingdom
Colletotrichum_orbiculare	Porphyromonas_somerae	-0.2776	0.003	0.0165124	Negative	interkingdom
crAssphage_cr4_1	Streptococcus_salivarius	0.1901	0.011	0.0398152	Positive	interkingdom
Drechmeria_coniospora	Colletotrichum_orbiculare	0.3133	0.001	0.0074	Positive	intrakingdom
Drechmeria_coniospora	Faecalibacterium_sp._I3389	-0.249	0.006	0.0256154	Negative	interkingdom
Drechmeria_coniospora	Roseburia_intestinalis	-0.2379	0.001	0.0074	Negative	interkingdom
Erysiphe_pulchra	Alistipes_onderdonkii	-0.3282	0.002	0.0123333	Negative	interkingdom
Erysiphe_pulchra	Aspergillus_rambellii	0.3613	0.001	0.0074	Positive	intrakingdom
Erysiphe_pulchra	Colletotrichum_orbiculare	0.3087	0.001	0.0074	Positive	intrakingdom
Erysiphe_pulchra	Faecalibacterium_prausnitzii	-0.2283	0.009	0.0350526	Negative	interkingdom
Erysiphe_pulchra	Faecalibacterium_sp._HTFF	-0.3049	0.002	0.0123333	Negative	interkingdom
Erysiphe_pulchra	Faecalibacterium_sp._I3333	-0.2932	0.004	0.0198806	Negative	interkingdom
Erysiphe_pulchra	Faecalibacterium_sp._I3389	-0.3487	0.001	0.0074	Negative	interkingdom
Erysiphe_pulchra	Faecalibacterium_sp._I4179	-0.3033	0.003	0.0165124	Negative	interkingdom
Erysiphe_pulchra	Faecalibacterium_sp._I4384	-0.2998	0.003	0.0165124	Negative	interkingdom
Erysiphe_pulchra	Porphyromonas_asaccharolytica	-0.263	0.003	0.0165124	Negative	interkingdom
Erysiphe_pulchra	Porphyromonas_somerae	-0.2137	0.012	0.0420632	Negative	interkingdom
Erysiphe_pulchra	Roseburia_intestinalis	-0.2148	0.015	0.0489706	Negative	interkingdom
Exserohilum_turcicum	Colletotrichum_orbiculare	0.2569	0.002	0.0123333	Positive	intrakingdom
Exserohilum_turcicum	Drechmeria_coniospora	0.2118	0.008	0.0322909	Positive	intrakingdom
Exserohilum_turcicum	Erysiphe_pulchra	0.3538	0.001	0.0074	Positive	intrakingdom
Exserohilum_turcicum	Faecalibacterium_sp._I3389	-0.2433	0.009	0.0350526	Negative	interkingdom
Exserohilum_turcicum	Lachnoclostridium_sp._YL32	-0.2565	0.003	0.0165124	Negative	interkingdom
Faecalibacterium_prausnitzii	Alistipes_onderdonkii	0.3171	0.001	0.0074	Positive	intrakingdom
Faecalibacterium_prausnitzii	Blautia_liquoris	0.2976	0.005	0.0234507	Positive	intrakingdom
Faecalibacterium_sp._HTFF	Alistipes_onderdonkii	0.2907	0.003	0.0165124	Positive	intrakingdom
Faecalibacterium_sp._HTFF	Blautia_liquoris	0.2571	0.009	0.0350526	Positive	intrakingdom
Faecalibacterium_sp._HTFF	Faecalibacterium_prausnitzii	0.8513	0.001	0.0074	Positive	intrakingdom
Faecalibacterium_sp._I3333	Alistipes_onderdonkii	0.2474	0.004	0.0198806	Positive	intrakingdom
Faecalibacterium_sp._I3333	Blautia_liquoris	0.309	0.004	0.0198806	Positive	intrakingdom
Faecalibacterium_sp._I3333	Faecalibacterium_prausnitzii	0.8459	0.001	0.0074	Positive	intrakingdom
Faecalibacterium_sp._I3333	Faecalibacterium_sp._HTFF	0.8547	0.001	0.0074	Positive	intrakingdom
Faecalibacterium_sp._I3389	Alistipes_onderdonkii	0.3656	0.001	0.0074	Positive	intrakingdom
Faecalibacterium_sp._I3389	Faecalibacterium_prausnitzii	0.7724	0.001	0.0074	Positive	intrakingdom
Faecalibacterium_sp._I3389	Faecalibacterium_sp._HTFF	0.8054	0.001	0.0074	Positive	intrakingdom
Faecalibacterium_sp._I3389	Faecalibacterium_sp._I3333	0.7692	0.001	0.0074	Positive	intrakingdom
Faecalibacterium_sp._I4179	Alistipes_onderdonkii	0.3162	0.001	0.0074	Positive	intrakingdom
Faecalibacterium_sp._I4179	Blautia_liquoris	0.28	0.006	0.0256154	Positive	intrakingdom
Faecalibacterium_sp._I4179	Faecalibacterium_prausnitzii	0.8584	0.001	0.0074	Positive	intrakingdom
Faecalibacterium_sp._I4179	Faecalibacterium_sp._HTFF	0.8258	0.001	0.0074	Positive	intrakingdom
Faecalibacterium_sp._I4179	Faecalibacterium_sp._I3333	0.9166	0.001	0.0074	Positive	intrakingdom
Faecalibacterium_sp._I4179	Faecalibacterium_sp._I3389	0.7402	0.001	0.0074	Positive	intrakingdom
Faecalibacterium_sp._I4384	Alistipes_onderdonkii	0.2274	0.012	0.0420632	Positive	intrakingdom
Faecalibacterium_sp._I4384	Faecalibacterium_prausnitzii	0.845	0.001	0.0074	Positive	intrakingdom
Faecalibacterium_sp._I4384	Faecalibacterium_sp._HTFF	0.9119	0.001	0.0074	Positive	intrakingdom
Faecalibacterium_sp._I4384	Faecalibacterium_sp._I3333	0.8326	0.001	0.0074	Positive	intrakingdom
Faecalibacterium_sp._I4384	Faecalibacterium_sp._I3389	0.7128	0.001	0.0074	Positive	intrakingdom
Faecalibacterium_sp._I4384	Faecalibacterium_sp._I4179	0.7545	0.001	0.0074	Positive	intrakingdom
Fusobacterium_nucleatum	Dialister_pneumosintes	0.2485	0.01	0.0376271	Positive	intrakingdom
Fusobacterium_nucleatum	Faecalibacterium_prausnitzii	-0.2958	0.003	0.0165124	Negative	intrakingdom
Fusobacterium_nucleatum	Faecalibacterium_sp._HTFF	-0.2199	0.01	0.0376271	Negative	intrakingdom
Fusobacterium_nucleatum	Faecalibacterium_sp._I3333	-0.2503	0.011	0.0398152	Negative	intrakingdom
Fusobacterium_nucleatum	Faecalibacterium_sp._I4179	-0.2974	0.001	0.0074	Negative	intrakingdom
Fusobacterium_nucleatum	Faecalibacterium_sp._I4384	-0.2696	0.005	0.0234507	Negative	intrakingdom
Gemella_morbillorum	Alistipes_onderdonkii	-0.2831	0.002	0.0123333	Negative	intrakingdom
Gemella_morbillorum	Bacteroides_thetaiotaomicron	-0.2523	0.005	0.0234507	Negative	intrakingdom
Gemella_morbillorum	Butyricimonas_virosa	-0.2139	0.015	0.0489706	Negative	intrakingdom
Gemella_morbillorum	Dialister_pneumosintes	0.3863	0.001	0.0074	Positive	intrakingdom
Gemella_morbillorum	Faecalibacterium_prausnitzii	-0.2261	0.012	0.0420632	Negative	intrakingdom
Gemella_morbillorum	Faecalibacterium_sp._HTFF	-0.2118	0.014	0.0470909	Negative	intrakingdom
Gemella_morbillorum	Faecalibacterium_sp._I3333	-0.2321	0.01	0.0376271	Negative	intrakingdom
Gemella_morbillorum	Faecalibacterium_sp._I3389	-0.2878	0.005	0.0234507	Negative	intrakingdom
Gemella_morbillorum	Faecalibacterium_sp._I4179	-0.2584	0.002	0.0123333	Negative	intrakingdom
Gemella_morbillorum	Fusobacterium_nucleatum	0.5428	0.001	0.0074	Positive	intrakingdom
Lachnoclostridium_sp._YL32	Alistipes_onderdonkii	0.2659	0.007	0.0295063	Positive	intrakingdom
Lachnoclostridium_sp._YL32	Bacteroides_fragilis	0.3546	0.001	0.0074	Positive	intrakingdom
Lachnoclostridium_sp._YL32	Bacteroides_thetaiotaomicron	0.3131	0.006	0.0256154	Positive	intrakingdom
Lachnoclostridium_sp._YL32	Blautia_liquoris	0.4717	0.001	0.0074	Positive	intrakingdom
Lachnospira_eligens	Bacteroides_fragilis	-0.3192	0.002	0.0123333	Negative	intrakingdom
Lachnospira_eligens	Faecalibacterium_prausnitzii	0.4281	0.001	0.0074	Positive	intrakingdom
Lachnospira_eligens	Faecalibacterium_sp._HTFF	0.45	0.001	0.0074	Positive	intrakingdom
Lachnospira_eligens	Faecalibacterium_sp._I3333	0.4832	0.001	0.0074	Positive	intrakingdom
Lachnospira_eligens	Faecalibacterium_sp._I3389	0.3162	0.002	0.0123333	Positive	intrakingdom
Lachnospira_eligens	Faecalibacterium_sp._I4179	0.381	0.001	0.0074	Positive	intrakingdom
Lachnospira_eligens	Faecalibacterium_sp._I4384	0.4728	0.001	0.0074	Positive	intrakingdom
Lacrimispora_sphenoides	Blautia_liquoris	0.7064	0.001	0.0074	Positive	intrakingdom
Lacrimispora_sphenoides	Faecalibacterium_prausnitzii	0.2843	0.009	0.0350526	Positive	intrakingdom
Lacrimispora_sphenoides	Faecalibacterium_sp._I3333	0.293	0.004	0.0198806	Positive	intrakingdom
Lacrimispora_sphenoides	Faecalibacterium_sp._I4179	0.229	0.015	0.0489706	Positive	intrakingdom
Lacrimispora_sphenoides	Gemella_morbillorum	-0.2966	0.004	0.0198806	Negative	intrakingdom
Lacrimispora_sphenoides	Lachnoclostridium_sp._YL32	0.708	0.001	0.0074	Positive	intrakingdom
Metarhizium_acridum	Bacteroides_fragilis	0.2926	0.002	0.0123333	Positive	interkingdom
Metarhizium_acridum	Bacteroides_thetaiotaomicron	0.2277	0.011	0.0398152	Positive	interkingdom
Metarhizium_acridum	Blautia_liquoris	-0.214	0.013	0.0448601	Negative	interkingdom
Metarhizium_acridum	Colletotrichum_orbiculare	0.3335	0.001	0.0074	Positive	intrakingdom
Metarhizium_acridum	Drechmeria_coniospora	0.2815	0.001	0.0074	Positive	intrakingdom
Metarhizium_acridum	Erysiphe_pulchra	0.3433	0.001	0.0074	Positive	intrakingdom
Metarhizium_acridum	Exserohilum_turcicum	0.2518	0.002	0.0123333	Positive	intrakingdom
Metarhizium_acridum	Faecalibacterium_prausnitzii	-0.2529	0.004	0.0198806	Negative	interkingdom
Metarhizium_acridum	Faecalibacterium_sp._HTFF	-0.2626	0.006	0.0256154	Negative	interkingdom
Metarhizium_acridum	Faecalibacterium_sp._I3333	-0.2828	0.002	0.0123333	Negative	interkingdom
Metarhizium_acridum	Faecalibacterium_sp._I3389	-0.4101	0.001	0.0074	Negative	interkingdom
Metarhizium_acridum	Faecalibacterium_sp._I4179	-0.3179	0.001	0.0074	Negative	interkingdom
Metarhizium_acridum	Faecalibacterium_sp._I4384	-0.2396	0.009	0.0350526	Negative	interkingdom
Metarhizium_acridum	Porphyromonas_asaccharolytica	-0.235	0.01	0.0376271	Negative	interkingdom
Metarhizium_acridum	Pseudobutyrivibrio_xylanivorans	-0.3025	0.001	0.0074	Negative	interkingdom
Parabacteroides_sp._CT06	Alistipes_onderdonkii	0.2166	0.015	0.0489706	Positive	intrakingdom
Parabacteroides_sp._CT06	Bacteroides_fragilis	0.3008	0.001	0.0074	Positive	intrakingdom
Parabacteroides_sp._CT06	Bacteroides_thetaiotaomicron	0.4478	0.001	0.0074	Positive	intrakingdom
Parabacteroides_sp._CT06	Butyricimonas_virosa	0.2636	0.004	0.0198806	Positive	intrakingdom
Parabacteroides_sp._CT06	Gemella_morbillorum	-0.2679	0.004	0.0198806	Negative	intrakingdom
Parvimonas_micra	Alistipes_onderdonkii	-0.2346	0.011	0.0398152	Negative	intrakingdom
Parvimonas_micra	Bacteroides_thetaiotaomicron	-0.2879	0.003	0.0165124	Negative	intrakingdom
Parvimonas_micra	Blautia_liquoris	-0.2655	0.005	0.0234507	Negative	intrakingdom
Parvimonas_micra	Dialister_pneumosintes	0.4064	0.001	0.0074	Positive	intrakingdom
Parvimonas_micra	Faecalibacterium_prausnitzii	-0.2361	0.008	0.0322909	Negative	intrakingdom
Parvimonas_micra	Faecalibacterium_sp._I4179	-0.2448	0.007	0.0295063	Negative	intrakingdom
Parvimonas_micra	Fusobacterium_nucleatum	0.534	0.001	0.0074	Positive	intrakingdom
Parvimonas_micra	Gemella_morbillorum	0.5934	0.001	0.0074	Positive	intrakingdom
Parvimonas_micra	Lacrimispora_sphenoides	-0.3461	0.001	0.0074	Negative	intrakingdom
Parvimonas_micra	Parabacteroides_sp._CT06	-0.2899	0.001	0.0074	Negative	intrakingdom
Porphyromonas_asaccharolytica	Bacteroides_thetaiotaomicron	-0.226	0.008	0.0322909	Negative	intrakingdom
Porphyromonas_asaccharolytica	Dialister_pneumosintes	0.2694	0.006	0.0256154	Positive	intrakingdom
Porphyromonas_somerae	Alistipes_onderdonkii	0.2973	0.005	0.0234507	Positive	intrakingdom
Porphyromonas_somerae	Bacteroides_fragilis	0.3721	0.001	0.0074	Positive	intrakingdom
Porphyromonas_somerae	Gemella_morbillorum	-0.2954	0.002	0.0123333	Negative	intrakingdom
Porphyromonas_somerae	Porphyromonas_asaccharolytica	0.5037	0.001	0.0074	Positive	intrakingdom
Prevotella_intermedia	Bifidobacterium_breve	-0.2813	0.006	0.0256154	Negative	intrakingdom
Prevotella_intermedia	Blautia_liquoris	-0.3329	0.001	0.0074	Negative	intrakingdom
Prevotella_intermedia	Butyricimonas_virosa	0.2113	0.014	0.0470909	Positive	intrakingdom
Prevotella_intermedia	Dialister_pneumosintes	0.2414	0.006	0.0256154	Positive	intrakingdom
Prevotella_intermedia	Lacrimispora_sphenoides	-0.2812	0.002	0.0123333	Negative	intrakingdom
Prevotella_intermedia	Parvimonas_micra	0.2703	0.001	0.0074	Positive	intrakingdom
Prevotella_oris	Blautia_liquoris	-0.2391	0.008	0.0322909	Negative	intrakingdom
Prevotella_oris	Lacrimispora_sphenoides	-0.2595	0.005	0.0234507	Negative	intrakingdom
Prevotella_oris	Prevotella_intermedia	0.5597	0.001	0.0074	Positive	intrakingdom
Pseudobutyrivibrio_xylanivorans	Blautia_liquoris	0.6764	0.001	0.0074	Positive	intrakingdom
Pseudobutyrivibrio_xylanivorans	Faecalibacterium_prausnitzii	0.5338	0.001	0.0074	Positive	intrakingdom
Pseudobutyrivibrio_xylanivorans	Faecalibacterium_sp._HTFF	0.5279	0.001	0.0074	Positive	intrakingdom
Pseudobutyrivibrio_xylanivorans	Faecalibacterium_sp._I3333	0.5465	0.001	0.0074	Positive	intrakingdom
Pseudobutyrivibrio_xylanivorans	Faecalibacterium_sp._I3389	0.4302	0.001	0.0074	Positive	intrakingdom
Pseudobutyrivibrio_xylanivorans	Faecalibacterium_sp._I4179	0.5063	0.001	0.0074	Positive	intrakingdom
Pseudobutyrivibrio_xylanivorans	Faecalibacterium_sp._I4384	0.4548	0.001	0.0074	Positive	intrakingdom
Pseudobutyrivibrio_xylanivorans	Fusobacterium_nucleatum	-0.2873	0.002	0.0123333	Negative	intrakingdom
Pseudobutyrivibrio_xylanivorans	Gemella_morbillorum	-0.277	0.004	0.0198806	Negative	intrakingdom
Pseudobutyrivibrio_xylanivorans	Lachnoclostridium_sp._YL32	0.3036	0.001	0.0074	Positive	intrakingdom
Pseudobutyrivibrio_xylanivorans	Lachnospira_eligens	0.2636	0.008	0.0322909	Positive	intrakingdom
Pseudobutyrivibrio_xylanivorans	Lacrimispora_sphenoides	0.6449	0.001	0.0074	Positive	intrakingdom
Pseudobutyrivibrio_xylanivorans	Parvimonas_micra	-0.3681	0.001	0.0074	Negative	intrakingdom
Pseudobutyrivibrio_xylanivorans	Prevotella_intermedia	-0.3397	0.002	0.0123333	Negative	intrakingdom
Pseudobutyrivibrio_xylanivorans	Prevotella_oris	-0.236	0.014	0.0470909	Negative	intrakingdom
Pyrenophora_tritici-repentis	Aspergillus_rambellii	0.4205	0.001	0.0074	Positive	intrakingdom
Pyrenophora_tritici-repentis	Colletotrichum_orbiculare	0.205	0.012	0.0420632	Positive	intrakingdom
Pyrenophora_tritici-repentis	Erysiphe_pulchra	0.4892	0.001	0.0074	Positive	intrakingdom
Pyrenophora_tritici-repentis	Exserohilum_turcicum	0.2996	0.001	0.0074	Positive	intrakingdom
Pyrenophora_tritici-repentis	Faecalibacterium_sp._HTFF	-0.2185	0.006	0.0256154	Negative	interkingdom
Pyrenophora_tritici-repentis	Faecalibacterium_sp._I3333	-0.2197	0.015	0.0489706	Negative	interkingdom
Pyrenophora_tritici-repentis	Faecalibacterium_sp._I3389	-0.274	0.004	0.0198806	Negative	interkingdom
Pyrenophora_tritici-repentis	Faecalibacterium_sp._I4179	-0.2077	0.012	0.0420632	Negative	interkingdom
Pyrenophora_tritici-repentis	Faecalibacterium_sp._I4384	-0.2634	0.003	0.0165124	Negative	interkingdom
Pyrenophora_tritici-repentis	Lacrimispora_sphenoides	-0.2523	0.004	0.0198806	Negative	interkingdom
Pyrenophora_tritici-repentis	Metarhizium_acridum	0.2508	0.003	0.0165124	Positive	intrakingdom
Pyrenophora_tritici-repentis	Pseudobutyrivibrio_xylanivorans	-0.3353	0.001	0.0074	Negative	interkingdom
Pyrenophora_tritici-repentis	Roseburia_intestinalis	-0.3022	0.001	0.0074	Negative	interkingdom
Rhizophagus_clarus	Alistipes_onderdonkii	-0.2551	0.006	0.0256154	Negative	interkingdom
Rhizophagus_clarus	Colletotrichum_orbiculare	0.6331	0.001	0.0074	Positive	intrakingdom
Rhizophagus_clarus	Dialister_pneumosintes	-0.2542	0.003	0.0165124	Negative	interkingdom
Rhizophagus_clarus	Drechmeria_coniospora	0.2333	0.004	0.0198806	Positive	intrakingdom
Rhizophagus_clarus	Erysiphe_pulchra	0.4373	0.001	0.0074	Positive	intrakingdom
Rhizophagus_clarus	Exserohilum_turcicum	0.3177	0.001	0.0074	Positive	intrakingdom
Rhizophagus_clarus	Faecalibacterium_sp._I3389	-0.3239	0.001	0.0074	Negative	interkingdom
Rhizophagus_clarus	Lachnoclostridium_sp._YL32	-0.344	0.001	0.0074	Negative	interkingdom
Rhizophagus_clarus	Lacrimispora_sphenoides	-0.3793	0.001	0.0074	Negative	interkingdom
Rhizophagus_clarus	Metarhizium_acridum	0.3524	0.001	0.0074	Positive	intrakingdom
Rhizophagus_clarus	Porphyromonas_asaccharolytica	-0.3014	0.002	0.0123333	Negative	interkingdom
Rhizophagus_clarus	Porphyromonas_somerae	-0.2714	0.002	0.0123333	Negative	interkingdom
Rhizophagus_clarus	Pseudobutyrivibrio_xylanivorans	-0.229	0.011	0.0398152	Negative	interkingdom
Rhizophagus_clarus	Pyrenophora_tritici-repentis	0.2666	0.004	0.0198806	Positive	intrakingdom
Roseburia_intestinalis	Blautia_liquoris	0.4533	0.001	0.0074	Positive	intrakingdom
Roseburia_intestinalis	Faecalibacterium_prausnitzii	0.5634	0.001	0.0074	Positive	intrakingdom
Roseburia_intestinalis	Faecalibacterium_sp._HTFF	0.5059	0.001	0.0074	Positive	intrakingdom
Roseburia_intestinalis	Faecalibacterium_sp._I3333	0.5628	0.001	0.0074	Positive	intrakingdom
Roseburia_intestinalis	Faecalibacterium_sp._I3389	0.4472	0.001	0.0074	Positive	intrakingdom
Roseburia_intestinalis	Faecalibacterium_sp._I4179	0.5208	0.001	0.0074	Positive	intrakingdom
Roseburia_intestinalis	Faecalibacterium_sp._I4384	0.4499	0.001	0.0074	Positive	intrakingdom
Roseburia_intestinalis	Fusobacterium_nucleatum	-0.2686	0.01	0.0376271	Negative	intrakingdom
Roseburia_intestinalis	Gemella_morbillorum	-0.2055	0.014	0.0470909	Negative	intrakingdom
Roseburia_intestinalis	Lachnospira_eligens	0.3874	0.001	0.0074	Positive	intrakingdom
Roseburia_intestinalis	Lacrimispora_sphenoides	0.4161	0.001	0.0074	Positive	intrakingdom
Roseburia_intestinalis	Parvimonas_micra	-0.3269	0.001	0.0074	Negative	intrakingdom
Roseburia_intestinalis	Pseudobutyrivibrio_xylanivorans	0.6752	0.001	0.0074	Positive	intrakingdom
Streptococcus_oralis	Alistipes_onderdonkii	-0.2718	0.006	0.0256154	Negative	intrakingdom
Streptococcus_oralis	Parabacteroides_sp._CT06	-0.2572	0.005	0.0234507	Negative	intrakingdom
Streptococcus_oralis	Porphyromonas_somerae	-0.2001	0.013	0.0448601	Negative	intrakingdom
Streptococcus_oralis	Prevotella_intermedia	-0.2284	0.015	0.0489706	Negative	intrakingdom
Streptococcus_salivarius	Alistipes_onderdonkii	-0.2833	0.003	0.0165124	Negative	intrakingdom
Streptococcus_salivarius	Bacteroides_thetaiotaomicron	-0.2382	0.01	0.0376271	Negative	intrakingdom
Streptococcus_salivarius	Fusobacterium_nucleatum	0.2414	0.006	0.0256154	Positive	intrakingdom
Streptococcus_salivarius	Prevotella_intermedia	-0.2576	0.006	0.0256154	Negative	intrakingdom
Streptococcus_salivarius	Prevotella_oris	-0.246	0.006	0.0256154	Negative	intrakingdom
Streptococcus_salivarius	Streptococcus_oralis	0.5615	0.001	0.0074	Positive	intrakingdom

## Sheet: Supplementary Data 10
Supplementary Data 10. Co-abundance correlations in lean-CTR
source	target	Correlation	P-values	Adjusted P-values	CorrelationType	KingdomInteraction
Bacteroides_fragilis	Alistipes_onderdonkii	0.2265	0.007	0.0242813	Positive	intrakingdom
Bacteroides_thetaiotaomicron	Alistipes_onderdonkii	0.3364	0.001	0.00541463	Positive	intrakingdom
Bacteroides_thetaiotaomicron	Bacteroides_fragilis	0.3879	0.001	0.00541463	Positive	intrakingdom
Blautia_liquoris	Bacteroides_thetaiotaomicron	-0.2319	0.01	0.0328079	Negative	intrakingdom
Blautia_liquoris	Bifidobacterium_breve	0.3872	0.001	0.00541463	Positive	intrakingdom
Butyricimonas_virosa	Alistipes_onderdonkii	0.2172	0.015	0.0445982	Positive	intrakingdom
Butyricimonas_virosa	Bacteroides_thetaiotaomicron	0.2542	0.004	0.0156706	Positive	intrakingdom
Butyricimonas_virosa	Bifidobacterium_breve	-0.2429	0.011	0.0348857	Negative	intrakingdom
Butyricimonas_virosa	Blautia_liquoris	-0.2302	0.016	0.0465328	Negative	intrakingdom
Colletotrichum_orbiculare	Aspergillus_rambellii	-0.211	0.004	0.0156706	Negative	intrakingdom
Colletotrichum_orbiculare	Blautia_liquoris	-0.2598	0.003	0.0126456	Negative	interkingdom
Colletotrichum_orbiculare	Faecalibacterium_sp._I3389	-0.3087	0.001	0.00541463	Negative	interkingdom
Colletotrichum_orbiculare	Faecalibacterium_sp._I4179	-0.2273	0.008	0.0269091	Negative	interkingdom
Colletotrichum_orbiculare	Lachnoclostridium_sp._YL32	-0.3102	0.002	0.00931469	Negative	interkingdom
Colletotrichum_orbiculare	Lacrimispora_sphenoides	-0.2567	0.007	0.0242813	Negative	interkingdom
Colletotrichum_orbiculare	Parabacteroides_sp._CT06	0.2213	0.008	0.0269091	Positive	interkingdom
Colletotrichum_orbiculare	Pseudobutyrivibrio_xylanivorans	-0.2402	0.004	0.0156706	Negative	interkingdom
crAssphage_cr4_1	Porphyromonas_somerae	-0.1804	0.017	0.0488017	Negative	interkingdom
Dialister_pneumosintes	Butyricimonas_virosa	-0.199	0.01	0.0328079	Negative	intrakingdom
Erysiphe_pulchra	Alistipes_onderdonkii	-0.2441	0.004	0.0156706	Negative	interkingdom
Erysiphe_pulchra	Blautia_liquoris	-0.428	0.001	0.00541463	Negative	interkingdom
Erysiphe_pulchra	Colletotrichum_orbiculare	0.2632	0.001	0.00541463	Positive	intrakingdom
Erysiphe_pulchra	Faecalibacterium_sp._I3389	-0.3677	0.001	0.00541463	Negative	interkingdom
Erysiphe_pulchra	Faecalibacterium_sp._I4179	-0.2118	0.007	0.0242813	Negative	interkingdom
Erysiphe_pulchra	Faecalibacterium_sp._I4384	-0.2007	0.017	0.0488017	Negative	interkingdom
Erysiphe_pulchra	Fusobacterium_nucleatum	0.2745	0.001	0.00541463	Positive	interkingdom
Erysiphe_pulchra	Lachnoclostridium_sp._YL32	-0.4092	0.001	0.00541463	Negative	interkingdom
Erysiphe_pulchra	Lacrimispora_sphenoides	-0.4177	0.001	0.00541463	Negative	interkingdom
Erysiphe_pulchra	Pseudobutyrivibrio_xylanivorans	-0.3903	0.001	0.00541463	Negative	interkingdom
Erysiphe_pulchra	Roseburia_intestinalis	-0.3883	0.001	0.00541463	Negative	interkingdom
Faecalibacterium_prausnitzii	Alistipes_onderdonkii	0.1868	0.017	0.0488017	Positive	intrakingdom
Faecalibacterium_prausnitzii	Blautia_liquoris	0.4568	0.001	0.00541463	Positive	intrakingdom
Faecalibacterium_sp._HTFF	Alistipes_onderdonkii	0.2298	0.004	0.0156706	Positive	intrakingdom
Faecalibacterium_sp._HTFF	Blautia_liquoris	0.55	0.001	0.00541463	Positive	intrakingdom
Faecalibacterium_sp._HTFF	Faecalibacterium_prausnitzii	0.8799	0.001	0.00541463	Positive	intrakingdom
Faecalibacterium_sp._I3333	Blautia_liquoris	0.5375	0.001	0.00541463	Positive	intrakingdom
Faecalibacterium_sp._I3333	Faecalibacterium_prausnitzii	0.8673	0.001	0.00541463	Positive	intrakingdom
Faecalibacterium_sp._I3333	Faecalibacterium_sp._HTFF	0.8506	0.001	0.00541463	Positive	intrakingdom
Faecalibacterium_sp._I3389	Alistipes_onderdonkii	0.233	0.007	0.0242813	Positive	intrakingdom
Faecalibacterium_sp._I3389	Blautia_liquoris	0.4707	0.001	0.00541463	Positive	intrakingdom
Faecalibacterium_sp._I3389	Faecalibacterium_prausnitzii	0.7745	0.001	0.00541463	Positive	intrakingdom
Faecalibacterium_sp._I3389	Faecalibacterium_sp._HTFF	0.8139	0.001	0.00541463	Positive	intrakingdom
Faecalibacterium_sp._I3389	Faecalibacterium_sp._I3333	0.7582	0.001	0.00541463	Positive	intrakingdom
Faecalibacterium_sp._I4179	Alistipes_onderdonkii	0.22	0.013	0.0402698	Positive	intrakingdom
Faecalibacterium_sp._I4179	Blautia_liquoris	0.4979	0.001	0.00541463	Positive	intrakingdom
Faecalibacterium_sp._I4179	Faecalibacterium_prausnitzii	0.8366	0.001	0.00541463	Positive	intrakingdom
Faecalibacterium_sp._I4179	Faecalibacterium_sp._HTFF	0.8351	0.001	0.00541463	Positive	intrakingdom
Faecalibacterium_sp._I4179	Faecalibacterium_sp._I3333	0.9593	0.001	0.00541463	Positive	intrakingdom
Faecalibacterium_sp._I4179	Faecalibacterium_sp._I3389	0.7369	0.001	0.00541463	Positive	intrakingdom
Faecalibacterium_sp._I4384	Alistipes_onderdonkii	0.25	0.004	0.0156706	Positive	intrakingdom
Faecalibacterium_sp._I4384	Blautia_liquoris	0.4256	0.001	0.00541463	Positive	intrakingdom
Faecalibacterium_sp._I4384	Faecalibacterium_prausnitzii	0.8588	0.001	0.00541463	Positive	intrakingdom
Faecalibacterium_sp._I4384	Faecalibacterium_sp._HTFF	0.9176	0.001	0.00541463	Positive	intrakingdom
Faecalibacterium_sp._I4384	Faecalibacterium_sp._I3333	0.8104	0.001	0.00541463	Positive	intrakingdom
Faecalibacterium_sp._I4384	Faecalibacterium_sp._I3389	0.7324	0.001	0.00541463	Positive	intrakingdom
Faecalibacterium_sp._I4384	Faecalibacterium_sp._I4179	0.7905	0.001	0.00541463	Positive	intrakingdom
Fusobacterium_nucleatum	Alistipes_onderdonkii	-0.2924	0.003	0.0126456	Negative	intrakingdom
Fusobacterium_nucleatum	Butyricimonas_virosa	-0.2215	0.007	0.0242813	Negative	intrakingdom
Fusobacterium_nucleatum	Faecalibacterium_prausnitzii	-0.2115	0.016	0.0465328	Negative	intrakingdom
Fusobacterium_nucleatum	Faecalibacterium_sp._I3333	-0.2135	0.011	0.0348857	Negative	intrakingdom
Fusobacterium_nucleatum	Faecalibacterium_sp._I3389	-0.3129	0.002	0.00931469	Negative	intrakingdom
Fusobacterium_nucleatum	Faecalibacterium_sp._I4179	-0.2671	0.005	0.0191379	Negative	intrakingdom
Fusobacterium_nucleatum	Faecalibacterium_sp._I4384	-0.1936	0.013	0.0402698	Negative	intrakingdom
Gemella_morbillorum	Alistipes_onderdonkii	-0.3134	0.001	0.00541463	Negative	intrakingdom
Gemella_morbillorum	Bacteroides_fragilis	-0.1925	0.011	0.0348857	Negative	intrakingdom
Gemella_morbillorum	Bacteroides_thetaiotaomicron	-0.2431	0.005	0.0191379	Negative	intrakingdom
Gemella_morbillorum	Butyricimonas_virosa	-0.3158	0.001	0.00541463	Negative	intrakingdom
Gemella_morbillorum	Fusobacterium_nucleatum	0.4064	0.001	0.00541463	Positive	intrakingdom
Lachnoclostridium_sp._YL32	Bacteroides_fragilis	0.2738	0.006	0.0222	Positive	intrakingdom
Lachnoclostridium_sp._YL32	Bifidobacterium_breve	0.2608	0.015	0.0445982	Positive	intrakingdom
Lachnoclostridium_sp._YL32	Blautia_liquoris	0.6735	0.001	0.00541463	Positive	intrakingdom
Lachnoclostridium_sp._YL32	Faecalibacterium_sp._HTFF	0.2903	0.003	0.0126456	Positive	intrakingdom
Lachnoclostridium_sp._YL32	Faecalibacterium_sp._I3333	0.285	0.006	0.0222	Positive	intrakingdom
Lachnoclostridium_sp._YL32	Faecalibacterium_sp._I3389	0.316	0.002	0.00931469	Positive	intrakingdom
Lachnospira_eligens	Alistipes_onderdonkii	-0.2291	0.011	0.0348857	Negative	intrakingdom
Lachnospira_eligens	Bacteroides_fragilis	-0.2149	0.011	0.0348857	Negative	intrakingdom
Lachnospira_eligens	Bacteroides_thetaiotaomicron	-0.2976	0.002	0.00931469	Negative	intrakingdom
Lachnospira_eligens	Faecalibacterium_prausnitzii	0.2886	0.001	0.00541463	Positive	intrakingdom
Lachnospira_eligens	Faecalibacterium_sp._HTFF	0.2855	0.003	0.0126456	Positive	intrakingdom
Lachnospira_eligens	Faecalibacterium_sp._I3333	0.2716	0.001	0.00541463	Positive	intrakingdom
Lachnospira_eligens	Faecalibacterium_sp._I4179	0.2656	0.003	0.0126456	Positive	intrakingdom
Lachnospira_eligens	Faecalibacterium_sp._I4384	0.2257	0.008	0.0269091	Positive	intrakingdom
Lacrimispora_sphenoides	Bifidobacterium_breve	0.3525	0.004	0.0156706	Positive	intrakingdom
Lacrimispora_sphenoides	Blautia_liquoris	0.7351	0.001	0.00541463	Positive	intrakingdom
Lacrimispora_sphenoides	Faecalibacterium_prausnitzii	0.3563	0.002	0.00931469	Positive	intrakingdom
Lacrimispora_sphenoides	Faecalibacterium_sp._HTFF	0.4478	0.001	0.00541463	Positive	intrakingdom
Lacrimispora_sphenoides	Faecalibacterium_sp._I3333	0.396	0.001	0.00541463	Positive	intrakingdom
Lacrimispora_sphenoides	Faecalibacterium_sp._I3389	0.4448	0.001	0.00541463	Positive	intrakingdom
Lacrimispora_sphenoides	Faecalibacterium_sp._I4179	0.3185	0.003	0.0126456	Positive	intrakingdom
Lacrimispora_sphenoides	Faecalibacterium_sp._I4384	0.3297	0.001	0.00541463	Positive	intrakingdom
Lacrimispora_sphenoides	Lachnoclostridium_sp._YL32	0.7457	0.001	0.00541463	Positive	intrakingdom
Metarhizium_acridum	Bacteroides_fragilis	0.1936	0.015	0.0445982	Positive	interkingdom
Metarhizium_acridum	Bacteroides_thetaiotaomicron	0.2001	0.014	0.0425753	Positive	interkingdom
Metarhizium_acridum	Blautia_liquoris	-0.4005	0.001	0.00541463	Negative	interkingdom
Metarhizium_acridum	Erysiphe_pulchra	0.3596	0.001	0.00541463	Positive	intrakingdom
Metarhizium_acridum	Exserohilum_turcicum	0.181	0.014	0.0425753	Positive	intrakingdom
Metarhizium_acridum	Faecalibacterium_prausnitzii	-0.2437	0.002	0.00931469	Negative	interkingdom
Metarhizium_acridum	Faecalibacterium_sp._HTFF	-0.2816	0.002	0.00931469	Negative	interkingdom
Metarhizium_acridum	Faecalibacterium_sp._I3333	-0.2951	0.001	0.00541463	Negative	interkingdom
Metarhizium_acridum	Faecalibacterium_sp._I3389	-0.4112	0.001	0.00541463	Negative	interkingdom
Metarhizium_acridum	Faecalibacterium_sp._I4179	-0.3506	0.001	0.00541463	Negative	interkingdom
Metarhizium_acridum	Faecalibacterium_sp._I4384	-0.2889	0.001	0.00541463	Negative	interkingdom
Metarhizium_acridum	Lachnospira_eligens	-0.1857	0.015	0.0445982	Negative	interkingdom
Metarhizium_acridum	Lacrimispora_sphenoides	-0.272	0.004	0.0156706	Negative	interkingdom
Metarhizium_acridum	Pseudobutyrivibrio_xylanivorans	-0.4137	0.001	0.00541463	Negative	interkingdom
Metarhizium_acridum	Roseburia_intestinalis	-0.3418	0.001	0.00541463	Negative	interkingdom
Parabacteroides_sp._CT06	Alistipes_onderdonkii	0.3266	0.001	0.00541463	Positive	intrakingdom
Parabacteroides_sp._CT06	Bacteroides_fragilis	0.3277	0.002	0.00931469	Positive	intrakingdom
Parabacteroides_sp._CT06	Bacteroides_thetaiotaomicron	0.4379	0.001	0.00541463	Positive	intrakingdom
Parabacteroides_sp._CT06	Bifidobacterium_breve	-0.263	0.004	0.0156706	Negative	intrakingdom
Parabacteroides_sp._CT06	Blautia_liquoris	-0.4624	0.001	0.00541463	Negative	intrakingdom
Parabacteroides_sp._CT06	Butyricimonas_virosa	0.4264	0.001	0.00541463	Positive	intrakingdom
Parabacteroides_sp._CT06	Faecalibacterium_sp._I3389	-0.202	0.012	0.0375211	Negative	intrakingdom
Parabacteroides_sp._CT06	Gemella_morbillorum	-0.3118	0.001	0.00541463	Negative	intrakingdom
Parabacteroides_sp._CT06	Lacrimispora_sphenoides	-0.322	0.002	0.00931469	Negative	intrakingdom
Parvimonas_micra	Alistipes_onderdonkii	-0.3202	0.002	0.00931469	Negative	intrakingdom
Parvimonas_micra	Bacteroides_fragilis	-0.1928	0.016	0.0465328	Negative	intrakingdom
Parvimonas_micra	Bacteroides_thetaiotaomicron	-0.3347	0.001	0.00541463	Negative	intrakingdom
Parvimonas_micra	Butyricimonas_virosa	-0.2125	0.008	0.0269091	Negative	intrakingdom
Parvimonas_micra	Faecalibacterium_sp._I3389	-0.2506	0.004	0.0156706	Negative	intrakingdom
Parvimonas_micra	Fusobacterium_nucleatum	0.5277	0.001	0.00541463	Positive	intrakingdom
Parvimonas_micra	Gemella_morbillorum	0.5041	0.001	0.00541463	Positive	intrakingdom
Parvimonas_micra	Parabacteroides_sp._CT06	-0.1992	0.014	0.0425753	Negative	intrakingdom
Porphyromonas_asaccharolytica	Alistipes_onderdonkii	0.1966	0.006	0.0222	Positive	intrakingdom
Porphyromonas_asaccharolytica	Bacteroides_thetaiotaomicron	0.1927	0.016	0.0465328	Positive	intrakingdom
Porphyromonas_asaccharolytica	Bifidobacterium_breve	-0.199	0.015	0.0445982	Negative	intrakingdom
Porphyromonas_asaccharolytica	Blautia_liquoris	-0.3323	0.001	0.00541463	Negative	intrakingdom
Porphyromonas_asaccharolytica	Butyricimonas_virosa	0.329	0.001	0.00541463	Positive	intrakingdom
Porphyromonas_asaccharolytica	Lacrimispora_sphenoides	-0.2555	0.005	0.0191379	Negative	intrakingdom
Porphyromonas_asaccharolytica	Parabacteroides_sp._CT06	0.2334	0.011	0.0348857	Positive	intrakingdom
Porphyromonas_somerae	Alistipes_onderdonkii	0.2939	0.002	0.00931469	Positive	intrakingdom
Porphyromonas_somerae	Bacteroides_fragilis	0.3927	0.001	0.00541463	Positive	intrakingdom
Porphyromonas_somerae	Bacteroides_thetaiotaomicron	0.4635	0.001	0.00541463	Positive	intrakingdom
Porphyromonas_somerae	Bifidobacterium_breve	-0.3474	0.001	0.00541463	Negative	intrakingdom
Porphyromonas_somerae	Blautia_liquoris	-0.3687	0.001	0.00541463	Negative	intrakingdom
Porphyromonas_somerae	Butyricimonas_virosa	0.3862	0.001	0.00541463	Positive	intrakingdom
Porphyromonas_somerae	Gemella_morbillorum	-0.347	0.001	0.00541463	Negative	intrakingdom
Porphyromonas_somerae	Parabacteroides_sp._CT06	0.5616	0.001	0.00541463	Positive	intrakingdom
Porphyromonas_somerae	Parvimonas_micra	-0.2713	0.001	0.00541463	Negative	intrakingdom
Porphyromonas_somerae	Porphyromonas_asaccharolytica	0.3899	0.001	0.00541463	Positive	intrakingdom
Prevotella_intermedia	Bifidobacterium_breve	-0.3265	0.001	0.00541463	Negative	intrakingdom
Prevotella_intermedia	Blautia_liquoris	-0.4103	0.001	0.00541463	Negative	intrakingdom
Prevotella_intermedia	Butyricimonas_virosa	0.382	0.001	0.00541463	Positive	intrakingdom
Prevotella_intermedia	Gemella_morbillorum	-0.2039	0.01	0.0328079	Negative	intrakingdom
Prevotella_intermedia	Lachnoclostridium_sp._YL32	-0.3	0.002	0.00931469	Negative	intrakingdom
Prevotella_intermedia	Lacrimispora_sphenoides	-0.2665	0.007	0.0242813	Negative	intrakingdom
Prevotella_intermedia	Parabacteroides_sp._CT06	0.2223	0.008	0.0269091	Positive	intrakingdom
Prevotella_intermedia	Porphyromonas_asaccharolytica	0.3589	0.001	0.00541463	Positive	intrakingdom
Prevotella_intermedia	Porphyromonas_somerae	0.3779	0.001	0.00541463	Positive	intrakingdom
Prevotella_oris	Bifidobacterium_breve	-0.2916	0.002	0.00931469	Negative	intrakingdom
Prevotella_oris	Blautia_liquoris	-0.4575	0.001	0.00541463	Negative	intrakingdom
Prevotella_oris	Butyricimonas_virosa	0.3106	0.003	0.0126456	Positive	intrakingdom
Prevotella_oris	Gemella_morbillorum	-0.2415	0.006	0.0222	Negative	intrakingdom
Prevotella_oris	Lachnoclostridium_sp._YL32	-0.3144	0.002	0.00931469	Negative	intrakingdom
Prevotella_oris	Lacrimispora_sphenoides	-0.303	0.002	0.00931469	Negative	intrakingdom
Prevotella_oris	Parabacteroides_sp._CT06	0.2318	0.003	0.0126456	Positive	intrakingdom
Prevotella_oris	Porphyromonas_asaccharolytica	0.3093	0.001	0.00541463	Positive	intrakingdom
Prevotella_oris	Porphyromonas_somerae	0.3704	0.001	0.00541463	Positive	intrakingdom
Prevotella_oris	Prevotella_intermedia	0.5995	0.001	0.00541463	Positive	intrakingdom
Pseudobutyrivibrio_xylanivorans	Bacteroides_thetaiotaomicron	-0.2315	0.016	0.0465328	Negative	intrakingdom
Pseudobutyrivibrio_xylanivorans	Bifidobacterium_breve	0.2588	0.008	0.0269091	Positive	intrakingdom
Pseudobutyrivibrio_xylanivorans	Blautia_liquoris	0.7857	0.001	0.00541463	Positive	intrakingdom
Pseudobutyrivibrio_xylanivorans	Faecalibacterium_prausnitzii	0.5294	0.001	0.00541463	Positive	intrakingdom
Pseudobutyrivibrio_xylanivorans	Faecalibacterium_sp._HTFF	0.6039	0.001	0.00541463	Positive	intrakingdom
Pseudobutyrivibrio_xylanivorans	Faecalibacterium_sp._I3333	0.6181	0.001	0.00541463	Positive	intrakingdom
Pseudobutyrivibrio_xylanivorans	Faecalibacterium_sp._I3389	0.5737	0.001	0.00541463	Positive	intrakingdom
Pseudobutyrivibrio_xylanivorans	Faecalibacterium_sp._I4179	0.6156	0.001	0.00541463	Positive	intrakingdom
Pseudobutyrivibrio_xylanivorans	Faecalibacterium_sp._I4384	0.4965	0.001	0.00541463	Positive	intrakingdom
Pseudobutyrivibrio_xylanivorans	Lachnoclostridium_sp._YL32	0.4874	0.001	0.00541463	Positive	intrakingdom
Pseudobutyrivibrio_xylanivorans	Lacrimispora_sphenoides	0.5899	0.001	0.00541463	Positive	intrakingdom
Pseudobutyrivibrio_xylanivorans	Parabacteroides_sp._CT06	-0.3987	0.001	0.00541463	Negative	intrakingdom
Pseudobutyrivibrio_xylanivorans	Porphyromonas_asaccharolytica	-0.2535	0.003	0.0126456	Negative	intrakingdom
Pseudobutyrivibrio_xylanivorans	Porphyromonas_somerae	-0.3553	0.001	0.00541463	Negative	intrakingdom
Pseudobutyrivibrio_xylanivorans	Prevotella_intermedia	-0.334	0.001	0.00541463	Negative	intrakingdom
Pseudobutyrivibrio_xylanivorans	Prevotella_oris	-0.3336	0.001	0.00541463	Negative	intrakingdom
Pyrenophora_tritici-repentis	Erysiphe_pulchra	0.2044	0.007	0.0242813	Positive	intrakingdom
Pyrenophora_tritici-repentis	Metarhizium_acridum	0.2149	0.003	0.0126456	Positive	intrakingdom
Rhizophagus_clarus	Alistipes_onderdonkii	-0.2344	0.003	0.0126456	Negative	interkingdom
Rhizophagus_clarus	Aspergillus_rambellii	-0.1819	0.012	0.0375211	Negative	intrakingdom
Rhizophagus_clarus	Bacteroides_fragilis	-0.2165	0.009	0.0301206	Negative	interkingdom
Rhizophagus_clarus	Bacteroides_thetaiotaomicron	-0.2051	0.014	0.0425753	Negative	interkingdom
Rhizophagus_clarus	Blautia_liquoris	-0.3101	0.002	0.00931469	Negative	interkingdom
Rhizophagus_clarus	Colletotrichum_orbiculare	0.5453	0.001	0.00541463	Positive	intrakingdom
Rhizophagus_clarus	Erysiphe_pulchra	0.3616	0.001	0.00541463	Positive	intrakingdom
Rhizophagus_clarus	Faecalibacterium_prausnitzii	-0.2572	0.006	0.0222	Negative	interkingdom
Rhizophagus_clarus	Faecalibacterium_sp._HTFF	-0.2576	0.007	0.0242813	Negative	interkingdom
Rhizophagus_clarus	Faecalibacterium_sp._I3333	-0.2542	0.004	0.0156706	Negative	interkingdom
Rhizophagus_clarus	Faecalibacterium_sp._I3389	-0.4265	0.001	0.00541463	Negative	interkingdom
Rhizophagus_clarus	Faecalibacterium_sp._I4179	-0.257	0.007	0.0242813	Negative	interkingdom
Rhizophagus_clarus	Faecalibacterium_sp._I4384	-0.3007	0.001	0.00541463	Negative	interkingdom
Rhizophagus_clarus	Fusobacterium_nucleatum	0.3298	0.001	0.00541463	Positive	interkingdom
Rhizophagus_clarus	Lachnoclostridium_sp._YL32	-0.4575	0.001	0.00541463	Negative	interkingdom
Rhizophagus_clarus	Lacrimispora_sphenoides	-0.3926	0.001	0.00541463	Negative	interkingdom
Rhizophagus_clarus	Parabacteroides_sp._CT06	0.2028	0.012	0.0375211	Positive	interkingdom
Rhizophagus_clarus	Parvimonas_micra	0.2611	0.003	0.0126456	Positive	interkingdom
Rhizophagus_clarus	Pseudobutyrivibrio_xylanivorans	-0.326	0.001	0.00541463	Negative	interkingdom
Roseburia_intestinalis	Blautia_liquoris	0.5967	0.001	0.00541463	Positive	intrakingdom
Roseburia_intestinalis	Faecalibacterium_prausnitzii	0.4359	0.001	0.00541463	Positive	intrakingdom
Roseburia_intestinalis	Faecalibacterium_sp._HTFF	0.4306	0.001	0.00541463	Positive	intrakingdom
Roseburia_intestinalis	Faecalibacterium_sp._I3333	0.4534	0.001	0.00541463	Positive	intrakingdom
Roseburia_intestinalis	Faecalibacterium_sp._I3389	0.4223	0.001	0.00541463	Positive	intrakingdom
Roseburia_intestinalis	Faecalibacterium_sp._I4179	0.4312	0.001	0.00541463	Positive	intrakingdom
Roseburia_intestinalis	Faecalibacterium_sp._I4384	0.3594	0.001	0.00541463	Positive	intrakingdom
Roseburia_intestinalis	Lachnoclostridium_sp._YL32	0.3768	0.001	0.00541463	Positive	intrakingdom
Roseburia_intestinalis	Lachnospira_eligens	0.2547	0.006	0.0222	Positive	intrakingdom
Roseburia_intestinalis	Lacrimispora_sphenoides	0.3616	0.002	0.00931469	Positive	intrakingdom
Roseburia_intestinalis	Porphyromonas_asaccharolytica	-0.208	0.01	0.0328079	Negative	intrakingdom
Roseburia_intestinalis	Porphyromonas_somerae	-0.2469	0.005	0.0191379	Negative	intrakingdom
Roseburia_intestinalis	Prevotella_intermedia	-0.2889	0.002	0.00931469	Negative	intrakingdom
Roseburia_intestinalis	Prevotella_oris	-0.3476	0.001	0.00541463	Negative	intrakingdom
Roseburia_intestinalis	Pseudobutyrivibrio_xylanivorans	0.7106	0.001	0.00541463	Positive	intrakingdom
Streptococcus_oralis	Alistipes_onderdonkii	-0.4586	0.001	0.00541463	Negative	intrakingdom
Streptococcus_oralis	Bifidobacterium_breve	0.3226	0.002	0.00931469	Positive	intrakingdom
Streptococcus_oralis	Blautia_liquoris	0.2903	0.002	0.00931469	Positive	intrakingdom
Streptococcus_oralis	Butyricimonas_virosa	-0.269	0.003	0.0126456	Negative	intrakingdom
Streptococcus_oralis	Fusobacterium_nucleatum	0.2999	0.003	0.0126456	Positive	intrakingdom
Streptococcus_oralis	Gemella_morbillorum	0.3876	0.001	0.00541463	Positive	intrakingdom
Streptococcus_oralis	Parabacteroides_sp._CT06	-0.2715	0.001	0.00541463	Negative	intrakingdom
Streptococcus_oralis	Parvimonas_micra	0.2451	0.004	0.0156706	Positive	intrakingdom
Streptococcus_oralis	Porphyromonas_asaccharolytica	-0.2202	0.007	0.0242813	Negative	intrakingdom
Streptococcus_oralis	Porphyromonas_somerae	-0.3416	0.001	0.00541463	Negative	intrakingdom
Streptococcus_oralis	Prevotella_intermedia	-0.241	0.011	0.0348857	Negative	intrakingdom
Streptococcus_oralis	Prevotella_oris	-0.2585	0.003	0.0126456	Negative	intrakingdom
Streptococcus_salivarius	Alistipes_onderdonkii	-0.3734	0.001	0.00541463	Negative	intrakingdom
Streptococcus_salivarius	Bacteroides_thetaiotaomicron	-0.2327	0.007	0.0242813	Negative	intrakingdom
Streptococcus_salivarius	Bifidobacterium_breve	0.3513	0.001	0.00541463	Positive	intrakingdom
Streptococcus_salivarius	Butyricimonas_virosa	-0.27	0.001	0.00541463	Negative	intrakingdom
Streptococcus_salivarius	Gemella_morbillorum	0.2911	0.001	0.00541463	Positive	intrakingdom
Streptococcus_salivarius	Parabacteroides_sp._CT06	-0.3273	0.001	0.00541463	Negative	intrakingdom
Streptococcus_salivarius	Porphyromonas_somerae	-0.3271	0.001	0.00541463	Negative	intrakingdom
Streptococcus_salivarius	Prevotella_intermedia	-0.2351	0.007	0.0242813	Negative	intrakingdom
Streptococcus_salivarius	Streptococcus_oralis	0.6774	0.001	0.00541463	Positive	intrakingdom

[truncated: 10 more sheets: Supplementary Data 11, Supplementary Data 12, Supplementary Data 13, Supplementary Data 14, Supplementary Data 15, Supplementary Data 16, Supplementary Data 17, Supplementary Data 18, Supplementary Data 19, Supplementary Data 20]
