# Supplementary material for: Multi-kingdom microbial signatures in excess body weight colorectal cancer based on global metagenomic analysis
Source: Commun Biol. 2024 Jan 5;7:24. doi: 10.1038/s42003-023-05714-0 (PMC10770074; doi:10.1038/s42003-023-05714-0)
Supplement: Supplementary file 4 — Supplementary Data 21 [file 42003_2023_5714_MOESM4_ESM.xlsx]

## Sheet: Table 1
Table 1
SampleID	projectID	Cohort	Gender	Age	Group	BMI	cohortType
ERR688505	ERP008729	AUS	M	64	CRC	29.3524	Discovery cohort
ERR688506	ERP008729	AUS	M	68	CTR	32	Discovery cohort
ERR688510	ERP008729	AUS	M	66	CTR	30.3	Discovery cohort
ERR688511	ERP008729	AUS	M	73	CTR	29.7	Discovery cohort
ERR688514	ERP008729	AUS	F	67	CTR	30	Discovery cohort
ERR688515	ERP008729	AUS	M	65	CRC	28.0277	Discovery cohort
ERR688516	ERP008729	AUS	F	74	CTR	28.3	Discovery cohort
ERR688520	ERP008729	AUS	M	65	CTR	29.06	Discovery cohort
ERR688521	ERP008729	AUS	M	67	CRC	29.4029	Discovery cohort
ERR688525	ERP008729	AUS	M	82	CRC	30.4705	Discovery cohort
ERR688527	ERP008729	AUS	M	84	CRC	27.2817	Discovery cohort
ERR688529	ERP008729	AUS	M	63	CTR	30.9	Discovery cohort
ERR688532	ERP008729	AUS	M	72	CTR	29.03	Discovery cohort
ERR688533	ERP008729	AUS	M	71	CTR	29.04	Discovery cohort
ERR688535	ERP008729	AUS	M	63	CTR	30.4	Discovery cohort
ERR688537	ERP008729	AUS	M	72	CTR	31.8	Discovery cohort
ERR688539	ERP008729	AUS	F	69	CTR	30	Discovery cohort
ERR688541	ERP008729	AUS	F	84	CRC	31.2175	Discovery cohort
ERR688547	ERP008729	AUS	M	60	CRC	26.6436	Discovery cohort
ERR688548	ERP008729	AUS	M	68	CRC	32.2494	Discovery cohort
ERR688550	ERP008729	AUS	M	64	CTR	29.3	Discovery cohort
ERR688551	ERP008729	AUS	M	65	CTR	28.9	Discovery cohort
ERR688552	ERP008729	AUS	F	70	CTR	31	Discovery cohort
ERR688553	ERP008729	AUS	F	84	CRC	27.7671	Discovery cohort
ERR688554	ERP008729	AUS	F	74	CTR	28.5	Discovery cohort
ERR688556	ERP008729	AUS	F	70	CTR	30	Discovery cohort
ERR688557	ERP008729	AUS	M	66	CTR	29.98	Discovery cohort
ERR688558	ERP008729	AUS	M	74	CRC	26.3656	Discovery cohort
ERR688559	ERP008729	AUS	F	72	CTR	28.7	Discovery cohort
ERR688561	ERP008729	AUS	M	66	CTR	30.02	Discovery cohort
ERR688562	ERP008729	AUS	F	69	CTR	28.3	Discovery cohort
ERR688564	ERP008729	AUS	M	70	CTR	31.25	Discovery cohort
ERR688565	ERP008729	AUS	M	66	CTR	34.04	Discovery cohort
ERR688566	ERP008729	AUS	F	73	CTR	32	Discovery cohort
ERR688567	ERP008729	AUS	M	54	CRC	27.3356	Discovery cohort
ERR688569	ERP008729	AUS	F	73	CRC	29.7521	Discovery cohort
ERR688571	ERP008729	AUS	M	63	CRC	25.8806	Discovery cohort
ERR688572	ERP008729	AUS	M	72	CRC	28.4082	Discovery cohort
ERR688573	ERP008729	AUS	M	46	CRC	30.8642	Discovery cohort
ERR688575	ERP008729	AUS	F	74	CRC	29.1749	Discovery cohort
ERR688576	ERP008729	AUS	M	58	CRC	27.7575	Discovery cohort
ERR688578	ERP008729	AUS	F	72	CRC	26.6728	Discovery cohort
ERR688579	ERP008729	AUS	F	52	CRC	27.1416	Discovery cohort
ERR688580	ERP008729	AUS	M	71	CRC	29.737	Discovery cohort
ERR688582	ERP008729	AUS	F	60	CRC	30.0781	Discovery cohort
ERR688590	ERP008729	AUS	F	71	CTR	29	Discovery cohort
ERR688591	ERP008729	AUS	M	64	CTR	29.38	Discovery cohort
ERR688595	ERP008729	AUS	M	63	CTR	34.14	Discovery cohort
ERR688596	ERP008729	AUS	M	70	CTR	31.6	Discovery cohort
ERR688598	ERP008729	AUS	F	74	CTR	28.5	Discovery cohort
ERR688599	ERP008729	AUS	M	63	CTR	30.4	Discovery cohort
ERR688600	ERP008729	AUS	F	72	CTR	30	Discovery cohort
ERR688603	ERP008729	AUS	F	71	CTR	29	Discovery cohort
ERR688605	ERP008729	AUS	M	65	CTR	31.22	Discovery cohort
ERR688607	ERP008729	AUS	M	72	CTR	31.8	Discovery cohort
ERR688612	ERP008729	AUS	F	75	CTR	31	Discovery cohort
ERR688616	ERP008729	AUS	M	63	CTR	31.17	Discovery cohort
ERR688618	ERP008729	AUS	F	47	CRC	25.7812	Discovery cohort
ERR688624	ERP008729	AUS	M	68	CTR	29.8	Discovery cohort
ERR688634	ERP008729	AUS	M	77	CRC	29.4118	Discovery cohort
ERR688635	ERP008729	AUS	M	52	CRC	25.7276	Discovery cohort
ERR688637	ERP008729	AUS	M	79	CRC	26.2976	Discovery cohort
ERR688639	ERP008729	AUS	M	64	CRC	29.0688	Discovery cohort
ERR688640	ERP008729	AUS	F	72	CRC	27.1203	Discovery cohort
ERR688641	ERP008729	AUS	M	69	CRC	29.9383	Discovery cohort
ERR688644	ERP008729	AUS	M	65	CRC	29.7406	Discovery cohort
ERR688647	ERP008729	AUS	M	63	CRC	33.564	Discovery cohort
ERR688648	ERP008729	AUS	M	46	CTR	28.74	Discovery cohort
ERR710426	ERP008729	AUS	M	55	CTR	27.7634	Discovery cohort
ERR710427	ERP008729	AUS	M	70	CTR	28.7197	Discovery cohort
ERR710428	ERP008729	AUS	F	73	CTR	26.5625	Discovery cohort
ERR710430	ERP008729	AUS	M	78	CTR	31.2213	Discovery cohort
ERR1018188	PRJEB10878	CHI	M	56	CRC	25.6	Discovery cohort
ERR1018190	PRJEB10878	CHI	M	61	CRC	25.2	Discovery cohort
ERR1018194	PRJEB10878	CHI	F	72	CRC	26.3	Discovery cohort
ERR1018197	PRJEB10878	CHI	M	71	CRC	25.8	Discovery cohort
ERR1018198	PRJEB10878	CHI	M	50	CRC	25.2	Discovery cohort
ERR1018206	PRJEB10878	CHI	F	64	CRC	29.1	Discovery cohort
ERR1018207	PRJEB10878	CHI	F	75	CRC	28.7	Discovery cohort
ERR1018216	PRJEB10878	CHI	F	74	CRC	28.7	Discovery cohort
ERR1018218	PRJEB10878	CHI	F	83	CRC	30.4	Discovery cohort
ERR1018220	PRJEB10878	CHI	M	56	CRC	25.9	Discovery cohort
ERR1018222	PRJEB10878	CHI	M	74	CRC	26.8	Discovery cohort
ERR1018224	PRJEB10878	CHI	F	54	CRC	29.7	Discovery cohort
ERR1018226	PRJEB10878	CHI	F	54	CRC	25.6	Discovery cohort
ERR1018227	PRJEB10878	CHI	M	69	CRC	29	Discovery cohort
ERR1018232	PRJEB10878	CHI	F	62	CTR	32.5	Discovery cohort
ERR1018235	PRJEB10878	CHI	F	65	CTR	35.1	Discovery cohort
ERR1018238	PRJEB10878	CHI	M	55	CTR	26.4	Discovery cohort
ERR1018239	PRJEB10878	CHI	F	64	CTR	26.4	Discovery cohort
ERR1018240	PRJEB10878	CHI	M	59	CTR	25.6	Discovery cohort
ERR1018242	PRJEB10878	CHI	F	71	CTR	26.7	Discovery cohort
ERR1018248	PRJEB10878	CHI	M	52	CTR	28.4	Discovery cohort
ERR1018249	PRJEB10878	CHI	M	64	CTR	25.6	Discovery cohort
ERR1018267	PRJEB10878	CHI	M	54	CTR	27.7	Discovery cohort
ERR1018270	PRJEB10878	CHI	M	58	CTR	26.3	Discovery cohort
ERR1018281	PRJEB10878	CHI	F	59	CRC	27	Discovery cohort
ERR1018283	PRJEB10878	CHI	M	56	CRC	31.3	Discovery cohort
ERR1018287	PRJEB10878	CHI	F	79	CRC	25.8	Discovery cohort
ERR1018288	PRJEB10878	CHI	F	69	CRC	28.3	Discovery cohort
ERR1018290	PRJEB10878	CHI	M	78	CRC	27	Discovery cohort
ERR1018293	PRJEB10878	CHI	F	63	CRC	28	Discovery cohort
ERR1018298	PRJEB10878	CHI	M	51	CRC	26.9	Discovery cohort
ERR1018302	PRJEB10878	CHI	F	70	CRC	26.7	Discovery cohort
ERR1018305	PRJEB10878	CHI	M	79	CRC	26.8	Discovery cohort
ERR1018306	PRJEB10878	CHI	F	64	CRC	28.3	Discovery cohort
ERR1018311	PRJEB10878	CHI	M	55	CRC	25.8	Discovery cohort
CCIS00146684ST-4-0	ERP005534	FRA	F	72	CTR	25	Discovery cohort
CCIS00281083ST-3-0	ERP005534	FRA	M	53	CTR	32	Discovery cohort
CCIS02379307ST-4-0	ERP005534	FRA	M	67	CRC	28	Discovery cohort
CCIS02856720ST-4-0	ERP005534	FRA	M	74	CTR	27	Discovery cohort
CCIS11015875ST-4-0	ERP005534	FRA	M	62	CRC	26	Discovery cohort
CCIS11354283ST-4-0	ERP005534	FRA	M	67	CTR	27	Discovery cohort
CCIS11362406ST-4-0	ERP005534	FRA	F	44	CTR	26	Discovery cohort
CCIS12370844ST-4-0	ERP005534	FRA	F	81	CRC	38.71	Discovery cohort
CCIS12656533ST-4-0	ERP005534	FRA	M	51	CRC	30	Discovery cohort
CCIS16326685ST-4-0	ERP005534	FRA	F	46	CTR	29	Discovery cohort
CCIS16561622ST-4-0	ERP005534	FRA	M	54	CTR	26	Discovery cohort
CCIS17669415ST-4-0	ERP005534	FRA	F	72	CRC	37	Discovery cohort
CCIS21126322ST-4-0	ERP005534	FRA	M	59	CTR	25	Discovery cohort
CCIS21278152ST-4-0	ERP005534	FRA	M	63	CRC	25	Discovery cohort
CCIS22958137ST-20-0	ERP005534	FRA	M	60	CRC	26	Discovery cohort
CCIS29210128ST-4-0	ERP005534	FRA	M	64	CTR	27	Discovery cohort
CCIS29688262ST-20-0	ERP005534	FRA	M	50	CTR	25	Discovery cohort
CCIS32452666ST-4-0	ERP005534	FRA	M	68	CTR	26	Discovery cohort
CCIS34055159ST-4-0	ERP005534	FRA	M	80	CRC	29.4	Discovery cohort
CCIS34604008ST-4-0	ERP005534	FRA	F	63	CTR	27	Discovery cohort
CCIS35100175ST-4-0	ERP005534	FRA	M	73	CRC	40	Discovery cohort
CCIS36699628ST-4-0	ERP005534	FRA	F	68	CTR	25	Discovery cohort
CCIS36797902ST-4-0	ERP005534	FRA	M	63	CTR	25	Discovery cohort
CCIS40244499ST-3-0	ERP005534	FRA	F	87	CRC	32.42	Discovery cohort
CCIS41692898ST-4-0	ERP005534	FRA	F	67	CTR	28	Discovery cohort
CCIS44757994ST-4-0	ERP005534	FRA	M	75	CRC	37	Discovery cohort
CCIS45793747ST-4-0	ERP005534	FRA	M	67	CTR	25	Discovery cohort
CCIS47284573ST-4-0	ERP005534	FRA	M	67	CRC	25	Discovery cohort
CCIS48174381ST-4-0	ERP005534	FRA	M	66	CTR	25	Discovery cohort
CCIS50003399ST-4-0	ERP005534	FRA	F	66	CTR	28	Discovery cohort
CCIS52370277ST-4-0	ERP005534	FRA	M	53	CRC	25	Discovery cohort
CCIS55230578ST-4-0	ERP005534	FRA	M	64	CRC	30	Discovery cohort
CCIS58234805ST-4-0	ERP005534	FRA	F	70	CRC	26	Discovery cohort
CCIS61287323ST-4-0	ERP005534	FRA	M	76	CRC	25	Discovery cohort
CCIS63448910ST-4-0	ERP005534	FRA	F	61	CTR	34	Discovery cohort
CCIS63468405ST-4-0	ERP005534	FRA	F	69	CTR	25	Discovery cohort
CCIS64785924ST-20-0	ERP005534	FRA	F	59	CTR	25	Discovery cohort
CCIS65479369ST-4-0	ERP005534	FRA	F	69	CRC	25	Discovery cohort
CCIS71578391ST-4-0	ERP005534	FRA	M	70	CTR	25	Discovery cohort
CCIS72607085ST-4-0	ERP005534	FRA	F	74	CRC	26	Discovery cohort
CCIS77252613ST-4-0	ERP005534	FRA	M	65	CRC	26	Discovery cohort
CCIS78100604ST-4-0	ERP005534	FRA	F	64	CTR	30	Discovery cohort
CCIS78318719ST-4-0	ERP005534	FRA	F	69	CRC	30	Discovery cohort
CCIS79210440ST-3-0	ERP005534	FRA	M	65	CTR	30	Discovery cohort
CCIS80834637ST-4-0	ERP005534	FRA	F	60	CTR	28	Discovery cohort
CCIS81887263ST-4-0	ERP005534	FRA	M	59	CRC	27	Discovery cohort
CCIS84543192ST-4-0	ERP005534	FRA	F	45	CRC	28	Discovery cohort
CCIS87167916ST-4-0	ERP005534	FRA	M	79	CRC	30	Discovery cohort
CCIS87605453ST-4-0	ERP005534	FRA	F	73	CRC	26	Discovery cohort
CCIS88317640ST-4-0	ERP005534	FRA	M	74	CTR	27	Discovery cohort
CCIS91228662ST-4-0	ERP005534	FRA	M	63	CRC	31	Discovery cohort
CCIS93040568ST-20-0	ERP005534	FRA	M	65	CTR	30	Discovery cohort
CCIS94417875ST-3-0	ERP005534	FRA	F	59	CTR	25	Discovery cohort
CCIS98482370ST-3-0	ERP005534	FRA	F	53	CTR	30	Discovery cohort
CCIS98512455ST-4-0	ERP005534	FRA	M	63	CRC	29	Discovery cohort
CCIS98832363ST-4-0	ERP005534	FRA	F	55	CRC	25	Discovery cohort
CCMD10032470ST-11-0	PRJEB27928	GER	M	45	CTR	30.7	Discovery cohort
CCMD10191450ST-11-0	PRJEB27928	GER	F	62	CTR	28.5	Discovery cohort
CCMD11006829ST-21-0	ERP005534	GER	F	42	CRC	35	Discovery cohort
CCMD12232071ST-21-0	ERP005534	GER	M	75	CRC	28	Discovery cohort
CCMD13934959ST-21-0	ERP005534	GER	M	56	CRC	27	Discovery cohort
CCMD14479708ST-21-0	ERP005534	GER	M	74	CRC	26	Discovery cohort
CCMD18829815ST-11-0	PRJEB27928	GER	F	62	CTR	27	Discovery cohort
CCMD18872694ST-21-0	ERP005534	GER	M	63	CRC	25	Discovery cohort
CCMD19168690ST-11-0	PRJEB27928	GER	F	63	CRC	25.8	Discovery cohort
CCMD19497912ST-21-0	ERP005534	GER	F	53	CRC	32	Discovery cohort
CCMD21703880ST-11-0	PRJEB27928	GER	M	80	CRC	28.4	Discovery cohort
CCMD23101338ST-21-0	ERP005534	GER	M	69	CRC	28	Discovery cohort
CCMD23541216ST-11-0	PRJEB27928	GER	M	61	CTR	29.9	Discovery cohort
CCMD26709089ST-21-0	ERP005534	GER	M	66	CRC	26	Discovery cohort
CCMD26925580ST-21-0	ERP005534	GER	M	42	CRC	27	Discovery cohort
CCMD27463710ST-11-0	PRJEB27928	GER	M	81	CRC	26.1	Discovery cohort
CCMD30626189ST-11-0	PRJEB27928	GER	M	51	CTR	26.3	Discovery cohort
CCMD30627121ST-11-0	PRJEB27928	GER	F	48	CTR	25.4	Discovery cohort
CCMD31009081ST-11-0	PRJEB27928	GER	M	64	CTR	26.8	Discovery cohort
CCMD32965613ST-11-0	PRJEB27928	GER	M	64	CTR	27.6	Discovery cohort
CCMD35081859ST-11-0	PRJEB27928	GER	F	60	CTR	25.8	Discovery cohort
CCMD35633353ST-11-0	PRJEB27928	GER	M	61	CRC	25.2	Discovery cohort
CCMD35801800ST-11-0	PRJEB27928	GER	F	29	CTR	30.5	Discovery cohort
CCMD35802077ST-21-0	ERP005534	GER	M	71	CRC	30	Discovery cohort
CCMD37575804ST-11-0	PRJEB27928	GER	M	44	CTR	25.1	Discovery cohort
CCMD38158721ST-11-0	PRJEB27928	GER	M	76	CTR	29.5	Discovery cohort
CCMD39157124ST-11-0	PRJEB27928	GER	M	56	CTR	25	Discovery cohort
CCMD40701343ST-21-0	ERP005534	GER	M	65	CRC	28	Discovery cohort
CCMD41202658ST-11-0	PRJEB27928	GER	F	61	CTR	25.4	Discovery cohort
CCMD42956136ST-11-0	PRJEB27928	GER	F	67	CRC	30.1	Discovery cohort
CCMD45004878ST-11-0	PRJEB27928	GER	M	53	CTR	26.2	Discovery cohort
CCMD45812507ST-11-0	PRJEB27928	GER	M	75	CTR	30.1	Discovery cohort
CCMD45988061ST-21-0	ERP005534	GER	F	62	CRC	27	Discovery cohort
CCMD48236717ST-21-0	ERP005534	GER	F	58	CRC	32	Discovery cohort
CCMD49942357ST-11-0	PRJEB27928	GER	M	46	CTR	26.3	Discovery cohort
CCMD51228890ST-11-0	PRJEB27928	GER	M	65	CTR	32.7	Discovery cohort
CCMD51864103ST-21-0	ERP005534	GER	M	58	CRC	25	Discovery cohort
CCMD53508245ST-11-0	PRJEB27928	GER	M	61	CTR	27	Discovery cohort
CCMD56948710ST-11-0	PRJEB27928	GER	M	66	CTR	30.3	Discovery cohort
CCMD59540613ST-11-0	PRJEB27928	GER	M	64	CTR	25.4	Discovery cohort
CCMD63399960ST-21-0	ERP005534	GER	M	51	CRC	28	Discovery cohort
CCMD64503764ST-21-0	ERP005534	GER	M	66	CRC	31	Discovery cohort
CCMD64776337ST-21-0	ERP005534	GER	F	79	CRC	26	Discovery cohort
CCMD65222621ST-11-0	PRJEB27928	GER	F	63	CRC	28.8	Discovery cohort
CCMD65406197ST-11-0	PRJEB27928	GER	F	50	CRC	32.1	Discovery cohort
CCMD71242853ST-11-0	PRJEB27928	GER	F	56	CRC	30	Discovery cohort
CCMD71915439ST-11-0	PRJEB27928	GER	F	60	CRC	35.8	Discovery cohort
CCMD72895164ST-21-0	ERP005534	GER	M	34	CRC	27	Discovery cohort
CCMD74930188ST-21-0	ERP005534	GER	M	67	CRC	30	Discovery cohort
CCMD79987997ST-21-0	ERP005534	GER	M	70	CRC	25	Discovery cohort
CCMD82866709ST-21-0	ERP005534	GER	F	77	CRC	26	Discovery cohort
CCMD85481373ST-11-0	PRJEB27928	GER	F	69	CTR	25.3	Discovery cohort
CCMD86707194ST-21-0	ERP005534	GER	F	53	CRC	31	Discovery cohort
CCMD87156761ST-21-0	ERP005534	GER	M	55	CRC	28	Discovery cohort
CCMD88272491ST-21-0	ERP005534	GER	M	72	CRC	28	Discovery cohort
CCMD89306485ST-11-0	PRJEB27928	GER	M	52	CRC	29.9	Discovery cohort
CCMD89643949ST-11-0	PRJEB27928	GER	F	51	CTR	25.6	Discovery cohort
CCMD89967135ST-11-0	PRJEB27928	GER	F	58	CTR	27	Discovery cohort
CCMD93344354ST-21-0	ERP005534	GER	M	51	CRC	30	Discovery cohort
CCMD93755960ST-11-0	PRJEB27928	GER	F	45	CTR	27.2	Discovery cohort
CCMD95433940ST-21-0	ERP005534	GER	F	49	CRC	30	Discovery cohort
CCMD95676152ST-11-0	PRJEB27928	GER	M	73	CRC	26.6	Discovery cohort
CCMD96553385ST-21-0	ERP005534	GER	M	90	CRC	28	Discovery cohort
CCMD98198513ST-11-0	PRJEB27928	GER	F	59	CTR	32.3	Discovery cohort
CCMD98531134ST-11-0	PRJEB27928	GER	M	59	CRC	26.5	Discovery cohort
CCMD99929634ST-11-0	PRJEB27928	GER	M	70	CTR	26.7	Discovery cohort
MMPU68403337ST	ERP005534	GER	M	30	CTR	31	Discovery cohort
MMPU84450604ST	ERP005534	GER	M	37	CTR	25	Discovery cohort
MMPU99077057ST	ERP005534	GER	M	49	CTR	26	Discovery cohort
SRR6915093	SRP136711	ITA	M	69	CRC	27	Discovery cohort
SRR6915094	SRP136711	ITA	M	82	CRC	28	Discovery cohort
SRR6915097	SRP136711	ITA	F	80	CTR	32	Discovery cohort
SRR6915099	SRP136711	ITA	M	63	CRC	25	Discovery cohort
SRR6915116	SRP136711	ITA	F	70	CTR	25	Discovery cohort
SRR6915121	SRP136711	ITA	M	66	CTR	34	Discovery cohort
SRR6915122	SRP136711	ITA	M	64	CTR	26	Discovery cohort
SRR6915123	SRP136711	ITA	M	78	CRC	26	Discovery cohort
SRR6915137	SRP136711	ITA	F	69	CRC	29	Discovery cohort
SRR6915158	SRP136711	ITA	F	71	CRC	30	Discovery cohort
SRR6915159	SRP136711	ITA	M	58	CRC	25	Discovery cohort
SRR6915187	SRP136711	ITA	M	64	CTR	25	Discovery cohort
SRR6915189	SRP136711	ITA	F	81	CTR	28	Discovery cohort
SRR6915192	SRP136711	ITA	M	64	CTR	27	Discovery cohort
SRR6915193	SRP136711	ITA	M	69	CTR	30	Discovery cohort
SRR6915206	SRP136711	ITA	M	59	CTR	26	Discovery cohort
SRR6915207	SRP136711	ITA	F	63	CTR	28	Discovery cohort
SRR6915208	SRP136711	ITA	M	76	CRC	26	Discovery cohort
SRR6915209	SRP136711	ITA	M	57	CRC	30	Discovery cohort
SRR6915210	SRP136711	ITA	M	74	CRC	25	Discovery cohort
SRR6915211	SRP136711	ITA	M	64	CRC	30	Discovery cohort
SRR6915213	SRP136711	ITA	M	78	CRC	30	Discovery cohort
SRR6915218	SRP136711	ITA	M	63	CRC	37	Discovery cohort
SRR6915220	SRP136711	ITA	M	67	CRC	35	Discovery cohort
SRR6915225	SRP136711	ITA	F	77	CTR	25	Discovery cohort
SRR6915227	SRP136711	ITA	M	71	CTR	25	Discovery cohort
ERR688507	ERP008729	AUS	F	60	CTR	22.1	Discovery cohort
ERR688509	ERP008729	AUS	M	68	CTR	23.45	Discovery cohort
ERR688513	ERP008729	AUS	M	73	CRC	17.9902	Discovery cohort
ERR688517	ERP008729	AUS	F	65	CRC	23.3067	Discovery cohort
ERR688518	ERP008729	AUS	M	70	CTR	22.64	Discovery cohort
ERR688523	ERP008729	AUS	M	67	CTR	22.79	Discovery cohort
ERR688528	ERP008729	AUS	F	68	CTR	21.7	Discovery cohort
ERR688530	ERP008729	AUS	M	68	CTR	22.2	Discovery cohort
ERR688534	ERP008729	AUS	F	86	CRC	20.5049	Discovery cohort
ERR688543	ERP008729	AUS	M	67	CTR	23.14	Discovery cohort
ERR688544	ERP008729	AUS	F	66	CTR	21.7	Discovery cohort
ERR688563	ERP008729	AUS	F	69	CTR	22.4	Discovery cohort
ERR688568	ERP008729	AUS	F	55	CRC	23.3355	Discovery cohort
ERR688570	ERP008729	AUS	F	64	CRC	24.0882	Discovery cohort
ERR688574	ERP008729	AUS	M	73	CRC	24.8163	Discovery cohort
ERR688577	ERP008729	AUS	F	56	CRC	20.0692	Discovery cohort
ERR688581	ERP008729	AUS	M	74	CRC	24.3375	Discovery cohort
ERR688583	ERP008729	AUS	M	43	CRC	22.68	Discovery cohort
ERR688593	ERP008729	AUS	M	64	CTR	22.78	Discovery cohort
ERR688594	ERP008729	AUS	F	68	CTR	22.1	Discovery cohort
ERR688606	ERP008729	AUS	F	68	CTR	22.4	Discovery cohort
ERR688608	ERP008729	AUS	M	65	CTR	22.03	Discovery cohort
ERR688610	ERP008729	AUS	F	70	CTR	22.67	Discovery cohort
ERR688614	ERP008729	AUS	M	70	CTR	23.67	Discovery cohort
ERR688617	ERP008729	AUS	F	70	CTR	22.8	Discovery cohort
ERR688619	ERP008729	AUS	F	67	CTR	22.58	Discovery cohort
ERR688622	ERP008729	AUS	F	62	CTR	22.1	Discovery cohort
ERR688636	ERP008729	AUS	F	72	CRC	24.2188	Discovery cohort
ERR688638	ERP008729	AUS	M	77	CRC	19.1571	Discovery cohort
ERR688642	ERP008729	AUS	M	66	CRC	22.5981	Discovery cohort
ERR688643	ERP008729	AUS	F	72	CRC	23.8281	Discovery cohort
ERR688646	ERP008729	AUS	M	46	CTR	23.15	Discovery cohort
ERR688649	ERP008729	AUS	F	45	CRC	22.1453	Discovery cohort
ERR688650	ERP008729	AUS	M	72	CRC	24.3375	Discovery cohort
ERR688651	ERP008729	AUS	F	77	CRC	23.4952	Discovery cohort
ERR710429	ERP008729	AUS	M	68	CTR	23.5294	Discovery cohort
ERR710432	ERP008729	AUS	F	43	CTR	22.6474	Discovery cohort
ERR1018185	PRJEB10878	CHI	M	64	CRC	23.1	Discovery cohort
ERR1018186	PRJEB10878	CHI	M	73	CRC	23.8	Discovery cohort
ERR1018187	PRJEB10878	CHI	F	67	CRC	24.7	Discovery cohort
ERR1018189	PRJEB10878	CHI	F	59	CRC	20.7	Discovery cohort
ERR1018191	PRJEB10878	CHI	M	60	CRC	23.2	Discovery cohort
ERR1018192	PRJEB10878	CHI	F	73	CRC	17.7	Discovery cohort
ERR1018193	PRJEB10878	CHI	M	62	CTR	21.7	Discovery cohort
ERR1018195	PRJEB10878	CHI	M	65	CTR	20.7	Discovery cohort
ERR1018196	PRJEB10878	CHI	M	65	CRC	24.8	Discovery cohort
ERR1018199	PRJEB10878	CHI	M	55	CRC	22.2	Discovery cohort
ERR1018200	PRJEB10878	CHI	M	77	CRC	21.7	Discovery cohort
ERR1018201	PRJEB10878	CHI	F	45	CRC	23	Discovery cohort
ERR1018202	PRJEB10878	CHI	F	89	CRC	23.7	Discovery cohort
ERR1018203	PRJEB10878	CHI	F	58	CTR	21.6	Discovery cohort
ERR1018204	PRJEB10878	CHI	F	58	CRC	23.9	Discovery cohort
ERR1018205	PRJEB10878	CHI	M	68	CTR	21.7	Discovery cohort
ERR1018208	PRJEB10878	CHI	M	73	CRC	22.7	Discovery cohort
ERR1018209	PRJEB10878	CHI	F	62	CTR	21.4	Discovery cohort
ERR1018210	PRJEB10878	CHI	M	80	CRC	24	Discovery cohort
ERR1018211	PRJEB10878	CHI	M	67	CRC	23.1	Discovery cohort
ERR1018212	PRJEB10878	CHI	F	61	CRC	22	Discovery cohort
ERR1018213	PRJEB10878	CHI	M	63	CRC	24.4	Discovery cohort
ERR1018214	PRJEB10878	CHI	F	51	CRC	19.6	Discovery cohort
ERR1018217	PRJEB10878	CHI	M	68	CTR	20.4	Discovery cohort
ERR1018219	PRJEB10878	CHI	M	70	CRC	24.6	Discovery cohort
ERR1018221	PRJEB10878	CHI	M	54	CRC	17.9	Discovery cohort
ERR1018223	PRJEB10878	CHI	M	57	CRC	23.2	Discovery cohort
ERR1018225	PRJEB10878	CHI	M	62	CRC	22.7	Discovery cohort
ERR1018228	PRJEB10878	CHI	M	64	CRC	24.8	Discovery cohort
ERR1018229	PRJEB10878	CHI	M	44	CRC	22.5	Discovery cohort
ERR1018230	PRJEB10878	CHI	M	60	CRC	17.3	Discovery cohort
ERR1018231	PRJEB10878	CHI	M	73	CRC	24.5	Discovery cohort
ERR1018233	PRJEB10878	CHI	M	58	CTR	22.3	Discovery cohort
ERR1018234	PRJEB10878	CHI	M	64	CTR	24.8	Discovery cohort
ERR1018236	PRJEB10878	CHI	M	62	CTR	23.5	Discovery cohort
ERR1018237	PRJEB10878	CHI	F	69	CTR	24.9	Discovery cohort
ERR1018241	PRJEB10878	CHI	M	70	CRC	21	Discovery cohort
ERR1018243	PRJEB10878	CHI	M	51	CTR	21.9	Discovery cohort
ERR1018244	PRJEB10878	CHI	M	50	CTR	20.5	Discovery cohort
ERR1018245	PRJEB10878	CHI	M	64	CTR	24.7	Discovery cohort
ERR1018246	PRJEB10878	CHI	M	50	CTR	23.3	Discovery cohort
ERR1018247	PRJEB10878	CHI	F	66	CTR	22.4	Discovery cohort
ERR1018250	PRJEB10878	CHI	M	58	CTR	23.1	Discovery cohort
ERR1018251	PRJEB10878	CHI	F	64	CTR	17.1	Discovery cohort
ERR1018252	PRJEB10878	CHI	M	65	CTR	22.4	Discovery cohort
ERR1018253	PRJEB10878	CHI	M	53	CTR	19.7	Discovery cohort
ERR1018254	PRJEB10878	CHI	F	64	CTR	21.1	Discovery cohort
ERR1018255	PRJEB10878	CHI	F	68	CTR	24.9	Discovery cohort
ERR1018256	PRJEB10878	CHI	M	53	CTR	23.4	Discovery cohort
ERR1018257	PRJEB10878	CHI	F	64	CTR	22.7	Discovery cohort
ERR1018258	PRJEB10878	CHI	M	61	CTR	21.5	Discovery cohort
ERR1018259	PRJEB10878	CHI	F	62	CTR	21.1	Discovery cohort
ERR1018260	PRJEB10878	CHI	M	64	CTR	24.1	Discovery cohort
ERR1018261	PRJEB10878	CHI	M	55	CTR	22.3	Discovery cohort
ERR1018262	PRJEB10878	CHI	F	64	CTR	22.6	Discovery cohort
ERR1018263	PRJEB10878	CHI	F	71	CTR	23	Discovery cohort
ERR1018264	PRJEB10878	CHI	F	64	CTR	22.2	Discovery cohort
ERR1018265	PRJEB10878	CHI	M	65	CTR	22.5	Discovery cohort
ERR1018266	PRJEB10878	CHI	F	73	CTR	24.1	Discovery cohort
ERR1018268	PRJEB10878	CHI	F	65	CTR	21.2	Discovery cohort
ERR1018269	PRJEB10878	CHI	M	60	CTR	22.5	Discovery cohort
ERR1018271	PRJEB10878	CHI	F	64	CTR	21.3	Discovery cohort
ERR1018272	PRJEB10878	CHI	M	69	CTR	23.8	Discovery cohort
ERR1018273	PRJEB10878	CHI	F	65	CTR	20	Discovery cohort
ERR1018274	PRJEB10878	CHI	M	59	CTR	23.7	Discovery cohort
ERR1018275	PRJEB10878	CHI	F	70	CTR	22.2	Discovery cohort
ERR1018276	PRJEB10878	CHI	M	61	CTR	23.7	Discovery cohort
ERR1018277	PRJEB10878	CHI	M	52	CTR	24.6	Discovery cohort
ERR1018278	PRJEB10878	CHI	M	58	CTR	24.5	Discovery cohort
ERR1018279	PRJEB10878	CHI	M	60	CRC	20	Discovery cohort
ERR1018280	PRJEB10878	CHI	M	77	CRC	24.5	Discovery cohort
ERR1018282	PRJEB10878	CHI	F	71	CRC	21.2	Discovery cohort
ERR1018284	PRJEB10878	CHI	M	77	CRC	22	Discovery cohort
ERR1018285	PRJEB10878	CHI	M	77	CRC	23.5	Discovery cohort
ERR1018286	PRJEB10878	CHI	F	83	CRC	22.8	Discovery cohort
ERR1018289	PRJEB10878	CHI	M	62	CRC	23.5	Discovery cohort
ERR1018291	PRJEB10878	CHI	F	49	CRC	22.6	Discovery cohort
ERR1018292	PRJEB10878	CHI	M	81	CRC	18.2	Discovery cohort
ERR1018294	PRJEB10878	CHI	M	59	CRC	24.5	Discovery cohort
ERR1018295	PRJEB10878	CHI	M	73	CRC	22.1	Discovery cohort
ERR1018296	PRJEB10878	CHI	M	76	CRC	21.9	Discovery cohort
ERR1018297	PRJEB10878	CHI	F	74	CRC	17.9	Discovery cohort
ERR1018299	PRJEB10878	CHI	M	74	CRC	24.2	Discovery cohort
ERR1018300	PRJEB10878	CHI	M	77	CRC	20.2	Discovery cohort
ERR1018301	PRJEB10878	CHI	M	34	CRC	19.4	Discovery cohort
ERR1018303	PRJEB10878	CHI	F	83	CRC	18.9	Discovery cohort
ERR1018304	PRJEB10878	CHI	M	68	CRC	21.5	Discovery cohort
ERR1018307	PRJEB10878	CHI	M	67	CRC	24.9	Discovery cohort
ERR1018308	PRJEB10878	CHI	M	61	CTR	23.8	Discovery cohort
ERR1018309	PRJEB10878	CHI	M	62	CTR	21.5	Discovery cohort
ERR1018310	PRJEB10878	CHI	M	68	CRC	23.7	Discovery cohort
ERR1018312	PRJEB10878	CHI	M	63	CRC	22.5	Discovery cohort
CCIS02124300ST-4-0	ERP005534	FRA	M	35	CTR	23	Discovery cohort
CCIS03473770ST-4-0	ERP005534	FRA	M	29	CTR	24.49	Discovery cohort
CCIS03857607ST-4-0	ERP005534	FRA	M	61	CTR	23	Discovery cohort
CCIS05314658ST-4-0	ERP005534	FRA	F	65	CTR	24	Discovery cohort
CCIS06260551ST-3-0	ERP005534	FRA	M	58	CRC	24	Discovery cohort
CCIS07539127ST-4-0	ERP005534	FRA	F	77	CTR	22	Discovery cohort
CCIS07648107ST-4-0	ERP005534	FRA	F	62	CTR	21	Discovery cohort
CCIS09568613ST-4-0	ERP005534	FRA	M	67	CTR	21	Discovery cohort
CCIS10706551ST-3-0	ERP005534	FRA	M	25	CTR	24.15	Discovery cohort
CCIS13047523ST-4-0	ERP005534	FRA	M	70	CTR	22	Discovery cohort
CCIS14449628ST-4-0	ERP005534	FRA	F	59	CRC	20	Discovery cohort
CCIS15794887ST-4-0	ERP005534	FRA	F	37	CTR	18	Discovery cohort
CCIS16383318ST-4-0	ERP005534	FRA	F	61	CTR	24	Discovery cohort
CCIS20795251ST-4-0	ERP005534	FRA	F	71	CTR	23	Discovery cohort
CCIS22416007ST-4-0	ERP005534	FRA	M	82	CRC	24.49	Discovery cohort
CCIS23164343ST-4-0	ERP005534	FRA	M	62	CTR	23	Discovery cohort
CCIS24254057ST-4-0	ERP005534	FRA	F	69	CRC	24	Discovery cohort
CCIS27304052ST-3-0	ERP005534	FRA	F	52	CTR	20	Discovery cohort
CCIS27927933ST-4-0	ERP005534	FRA	M	72	CTR	24	Discovery cohort
CCIS33816588ST-4-0	ERP005534	FRA	M	64	CRC	21	Discovery cohort
CCIS38765456ST-20-0	ERP005534	FRA	F	79	CRC	22	Discovery cohort
CCIS41222843ST-4-0	ERP005534	FRA	F	73	CRC	24	Discovery cohort
CCIS41288781ST-4-0	ERP005534	FRA	F	74	CRC	19	Discovery cohort
CCIS41548810ST-4-0	ERP005534	FRA	M	78	CRC	19	Discovery cohort
CCIS44093303ST-4-0	ERP005534	FRA	F	62	CTR	20	Discovery cohort
CCIS45571137ST-3-0	ERP005534	FRA	F	55	CTR	20	Discovery cohort
CCIS46047672ST-4-0	ERP005534	FRA	M	65	CRC	24	Discovery cohort
CCIS46467422ST-4-0	ERP005534	FRA	F	54	CRC	22	Discovery cohort
CCIS48725289ST-4-0	ERP005534	FRA	F	62	CRC	21	Discovery cohort
CCIS50148151ST-4-0	ERP005534	FRA	F	87	CRC	15.15	Discovery cohort
CCIS50471204ST-4-0	ERP005534	FRA	F	61	CTR	23	Discovery cohort
CCIS51595129ST-4-0	ERP005534	FRA	F	63	CTR	22	Discovery cohort
CCIS53043478ST-4-0	ERP005534	FRA	M	72	CRC	22	Discovery cohort
CCIS59132091ST-4-0	ERP005534	FRA	F	80	CRC	23.19	Discovery cohort
CCIS62605362ST-3-0	ERP005534	FRA	F	56	CRC	23	Discovery cohort
CCIS62794166ST-4-0	ERP005534	FRA	M	68	CRC	23	Discovery cohort
CCIS63910149ST-4-0	ERP005534	FRA	F	49	CTR	23	Discovery cohort
CCIS64773582ST-4-0	ERP005534	FRA	F	63	CTR	23	Discovery cohort
CCIS71301801ST-4-0	ERP005534	FRA	F	50	CRC	24	Discovery cohort
CCIS74239020ST-4-0	ERP005534	FRA	M	62	CTR	24	Discovery cohort
CCIS76845094ST-20-0	ERP005534	FRA	M	44	CRC	20	Discovery cohort
CCIS81139242ST-4-0	ERP005534	FRA	F	64	CTR	20	Discovery cohort
CCIS82146115ST-4-0	ERP005534	FRA	M	51	CRC	24	Discovery cohort
CCIS82507866ST-3-0	ERP005534	FRA	M	57	CTR	24	Discovery cohort
CCIS82944710ST-20-0	ERP005534	FRA	F	38	CTR	22	Discovery cohort
CCIS83870198ST-4-0	ERP005534	FRA	F	48	CRC	24	Discovery cohort
CCIS85214191ST-3-0	ERP005534	FRA	M	63	CRC	22	Discovery cohort
CCIS87116798ST-4-0	ERP005534	FRA	F	85	CRC	20.31	Discovery cohort
CCIS87252800ST-4-0	ERP005534	FRA	M	73	CRC	17	Discovery cohort
CCIS88007743ST-4-0	ERP005534	FRA	F	67	CTR	23	Discovery cohort
CCIS90164298ST-4-0	ERP005534	FRA	M	84	CTR	23	Discovery cohort
CCIS94603952ST-4-0	ERP005534	FRA	F	80	CTR	21	Discovery cohort
CCIS95097901ST-4-0	ERP005534	FRA	M	52	CTR	24	Discovery cohort
CCIS95409808ST-4-0	ERP005534	FRA	F	63	CTR	21	Discovery cohort
CCMD13071240ST-21-0	ERP005534	GER	F	66	CRC	23	Discovery cohort
CCMD15562448ST-11-0	PRJEB27928	GER	M	74	CTR	22.9	Discovery cohort
CCMD17410933ST-11-0	PRJEB27928	GER	F	59	CTR	22.5	Discovery cohort
CCMD18579000ST-11-0	PRJEB27928	GER	F	59	CTR	22.7	Discovery cohort
CCMD21593359ST-11-0	PRJEB27928	GER	F	85	CRC	19.7	Discovery cohort
CCMD22852639ST-11-0	PRJEB27928	GER	F	50	CTR	23.4	Discovery cohort
CCMD25475945ST-11-0	PRJEB27928	GER	F	59	CTR	22.1	Discovery cohort
CCMD25511638ST-21-0	ERP005534	GER	F	72	CRC	24	Discovery cohort
CCMD25963797ST-21-0	ERP005534	GER	M	62	CRC	22	Discovery cohort
CCMD26625622ST-11-0	PRJEB27928	GER	M	50	CTR	21.6	Discovery cohort
CCMD27867141ST-11-0	PRJEB27928	GER	F	55	CTR	18	Discovery cohort
CCMD28738636ST-11-0	PRJEB27928	GER	M	73	CTR	24.8	Discovery cohort
CCMD29706695ST-11-0	PRJEB27928	GER	M	45	CTR	22.1	Discovery cohort
CCMD31134579ST-11-0	PRJEB27928	GER	M	75	CTR	21.5	Discovery cohort
CCMD32288175ST-11-0	PRJEB27928	GER	F	57	CTR	22.2	Discovery cohort
CCMD34381688ST-21-0	ERP005534	GER	M	41	CRC	22	Discovery cohort
CCMD39882286ST-11-0	PRJEB27928	GER	M	53	CTR	18.5	Discovery cohort
CCMD41521570ST-11-0	PRJEB27928	GER	M	67	CTR	24.4	Discovery cohort
CCMD42428553ST-21-0	ERP005534	GER	M	87	CRC	22	Discovery cohort
CCMD46222674ST-21-0	ERP005534	GER	M	59	CRC	24	Discovery cohort
CCMD46727384ST-11-0	PRJEB27928	GER	F	53	CTR	24.1	Discovery cohort
CCMD46947453ST-21-0	ERP005534	GER	M	69	CRC	24	Discovery cohort
CCMD49025643ST-11-0	PRJEB27928	GER	M	41	CTR	23.8	Discovery cohort
CCMD49461418ST-11-0	PRJEB27928	GER	M	61	CRC	21.6	Discovery cohort
CCMD50071957ST-21-0	ERP005534	GER	F	35	CRC	22	Discovery cohort
CCMD50300306ST-11-0	PRJEB27928	GER	M	64	CTR	24.6	Discovery cohort
CCMD50529145ST-11-0	PRJEB27928	GER	F	63	CTR	20.2	Discovery cohort
CCMD50538120ST-11-0	PRJEB27928	GER	M	75	CTR	22.9	Discovery cohort
CCMD51154251ST-11-0	PRJEB27928	GER	M	50	CTR	22.6	Discovery cohort
CCMD52117727ST-11-0	PRJEB27928	GER	M	79	CRC	22.4	Discovery cohort
CCMD52145360ST-11-0	PRJEB27928	GER	M	81	CRC	24	Discovery cohort
CCMD53522274ST-11-0	PRJEB27928	GER	F	75	CTR	19.3	Discovery cohort
CCMD54057834ST-11-0	PRJEB27928	GER	F	57	CTR	21.2	Discovery cohort
CCMD59583015ST-11-0	PRJEB27928	GER	F	61	CRC	24.1	Discovery cohort
CCMD60079086ST-21-0	ERP005534	GER	F	73	CRC	22	Discovery cohort
CCMD66848156ST-11-0	PRJEB27928	GER	F	64	CTR	21.1	Discovery cohort
CCMD67373733ST-11-0	PRJEB27928	GER	M	73	CTR	24.5	Discovery cohort
CCMD68973846ST-11-0	PRJEB27928	GER	F	64	CTR	22.8	Discovery cohort
CCMD72666896ST-11-0	PRJEB27928	GER	F	58	CTR	23.8	Discovery cohort
CCMD72690923ST-11-0	PRJEB27928	GER	M	60	CRC	19.7	Discovery cohort
CCMD73128545ST-11-0	PRJEB27928	GER	F	57	CTR	22.2	Discovery cohort
CCMD74592084ST-11-0	PRJEB27928	GER	M	48	CTR	23	Discovery cohort
CCMD75147712ST-11-0	PRJEB27928	GER	F	53	CTR	23	Discovery cohort
CCMD76222476ST-11-0	PRJEB27928	GER	F	62	CRC	21.3	Discovery cohort
CCMD76409700ST-11-0	PRJEB27928	GER	F	60	CTR	23	Discovery cohort
CCMD79349503ST-11-0	PRJEB27928	GER	F	60	CRC	21.9	Discovery cohort
CCMD85661207ST-11-0	PRJEB27928	GER	M	28	CTR	24.6	Discovery cohort
CCMD86114146ST-21-0	ERP005534	GER	M	68	CRC	23	Discovery cohort
CCMD89107682ST-11-0	PRJEB27928	GER	F	54	CTR	24.6	Discovery cohort
CCMD90311071ST-21-0	ERP005534	GER	F	43	CRC	22	Discovery cohort
CCMD92404903ST-11-0	PRJEB27928	GER	F	66	CRC	13.3	Discovery cohort
CCMD95431029ST-11-0	PRJEB27928	GER	M	84	CRC	24	Discovery cohort
CCMD98702133ST-11-0	PRJEB27928	GER	M	37	CTR	24.5	Discovery cohort
CCMD99440714ST-11-0	PRJEB27928	GER	M	39	CTR	24.9	Discovery cohort
MMPU29365221ST	ERP005534	GER	M	34	CTR	23	Discovery cohort
MMPU72854103ST	ERP005534	GER	M	34	CTR	21	Discovery cohort
SRR6915091	SRP136711	ITA	M	77	CRC	23	Discovery cohort
SRR6915092	SRP136711	ITA	F	60	CTR	20	Discovery cohort
SRR6915095	SRP136711	ITA	M	84	CRC	22	Discovery cohort
SRR6915098	SRP136711	ITA	M	74	CRC	23	Discovery cohort
SRR6915100	SRP136711	ITA	M	80	CTR	24	Discovery cohort
SRR6915101	SRP136711	ITA	F	84	CRC	23	Discovery cohort
SRR6915102	SRP136711	ITA	M	61	CRC	23	Discovery cohort
SRR6915115	SRP136711	ITA	F	83	CRC	19	Discovery cohort
SRR6915119	SRP136711	ITA	M	66	CRC	24	Discovery cohort
SRR6915120	SRP136711	ITA	M	64	CRC	23	Discovery cohort
SRR6915144	SRP136711	ITA	F	68	CTR	22	Discovery cohort
SRR6915145	SRP136711	ITA	M	60	CTR	22	Discovery cohort
SRR6915160	SRP136711	ITA	F	67	CRC	21	Discovery cohort
SRR6915164	SRP136711	ITA	M	58	CTR	24	Discovery cohort
SRR6915166	SRP136711	ITA	M	70	CRC	24	Discovery cohort
SRR6915188	SRP136711	ITA	M	60	CRC	22	Discovery cohort
SRR6915190	SRP136711	ITA	M	78	CRC	24	Discovery cohort
SRR6915191	SRP136711	ITA	M	69	CTR	24	Discovery cohort
SRR6915194	SRP136711	ITA	M	71	CTR	24	Discovery cohort
SRR6915201	SRP136711	ITA	F	83	CRC	24	Discovery cohort
SRR6915202	SRP136711	ITA	M	61	CTR	22	Discovery cohort
SRR6915217	SRP136711	ITA	F	67	CTR	24	Discovery cohort
SRR6915219	SRP136711	ITA	M	77	CRC	22	Discovery cohort
SRR6915222	SRP136711	ITA	F	70	CTR	20	Discovery cohort
MMRS11932626ST-27-0-0	PRJEB12449	USA	M	65	CTR	29.6	Validation cohort
MMRS12272136ST-27-0-0	PRJEB12449	USA	M	51	CRC	25.8	Validation cohort
MMRS14379078ST-27-0-0	PRJEB12449	USA	M	53	CRC	25	Validation cohort
MMRS15137911ST-27-0-0	PRJEB12449	USA	F	64	CRC	35.7	Validation cohort
MMRS16644320ST-27-0-0	PRJEB12449	USA	M	53	CRC	27.9	Validation cohort
MMRS24340226ST-27-0-0	PRJEB12449	USA	M	70	CRC	25.1	Validation cohort
MMRS29805707ST-27-0-0	PRJEB12449	USA	M	49	CTR	33.4	Validation cohort
MMRS31306426ST-27-0-0	PRJEB12449	USA	M	73	CRC	25.8	Validation cohort
MMRS35808664ST-27-0-0	PRJEB12449	USA	M	63	CTR	31.6	Validation cohort
MMRS36405092ST-27-0-0	PRJEB12449	USA	M	48	CTR	26.4	Validation cohort
MMRS39415781ST-27-0-0	PRJEB12449	USA	F	70	CTR	28.6	Validation cohort
MMRS40913371ST-27-0-0	PRJEB12449	USA	F	76	CTR	26.9	Validation cohort
MMRS42780924ST-27-0-0	PRJEB12449	USA	M	65	CRC	31.4	Validation cohort
MMRS43939546ST-27-0-0	PRJEB12449	USA	F	63	CRC	25.7	Validation cohort
MMRS44587603ST-27-0-0	PRJEB12449	USA	F	66	CRC	31.5	Validation cohort
MMRS47685461ST-27-0-0	PRJEB12449	USA	M	67	CRC	33.2	Validation cohort
MMRS51737257ST-27-0-0	PRJEB12449	USA	M	63	CTR	25.4	Validation cohort
MMRS54316675ST-27-0-0	PRJEB12449	USA	M	55	CRC	29.6	Validation cohort
MMRS55294627ST-27-0-0	PRJEB12449	USA	M	43	CRC	32	Validation cohort
MMRS57276462ST-27-0-0	PRJEB12449	USA	M	67	CTR	30.5	Validation cohort
MMRS61683006ST-27-0-0	PRJEB12449	USA	F	62	CTR	25.8	Validation cohort
MMRS62192467ST-27-0-0	PRJEB12449	USA	F	70	CTR	31.2	Validation cohort
MMRS62666492ST-27-0-0	PRJEB12449	USA	M	60	CTR	33.4	Validation cohort
MMRS64281211ST-27-0-0	PRJEB12449	USA	M	71	CRC	27.8	Validation cohort
MMRS64281551ST-27-0-0	PRJEB12449	USA	F	63	CTR	28.3	Validation cohort
MMRS65945127ST-27-0-0	PRJEB12449	USA	M	65	CRC	32.1	Validation cohort
MMRS66868025ST-27-0-0	PRJEB12449	USA	M	58	CTR	26.8	Validation cohort
MMRS67096717ST-27-0-0	PRJEB12449	USA	M	79	CTR	35.2	Validation cohort
MMRS67247116ST-27-0-0	PRJEB12449	USA	M	53	CRC	25.4	Validation cohort
MMRS79893829ST-27-0-0	PRJEB12449	USA	M	66	CTR	28.2	Validation cohort
MMRS81130264ST-27-0-0	PRJEB12449	USA	M	64	CTR	32.4	Validation cohort
MMRS81135225ST-27-0-0	PRJEB12449	USA	M	57	CTR	25.1	Validation cohort
MMRS81671217ST-27-0-0	PRJEB12449	USA	M	57	CRC	26.4	Validation cohort
MMRS84954772ST-27-0-0	PRJEB12449	USA	M	56	CRC	25.8	Validation cohort
MMRS86178473ST-27-0-0	PRJEB12449	USA	M	65	CRC	25.1	Validation cohort
MMRS86958796ST-27-0-0	PRJEB12449	USA	F	55	CRC	31.6	Validation cohort
MMRS87723283ST-27-0-0	PRJEB12449	USA	M	42	CTR	27.6	Validation cohort
MMRS92544445ST-27-0-0	PRJEB12449	USA	F	72	CRC	27.8	Validation cohort
MMRS92546335ST-27-0-0	PRJEB12449	USA	F	42	CTR	27.2	Validation cohort
MMRS95674036ST-27-0-0	PRJEB12449	USA	F	68	CTR	38.4	Validation cohort
MMRS97052561ST-27-0-0	PRJEB12449	USA	F	69	CRC	27.8	Validation cohort
MMRS99045180ST-27-0-0	PRJEB12449	USA	F	67	CRC	30	Validation cohort
MMRS11288076ST-27-0-0	PRJEB12449	USA	M	65	CTR	23.5	Validation cohort
MMRS17603756ST-27-0-0	PRJEB12449	USA	F	63	CTR	16.8	Validation cohort
MMRS17963147ST-27-0-0	PRJEB12449	USA	M	69	CTR	24.1	Validation cohort
MMRS18295921ST-27-0-0	PRJEB12449	USA	M	42	CRC	22	Validation cohort
MMRS20257302ST-27-0-0	PRJEB12449	USA	F	62	CTR	20.7	Validation cohort
MMRS21365932ST-27-0-0	PRJEB12449	USA	M	56	CTR	23	Validation cohort
MMRS25211151ST-27-0-0	PRJEB12449	USA	F	60	CTR	20.5	Validation cohort
MMRS25641480ST-27-0-0	PRJEB12449	USA	F	54	CRC	23.5	Validation cohort
MMRS32573774ST-27-0-0	PRJEB12449	USA	M	82	CTR	20.5	Validation cohort
MMRS33294861ST-27-0-0	PRJEB12449	USA	M	48	CTR	23.1	Validation cohort
MMRS34525504ST-27-0-0	PRJEB12449	USA	M	71	CRC	24.7	Validation cohort
MMRS34569532ST-27-0-0	PRJEB12449	USA	M	72	CTR	23.1	Validation cohort
MMRS38861560ST-27-0-0	PRJEB12449	USA	F	76	CTR	22.1	Validation cohort
MMRS38954404ST-27-0-0	PRJEB12449	USA	F	55	CTR	23.8	Validation cohort
MMRS39582183ST-27-0-0	PRJEB12449	USA	M	39	CTR	23.5	Validation cohort
MMRS41266697ST-27-0-0	PRJEB12449	USA	F	54	CRC	24	Validation cohort
MMRS41711735ST-27-0-0	PRJEB12449	USA	M	58	CRC	21.1	Validation cohort
MMRS43563715ST-27-0-0	PRJEB12449	USA	M	71	CRC	22.6	Validation cohort
MMRS44197125ST-27-0-0	PRJEB12449	USA	M	40	CRC	17.4	Validation cohort
MMRS44203591ST-27-0-0	PRJEB12449	USA	F	59	CRC	20.4	Validation cohort
MMRS47662059ST-27-0-0	PRJEB12449	USA	M	74	CRC	23.6	Validation cohort
MMRS51307502ST-27-0-0	PRJEB12449	USA	F	45	CTR	22.6	Validation cohort
MMRS51410669ST-27-0-0	PRJEB12449	USA	M	65	CRC	21.1	Validation cohort
MMRS51728985ST-27-0-0	PRJEB12449	USA	M	61	CRC	24.4	Validation cohort
MMRS54246132ST-27-0-0	PRJEB12449	USA	M	63	CTR	24	Validation cohort
MMRS56137463ST-27-0-0	PRJEB12449	USA	M	51	CTR	24.8	Validation cohort
MMRS57569834ST-27-0-0	PRJEB12449	USA	M	58	CTR	24.5	Validation cohort
MMRS59699117ST-27-0-0	PRJEB12449	USA	M	85	CRC	22.8	Validation cohort
MMRS62376181ST-27-0-0	PRJEB12449	USA	F	69	CRC	20.8	Validation cohort
MMRS65205033ST-27-0-0	PRJEB12449	USA	F	89	CRC	22.7	Validation cohort
MMRS65742083ST-27-0-0	PRJEB12449	USA	M	63	CTR	24.8	Validation cohort
MMRS65862658ST-27-0-0	PRJEB12449	USA	M	72	CTR	23.6	Validation cohort
MMRS68630931ST-27-0-0	PRJEB12449	USA	M	59	CTR	23.6	Validation cohort
MMRS68910755ST-27-0-0	PRJEB12449	USA	F	83	CRC	16.8	Validation cohort
MMRS71762412ST-27-0-0	PRJEB12449	USA	M	44	CRC	23.4	Validation cohort
MMRS72980899ST-27-0-0	PRJEB12449	USA	M	63	CRC	21.3	Validation cohort
MMRS73787048ST-27-0-0	PRJEB12449	USA	M	47	CTR	24.4	Validation cohort
MMRS77018926ST-27-0-0	PRJEB12449	USA	M	40	CRC	23.7	Validation cohort
MMRS77321055ST-27-0-0	PRJEB12449	USA	M	31	CRC	19.6	Validation cohort
MMRS77487595ST-27-0-0	PRJEB12449	USA	M	78	CRC	22.6	Validation cohort
MMRS78791111ST-27-0-0	PRJEB12449	USA	M	65	CRC	24.3	Validation cohort
MMRS80093644ST-27-0-0	PRJEB12449	USA	M	31	CRC	19.6	Validation cohort
MMRS81194191ST-27-0-0	PRJEB12449	USA	M	54	CRC	18.6	Validation cohort
MMRS84085284ST-27-0-0	PRJEB12449	USA	M	68	CTR	22.1	Validation cohort
MMRS84159866ST-27-0-0	PRJEB12449	USA	F	67	CTR	18.6	Validation cohort
MMRS85382779ST-27-0-0	PRJEB12449	USA	M	66	CRC	21.6	Validation cohort
MMRS85438660ST-27-0-0	PRJEB12449	USA	M	68	CTR	23	Validation cohort
MMRS85548821ST-27-0-0	PRJEB12449	USA	M	71	CTR	23.2	Validation cohort
MMRS86168210ST-27-0-0	PRJEB12449	USA	M	79	CTR	21.3	Validation cohort
MMRS88581325ST-27-0-0	PRJEB12449	USA	F	73	CTR	23.9	Validation cohort
MMRS90191266ST-27-0-0	PRJEB12449	USA	M	37	CRC	22.5	Validation cohort
MMRS91297590ST-27-0-0	PRJEB12449	USA	M	36	CTR	21.3	Validation cohort
MMRS93621581ST-27-0-0	PRJEB12449	USA	M	60	CTR	23.1	Validation cohort
MMRS94549160ST-27-0-0	PRJEB12449	USA	M	76	CTR	23.8	Validation cohort
MMRS95277876ST-27-0-0	PRJEB12449	USA	M	48	CTR	21.5	Validation cohort
MMRS95479054ST-27-0-0	PRJEB12449	USA	M	45	CTR	24.4	Validation cohort
MMRS96422329ST-27-0-0	PRJEB12449	USA	M	66	CRC	22.3	Validation cohort
MMRS97307143ST-27-0-0	PRJEB12449	USA	M	56	CTR	22.7	Validation cohort
MMRS97327636ST-27-0-0	PRJEB12449	USA	M	84	CRC	23.5	Validation cohort
SRR6456151	PRJNA429097	CHI_CQ	F	39	CTR	23.92	Validation cohort
SRR6456153	PRJNA429097	CHI_CQ	M	27	CTR	21	Validation cohort
SRR6456155	PRJNA429097	CHI_CQ	M	39	CTR	22.71	Validation cohort
SRR6456158	PRJNA429097	CHI_CQ	M	37	CTR	21.53	Validation cohort
SRR6456132	PRJNA429097	CHI_CQ	F	38	CTR	21.77	Validation cohort
SRR6456136	PRJNA429097	CHI_CQ	M	28	CTR	24.38	Validation cohort
SRR6456179	PRJNA429097	CHI_CQ	F	32	CTR	22.1	Validation cohort
SRR6456176	PRJNA429097	CHI_CQ	M	37	CTR	20.59	Validation cohort
SRR6456172	PRJNA429097	CHI_CQ	M	32	CTR	23.21	Validation cohort
SRR6456253	PRJNA429097	CHI_CQ	M	34	CTR	21.35	Validation cohort
SRR6456251	PRJNA429097	CHI_CQ	M	39	CTR	24.66	Validation cohort
SRR6456248	PRJNA429097	CHI_CQ	F	27	CTR	23.06	Validation cohort
SRR6456246	PRJNA429097	CHI_CQ	M	35	CTR	24.38	Validation cohort
SRR6456239	PRJNA429097	CHI_CQ	F	20	CTR	20.52	Validation cohort
SRR6456240	PRJNA429097	CHI_CQ	F	32	CTR	22.81	Validation cohort
SRR6456244	PRJNA429097	CHI_CQ	M	32	CTR	19.88	Validation cohort
SRR6456245	PRJNA429097	CHI_CQ	F	34	CTR	24.51	Validation cohort
SRR6456231	PRJNA429097	CHI_CQ	M	24	CTR	19.87	Validation cohort
SRR6456230	PRJNA429097	CHI_CQ	M	37	CTR	22.44	Validation cohort
SRR6456233	PRJNA429097	CHI_CQ	F	29	CTR	23.06	Validation cohort
SRR6456210	PRJNA429097	CHI_CQ	M	38	CTR	24.3	Validation cohort
SRR6456360	PRJNA429097	CHI_CQ	M	33	CTR	20.27	Validation cohort
SRR6456358	PRJNA429097	CHI_CQ	F	31	CTR	21.19	Validation cohort
SRR6456364	PRJNA429097	CHI_CQ	F	27	CTR	21.44	Validation cohort
SRR6456363	PRJNA429097	CHI_CQ	F	36	CTR	23.12	Validation cohort
SRR6456366	PRJNA429097	CHI_CQ	M	33	CTR	21.39	Validation cohort
SRR6456368	PRJNA429097	CHI_CQ	F	22	CTR	22.1	Validation cohort
SRR6456372	PRJNA429097	CHI_CQ	F	39	CTR	21.83	Validation cohort
SRR6456376	PRJNA429097	CHI_CQ	M	37	CTR	19	Validation cohort
SRR6456352	PRJNA429097	CHI_CQ	F	29	CTR	23.73	Validation cohort
SRR6451258	PRJNA429097	CHI_CQ	F	39	CRC	25.1	Validation cohort
SRR6451675	PRJNA429097	CHI_CQ	M	39	CRC	27.68	Validation cohort
SRR6451681	PRJNA429097	CHI_CQ	M	48	CRC	28.73	Validation cohort
SRR6451680	PRJNA429097	CHI_CQ	M	54	CRC	25.51	Validation cohort
SRR6451678	PRJNA429097	CHI_CQ	M	61	CRC	26.03	Validation cohort
SRR6451672	PRJNA429097	CHI_CQ	M	47	CRC	25.61	Validation cohort
SRR6451686	PRJNA429097	CHI_CQ	M	50	CRC	27.82	Validation cohort
SRR6451688	PRJNA429097	CHI_CQ	M	47	CRC	26.13	Validation cohort
SRR6451691	PRJNA429097	CHI_CQ	M	59	CRC	28.28	Validation cohort
SRR6451683	PRJNA429097	CHI_CQ	M	71	CRC	26.23	Validation cohort
SRR6451669	PRJNA429097	CHI_CQ	M	71	CRC	29.14	Validation cohort
SRR6451666	PRJNA429097	CHI_CQ	F	58	CRC	30.43	Validation cohort
SRR6451662	PRJNA429097	CHI_CQ	M	64	CRC	25.71	Validation cohort
SRR6451663	PRJNA429097	CHI_CQ	F	70	CRC	28.3	Validation cohort
SRR6456140	PRJNA429097	CHI_CQ	M	47	CRC	28.04	Validation cohort
SRR6456148	PRJNA429097	CHI_CQ	M	52	CRC	27.38	Validation cohort
SRR6456149	PRJNA429097	CHI_CQ	F	51	CTR	25.2	Validation cohort
SRR6456133	PRJNA429097	CHI_CQ	F	42	CTR	26.31	Validation cohort
SRR6456134	PRJNA429097	CHI_CQ	M	38	CTR	25.5	Validation cohort
SRR6456129	PRJNA429097	CHI_CQ	F	43	CTR	25.32	Validation cohort
SRR6456159	PRJNA429097	CHI_CQ	M	52	CRC	26.08	Validation cohort
SRR6456223	PRJNA429097	CHI_CQ	F	68	CRC	25.2	Validation cohort
SRR6456222	PRJNA429097	CHI_CQ	M	42	CRC	28.71	Validation cohort
SRR6456219	PRJNA429097	CHI_CQ	M	42	CRC	26.45	Validation cohort
SRR6456180	PRJNA429097	CHI_CQ	F	72	CRC	25.81	Validation cohort
SRR6456181	PRJNA429097	CHI_CQ	M	41	CTR	25.35	Validation cohort
SRR6456173	PRJNA429097	CHI_CQ	M	72	CTR	25.21	Validation cohort
SRR6456165	PRJNA429097	CHI_CQ	M	47	CTR	27.6	Validation cohort
SRR6456168	PRJNA429097	CHI_CQ	F	56	CTR	26.84	Validation cohort
SRR6456169	PRJNA429097	CHI_CQ	M	40	CTR	25.84	Validation cohort
SRR6456170	PRJNA429097	CHI_CQ	F	37	CTR	25.36	Validation cohort
SRR6456247	PRJNA429097	CHI_CQ	F	42	CTR	25.25	Validation cohort
SRR6456255	PRJNA429097	CHI_CQ	F	50	CTR	25.61	Validation cohort
SRR6456243	PRJNA429097	CHI_CQ	F	35	CTR	25.24	Validation cohort
SRR6456226	PRJNA429097	CHI_CQ	M	33	CTR	26.16	Validation cohort
SRR6456228	PRJNA429097	CHI_CQ	M	52	CTR	25.48	Validation cohort
SRR6456234	PRJNA429097	CHI_CQ	M	66	CTR	25.68	Validation cohort
SRR6456211	PRJNA429097	CHI_CQ	M	36	CTR	25.2	Validation cohort
SRR6456212	PRJNA429097	CHI_CQ	F	65	CRC	28.89	Validation cohort
SRR6456208	PRJNA429097	CHI_CQ	M	68	CRC	28.58	Validation cohort
SRR6456209	PRJNA429097	CHI_CQ	F	71	CRC	26.67	Validation cohort
SRR6456215	PRJNA429097	CHI_CQ	F	64	CRC	26.67	Validation cohort
SRR6456193	PRJNA429097	CHI_CQ	M	44	CRC	25.56	Validation cohort
SRR6456194	PRJNA429097	CHI_CQ	M	65	CRC	25.69	Validation cohort
SRR6456195	PRJNA429097	CHI_CQ	M	74	CRC	26.18	Validation cohort
SRR6456371	PRJNA429097	CHI_CQ	F	30	CTR	28.27	Validation cohort
SRR6451261	PRJNA429097	CHI_CQ	F	42	CRC	22.27	Validation cohort
SRR6451260	PRJNA429097	CHI_CQ	M	48	CRC	23.44	Validation cohort
SRR6451259	PRJNA429097	CHI_CQ	M	49	CRC	17.92	Validation cohort
SRR6451257	PRJNA429097	CHI_CQ	M	67	CRC	22.27	Validation cohort
SRR6451256	PRJNA429097	CHI_CQ	F	59	CRC	21.36	Validation cohort
SRR6451255	PRJNA429097	CHI_CQ	M	51	CRC	20.28	Validation cohort
SRR6451254	PRJNA429097	CHI_CQ	F	65	CRC	19.14	Validation cohort
SRR6451262	PRJNA429097	CHI_CQ	M	76	CRC	21.51	Validation cohort
SRR6451677	PRJNA429097	CHI_CQ	M	72	CRC	22.04	Validation cohort
SRR6451676	PRJNA429097	CHI_CQ	F	66	CRC	21.64	Validation cohort
SRR6451674	PRJNA429097	CHI_CQ	M	28	CRC	22.72	Validation cohort
SRR6451679	PRJNA429097	CHI_CQ	M	66	CRC	24.61	Validation cohort
SRR6451673	PRJNA429097	CHI_CQ	F	41	CRC	21.64	Validation cohort
SRR6451685	PRJNA429097	CHI_CQ	M	59	CRC	20.58	Validation cohort
SRR6451684	PRJNA429097	CHI_CQ	M	61	CRC	23.32	Validation cohort
SRR6451687	PRJNA429097	CHI_CQ	M	65	CRC	23.88	Validation cohort
SRR6451689	PRJNA429097	CHI_CQ	M	33	CRC	18.69	Validation cohort
SRR6451690	PRJNA429097	CHI_CQ	F	62	CRC	24.24	Validation cohort
SRR6451682	PRJNA429097	CHI_CQ	M	51	CRC	22.04	Validation cohort
SRR6451668	PRJNA429097	CHI_CQ	M	46	CRC	20.9	Validation cohort
SRR6451670	PRJNA429097	CHI_CQ	M	61	CRC	21.93	Validation cohort
SRR6451671	PRJNA429097	CHI_CQ	M	60	CRC	24.51	Validation cohort
SRR6451664	PRJNA429097	CHI_CQ	F	71	CRC	19.05	Validation cohort
SRR6451665	PRJNA429097	CHI_CQ	M	62	CRC	24.8	Validation cohort
SRR6451667	PRJNA429097	CHI_CQ	F	57	CRC	24.73	Validation cohort
SRR6451692	PRJNA429097	CHI_CQ	F	29	CRC	21.64	Validation cohort
SRR6456141	PRJNA429097	CHI_CQ	M	53	CRC	21.22	Validation cohort
SRR6456139	PRJNA429097	CHI_CQ	M	43	CRC	23.57	Validation cohort
SRR6456138	PRJNA429097	CHI_CQ	M	46	CRC	22.06	Validation cohort
SRR6456145	PRJNA429097	CHI_CQ	F	64	CRC	23.93	Validation cohort
SRR6456144	PRJNA429097	CHI_CQ	M	43	CRC	22.23	Validation cohort
SRR6456143	PRJNA429097	CHI_CQ	M	63	CRC	19.42	Validation cohort
SRR6456147	PRJNA429097	CHI_CQ	M	47	CRC	23.88	Validation cohort
SRR6456162	PRJNA429097	CHI_CQ	M	52	CRC	22.23	Validation cohort
SRR6456150	PRJNA429097	CHI_CQ	M	33	CRC	23.53	Validation cohort
SRR6456152	PRJNA429097	CHI_CQ	M	43	CTR	20.94	Validation cohort
SRR6456154	PRJNA429097	CHI_CQ	M	45	CTR	23.41	Validation cohort
SRR6456156	PRJNA429097	CHI_CQ	M	65	CTR	24.41	Validation cohort
SRR6456157	PRJNA429097	CHI_CQ	M	44	CTR	20.95	Validation cohort
SRR6456135	PRJNA429097	CHI_CQ	F	56	CTR	21.3	Validation cohort
SRR6456128	PRJNA429097	CHI_CQ	M	41	CTR	21.45	Validation cohort
SRR6456130	PRJNA429097	CHI_CQ	F	49	CTR	22.84	Validation cohort
SRR6456131	PRJNA429097	CHI_CQ	M	41	CTR	22.09	Validation cohort
SRR6456137	PRJNA429097	CHI_CQ	M	55	CTR	22.04	Validation cohort
SRR6456160	PRJNA429097	CHI_CQ	M	69	CRC	22.68	Validation cohort
SRR6456146	PRJNA429097	CHI_CQ	M	61	CRC	21.05	Validation cohort
SRR6456142	PRJNA429097	CHI_CQ	M	41	CRC	22.05	Validation cohort
SRR6456161	PRJNA429097	CHI_CQ	M	63	CRC	18.34	Validation cohort
SRR6456221	PRJNA429097	CHI_CQ	F	65	CRC	20.83	Validation cohort
SRR6456220	PRJNA429097	CHI_CQ	F	47	CRC	20.81	Validation cohort
SRR6456218	PRJNA429097	CHI_CQ	M	60	CRC	20.2	Validation cohort
SRR6456217	PRJNA429097	CHI_CQ	F	45	CRC	19.47	Validation cohort
SRR6456216	PRJNA429097	CHI_CQ	M	62	CRC	23.24	Validation cohort
SRR6456225	PRJNA429097	CHI_CQ	M	58	CRC	17.67	Validation cohort
SRR6456224	PRJNA429097	CHI_CQ	F	39	CRC	22.83	Validation cohort
SRR6456182	PRJNA429097	CHI_CQ	M	42	CTR	20.64	Validation cohort
SRR6456175	PRJNA429097	CHI_CQ	F	40	CTR	24.94	Validation cohort
SRR6456178	PRJNA429097	CHI_CQ	F	45	CTR	21.56	Validation cohort
SRR6456177	PRJNA429097	CHI_CQ	F	40	CTR	24.25	Validation cohort
SRR6456174	PRJNA429097	CHI_CQ	M	49	CTR	21.22	Validation cohort
SRR6456163	PRJNA429097	CHI_CQ	F	41	CTR	23.08	Validation cohort
SRR6456164	PRJNA429097	CHI_CQ	M	42	CTR	24.45	Validation cohort
SRR6456166	PRJNA429097	CHI_CQ	M	44	CTR	22.8	Validation cohort
SRR6456167	PRJNA429097	CHI_CQ	M	72	CTR	21.22	Validation cohort
SRR6456171	PRJNA429097	CHI_CQ	F	59	CTR	20.63	Validation cohort
SRR6456252	PRJNA429097	CHI_CQ	F	45	CTR	23.28	Validation cohort
SRR6456250	PRJNA429097	CHI_CQ	M	52	CTR	21.02	Validation cohort
SRR6456249	PRJNA429097	CHI_CQ	M	52	CTR	24.12	Validation cohort
SRR6456254	PRJNA429097	CHI_CQ	M	54	CTR	22.82	Validation cohort
SRR6456238	PRJNA429097	CHI_CQ	F	64	CTR	21.49	Validation cohort
SRR6456236	PRJNA429097	CHI_CQ	M	49	CTR	22.62	Validation cohort
SRR6456237	PRJNA429097	CHI_CQ	F	62	CTR	19.87	Validation cohort
SRR6456242	PRJNA429097	CHI_CQ	F	42	CTR	21.85	Validation cohort
SRR6456241	PRJNA429097	CHI_CQ	F	43	CTR	23.69	Validation cohort
SRR6456227	PRJNA429097	CHI_CQ	F	58	CTR	24.28	Validation cohort
SRR6456229	PRJNA429097	CHI_CQ	F	50	CTR	24.43	Validation cohort
SRR6456232	PRJNA429097	CHI_CQ	F	45	CTR	22.87	Validation cohort
SRR6456235	PRJNA429097	CHI_CQ	M	48	CTR	21.97	Validation cohort
SRR6456213	PRJNA429097	CHI_CQ	F	58	CRC	21.75	Validation cohort
SRR6456206	PRJNA429097	CHI_CQ	F	62	CRC	19.74	Validation cohort
SRR6456207	PRJNA429097	CHI_CQ	M	50	CRC	19.96	Validation cohort
SRR6456214	PRJNA429097	CHI_CQ	M	50	CRC	24.84	Validation cohort
SRR6456201	PRJNA429097	CHI_CQ	M	43	CRC	17.51	Validation cohort
SRR6456200	PRJNA429097	CHI_CQ	M	63	CRC	21.67	Validation cohort
SRR6456199	PRJNA429097	CHI_CQ	M	51	CRC	24.22	Validation cohort
SRR6456198	PRJNA429097	CHI_CQ	M	54	CRC	23.53	Validation cohort
SRR6456205	PRJNA429097	CHI_CQ	F	54	CRC	21.23	Validation cohort
SRR6456204	PRJNA429097	CHI_CQ	F	44	CRC	24.44	Validation cohort
SRR6456203	PRJNA429097	CHI_CQ	M	63	CRC	21.83	Validation cohort
SRR6456202	PRJNA429097	CHI_CQ	F	51	CRC	23.56	Validation cohort
SRR6456197	PRJNA429097	CHI_CQ	M	36	CRC	22.77	Validation cohort
SRR6456196	PRJNA429097	CHI_CQ	M	54	CRC	21.97	Validation cohort
SRR6456192	PRJNA429097	CHI_CQ	F	69	CRC	21.37	Validation cohort
SRR6456190	PRJNA429097	CHI_CQ	M	38	CRC	24.38	Validation cohort
SRR6456191	PRJNA429097	CHI_CQ	M	58	CRC	22.58	Validation cohort
SRR6456188	PRJNA429097	CHI_CQ	M	48	CRC	21.97	Validation cohort
SRR6456189	PRJNA429097	CHI_CQ	M	52	CRC	21.56	Validation cohort
SRR6456186	PRJNA429097	CHI_CQ	F	54	CRC	23.62	Validation cohort
SRR6456187	PRJNA429097	CHI_CQ	M	52	CRC	24.98	Validation cohort
SRR6456184	PRJNA429097	CHI_CQ	M	62	CRC	22.04	Validation cohort
SRR6456183	PRJNA429097	CHI_CQ	F	58	CRC	24.24	Validation cohort
SRR6456185	PRJNA429097	CHI_CQ	M	67	CRC	21.09	Validation cohort
SRR6456361	PRJNA429097	CHI_CQ	F	42	CTR	22.1	Validation cohort
SRR6456359	PRJNA429097	CHI_CQ	M	43	CTR	20.5	Validation cohort
SRR6456365	PRJNA429097	CHI_CQ	F	52	CTR	21.3	Validation cohort
SRR6456362	PRJNA429097	CHI_CQ	M	43	CTR	22.57	Validation cohort
SRR6456369	PRJNA429097	CHI_CQ	M	41	CTR	23.43	Validation cohort
SRR6456370	PRJNA429097	CHI_CQ	F	42	CTR	22.84	Validation cohort
SRR6456373	PRJNA429097	CHI_CQ	M	51	CTR	23.01	Validation cohort
SRR6456375	PRJNA429097	CHI_CQ	F	45	CTR	23.37	Validation cohort
SRR6456374	PRJNA429097	CHI_CQ	F	52	CTR	23.08	Validation cohort
SRR6456377	PRJNA429097	CHI_CQ	F	46	CTR	23.73	Validation cohort
SRR6456354	PRJNA429097	CHI_CQ	M	60	CTR	23.53	Validation cohort
SRR6456355	PRJNA429097	CHI_CQ	M	51	CTR	23.23	Validation cohort
SRR6456356	PRJNA429097	CHI_CQ	F	49	CTR	22.19	Validation cohort
SRR6456357	PRJNA429097	CHI_CQ	F	48	CTR	23.21	Validation cohort
SRR6456353	PRJNA429097	CHI_CQ	M	48	CTR	22.68	Validation cohort
1_FDSW202414413-1	PRJNA731589	CHI_SH	F	47	CRC	28.556	Validation cohort
3_FDSW202414415-1	PRJNA731589	CHI_SH	F	66	CRC	26.038	Validation cohort
5_FDSW202414417-1	PRJNA731589	CHI_SH	F	47	CRC	28.556	Validation cohort
9_FDSW202414421-1	PRJNA731589	CHI_SH	F	71	CRC	25.807	Validation cohort
11_FDSW202414423-1	PRJNA731589	CHI_SH	M	47	CRC	28.685	Validation cohort
14_FDSW202414426-1	PRJNA731589	CHI_SH	M	57	CRC	29.321	Validation cohort
22_FDSW202414434-1	PRJNA731589	CHI_SH	M	57	CRC	26.122	Validation cohort
24_FDSW202414436-1	PRJNA731589	CHI_SH	M	54	CRC	25.528	Validation cohort
28_FDSW202414440-1	PRJNA731589	CHI_SH	M	67	CRC	29.412	Validation cohort
29_FDSW202414441-1	PRJNA731589	CHI_SH	F	68	CRC	29.643	Validation cohort
32_FDSW202414444-1	PRJNA731589	CHI_SH	F	68	CRC	30.359	Validation cohort
39_FDSW202414451-1	PRJNA731589	CHI_SH	M	53	CRC	29.321	Validation cohort
40_FDSW202414452-1	PRJNA731589	CHI_SH	F	55	CRC	27.198	Validation cohort
47_FDSW202414459-1	PRJNA731589	CHI_SH	M	54	CRC	25.04	Validation cohort
54_FDSW202414466-1	PRJNA731589	CHI_SH	M	70	CRC	31.512	Validation cohort
55_FDSW202414467-1	PRJNA731589	CHI_SH	M	65	CRC	26.573	Validation cohort
56_FDSW202414468-1	PRJNA731589	CHI_SH	M	56	CRC	25.712	Validation cohort
66_FDME20H101916-2	PRJNA731589	CHI_SH	M	62	CRC	26.235	Validation cohort
78_FDSW202414490-1	PRJNA731589	CHI_SH	M	50	CRC	26.286	Validation cohort
81_FDME202475866-2	PRJNA731589	CHI_SH	M	48	CRC	28.408	Validation cohort
84_FDME20H101921-1	PRJNA731589	CHI_SH	F	71	CRC	26.222	Validation cohort
85_FDSW202414497-1	PRJNA731589	CHI_SH	F	62	CRC	26.038	Validation cohort
86_FDSW202414498-1	PRJNA731589	CHI_SH	M	61	CRC	27.161	Validation cohort
87_FDSW202414499-1	PRJNA731589	CHI_SH	F	48	CRC	25.036	Validation cohort
98_FDSW202414510-1	PRJNA731589	CHI_SH	M	63	CTR	25.08	Validation cohort
105_FDSW202414517-1	PRJNA731589	CHI_SH	M	56	CTR	27.93	Validation cohort
106_FDSW202414518-1	PRJNA731589	CHI_SH	M	63	CTR	30.48	Validation cohort
113_FDSW202414525-1	PRJNA731589	CHI_SH	M	55	CTR	25.33	Validation cohort
114_FDSW202414526-1	PRJNA731589	CHI_SH	F	66	CTR	30.08	Validation cohort
124_FDSW202414536-1	PRJNA731589	CHI_SH	F	56	CTR	25.76	Validation cohort
129_FDSW202414541-1	PRJNA731589	CHI_SH	M	60	CTR	25.72	Validation cohort
131_FDSW202414543-1	PRJNA731589	CHI_SH	M	66	CTR	25.6494	Validation cohort
138_FDSW202414550-1	PRJNA731589	CHI_SH	F	63	CTR	28.6161	Validation cohort
139_FDSW202414551-1	PRJNA731589	CHI_SH	F	51	CTR	28.9734	Validation cohort
142_FDSW202414554-1	PRJNA731589	CHI_SH	F	71	CTR	27.6008	Validation cohort
144_FDSW202414556-1	PRJNA731589	CHI_SH	M	68	CTR	31.2885	Validation cohort
148_FDSW202414560-1	PRJNA731589	CHI_SH	M	47	CTR	27.3724	Validation cohort
150_FDSW202414562-1	PRJNA731589	CHI_SH	F	48	CTR	25.6464	Validation cohort
152_FDSW202414564-1	PRJNA731589	CHI_SH	M	53	CTR	27.6276	Validation cohort
169_FDSW202414581-1	PRJNA731589	CHI_SH	M	60	CTR	27.3	Validation cohort
174_FDSW202414586-1	PRJNA731589	CHI_SH	F	65	CTR	25.52	Validation cohort
789_FDME202475867-1	PRJNA731589	CHI_SH	M	72	CTR	25.2441	Validation cohort
2_FDME20H101911-2	PRJNA731589	CHI_SH	M	51	CRC	21.203	Validation cohort
4_FDSW202414416-1	PRJNA731589	CHI_SH	M	74	CRC	20.957	Validation cohort
6_FDSW202414418-1	PRJNA731589	CHI_SH	F	59	CRC	19.111	Validation cohort
7_FDSW202414419-1	PRJNA731589	CHI_SH	M	73	CRC	20.716	Validation cohort
8_FDSW202414420-1	PRJNA731589	CHI_SH	M	51	CRC	24.802	Validation cohort
10_FDSW202414422-1	PRJNA731589	CHI_SH	F	73	CRC	19.841	Validation cohort
12_FDSW202414424-1	PRJNA731589	CHI_SH	M	65	CRC	22.59	Validation cohort
13_FDSW202414425-1	PRJNA731589	CHI_SH	M	65	CRC	21.218	Validation cohort
16_FDSW202414428-1	PRJNA731589	CHI_SH	M	57	CRC	17.857	Validation cohort
17_FDSW202414429-1	PRJNA731589	CHI_SH	F	45	CRC	21.12	Validation cohort
18_FDSW202414430-1	PRJNA731589	CHI_SH	F	61	CRC	19.896	Validation cohort
19_FDSW202414431-1	PRJNA731589	CHI_SH	F	67	CRC	22.719	Validation cohort
20_FDSW202414432-1	PRJNA731589	CHI_SH	M	60	CRC	23.508	Validation cohort
21_FDSW202414433-1	PRJNA731589	CHI_SH	F	29	CRC	24.465	Validation cohort
23_FDSW202414435-1	PRJNA731589	CHI_SH	M	60	CRC	20.069	Validation cohort
25_FDSW202414437-1	PRJNA731589	CHI_SH	M	60	CRC	24.093	Validation cohort
26_FDSW202414438-1	PRJNA731589	CHI_SH	M	61	CRC	20.069	Validation cohort
27_FDSW202414439-1	PRJNA731589	CHI_SH	M	58	CRC	20.898	Validation cohort
30_FDSW202414442-1	PRJNA731589	CHI_SH	F	54	CRC	22.832	Validation cohort
33_FDSW202414445-1	PRJNA731589	CHI_SH	M	71	CRC	24.977	Validation cohort
34_FDSW202414446-1	PRJNA731589	CHI_SH	F	63	CRC	23.333	Validation cohort
35_FDSW202414447-1	PRJNA731589	CHI_SH	F	58	CRC	24.435	Validation cohort
36_FDSW202414448-1	PRJNA731589	CHI_SH	M	48	CRC	21.048	Validation cohort
37_FDSW202414449-1	PRJNA731589	CHI_SH	M	64	CRC	24.259	Validation cohort
38_FDSW202414450-1	PRJNA731589	CHI_SH	F	46	CRC	18.314	Validation cohort
41_FDME20H101912-2	PRJNA731589	CHI_SH	M	45	CRC	24.338	Validation cohort
42_FDSW202414454-1	PRJNA731589	CHI_SH	M	31	CRC	20.701	Validation cohort
43_FDSW202414455-1	PRJNA731589	CHI_SH	F	62	CRC	21.641	Validation cohort
44_FDSW202414456-1	PRJNA731589	CHI_SH	F	71	CRC	24.539	Validation cohort
45_FDSW202414457-1	PRJNA731589	CHI_SH	M	66	CRC	18.778	Validation cohort
48_FDSW202414460-1	PRJNA731589	CHI_SH	M	70	CRC	24.444	Validation cohort
49_FDSW202414461-1	PRJNA731589	CHI_SH	F	61	CRC	21.926	Validation cohort
50_FDSW202414462-1	PRJNA731589	CHI_SH	F	41	CRC	23.875	Validation cohort
51_FDSW202414463-1	PRJNA731589	CHI_SH	F	41	CRC	23.508	Validation cohort
52_FDSW202414464-1	PRJNA731589	CHI_SH	F	50	CRC	18.827	Validation cohort
53_FDSW202414465-1	PRJNA731589	CHI_SH	M	47	CRC	24.568	Validation cohort
57_FDME20H101913-2	PRJNA731589	CHI_SH	M	43	CRC	22.229	Validation cohort
59_FDME20H101914-2	PRJNA731589	CHI_SH	M	77	CRC	24.024	Validation cohort
61_FDSW202442335-1	PRJNA731589	CHI_SH	F	50	CRC	20.83	Validation cohort
62_FDSW202414474-1	PRJNA731589	CHI_SH	M	71	CRC	20.761	Validation cohort
63_FDME20H101915-2	PRJNA731589	CHI_SH	M	47	CRC	21.971	Validation cohort
64_FDSW202414476-1	PRJNA731589	CHI_SH	M	56	CRC	21.971	Validation cohort
67_FDSW202414479-1	PRJNA731589	CHI_SH	M	71	CRC	24.568	Validation cohort
68_FDSW202414480-1	PRJNA731589	CHI_SH	F	61	CRC	23.438	Validation cohort
69_FDSW202414481-1	PRJNA731589	CHI_SH	M	62	CRC	19.531	Validation cohort
70_FDSW202414482-1	PRJNA731589	CHI_SH	F	54	CRC	18.314	Validation cohort
71_FDSW202414483-1	PRJNA731589	CHI_SH	M	65	CRC	23.939	Validation cohort
72_FDSW202414484-1	PRJNA731589	CHI_SH	M	61	CRC	23.939	Validation cohort
73_FDME20H101917-1	PRJNA731589	CHI_SH	M	65	CRC	24.802	Validation cohort
74_FDME20H101918-1	PRJNA731589	CHI_SH	M	54	CRC	23.424	Validation cohort
75_FDME202475862-1	PRJNA731589	CHI_SH	F	67	CRC	21.368	Validation cohort
76_FDSW202414488-1	PRJNA731589	CHI_SH	M	69	CRC	19.723	Validation cohort
77_FDME20H101919-1	PRJNA731589	CHI_SH	M	66	CRC	18.776	Validation cohort
80_FDSW202414492-1	PRJNA731589	CHI_SH	F	64	CRC	22.232	Validation cohort
82_FDSW202414494-1	PRJNA731589	CHI_SH	M	66	CRC	24.858	Validation cohort
83_FDSW202442343-1	PRJNA731589	CHI_SH	F	48	CRC	22.499	Validation cohort
90_FDSW202414502-1	PRJNA731589	CHI_SH	M	57	CTR	19.57	Validation cohort
92_FDSW202414504-1	PRJNA731589	CHI_SH	M	56	CTR	21.99	Validation cohort
93_FDSW202414505-1	PRJNA731589	CHI_SH	M	65	CTR	23.18	Validation cohort
94_FDSW202414506-1	PRJNA731589	CHI_SH	M	65	CTR	24.12	Validation cohort
95_FDSW202414507-1	PRJNA731589	CHI_SH	M	65	CTR	17.48	Validation cohort
96_FDSW202414508-1	PRJNA731589	CHI_SH	F	71	CTR	20.83	Validation cohort
97_FDSW202414509-1	PRJNA731589	CHI_SH	M	61	CTR	20.04	Validation cohort
99_FDSW202414511-1	PRJNA731589	CHI_SH	F	58	CTR	24.58	Validation cohort
101_FDSW202414513-1	PRJNA731589	CHI_SH	M	57	CTR	24.69	Validation cohort
102_FDSW202414514-1	PRJNA731589	CHI_SH	F	60	CTR	20.96	Validation cohort
103_FDSW202414515-1	PRJNA731589	CHI_SH	F	63	CTR	20.29	Validation cohort
104_FDSW202414516-1	PRJNA731589	CHI_SH	M	59	CTR	20.72	Validation cohort
107_FDSW202414519-1	PRJNA731589	CHI_SH	M	58	CTR	22.61	Validation cohort
108_FDSW202414520-1	PRJNA731589	CHI_SH	M	62	CTR	19.33	Validation cohort
109_FDSW202414521-1	PRJNA731589	CHI_SH	M	55	CTR	21.63	Validation cohort
110_FDME202475861-1	PRJNA731589	CHI_SH	M	58	CTR	22.04	Validation cohort
111_FDSW202414523-1	PRJNA731589	CHI_SH	F	55	CTR	21.45	Validation cohort
112_FDSW202414524-1	PRJNA731589	CHI_SH	F	62	CTR	17.8	Validation cohort
115_FDSW202414527-1	PRJNA731589	CHI_SH	F	57	CTR	20.47	Validation cohort
116_FDSW202414528-1	PRJNA731589	CHI_SH	M	63	CTR	24.74	Validation cohort
117_FDSW202414529-1	PRJNA731589	CHI_SH	M	58	CTR	24.13	Validation cohort
118_FDSW202414530-1	PRJNA731589	CHI_SH	M	64	CTR	21.14	Validation cohort
119_FDSW202414531-1	PRJNA731589	CHI_SH	F	61	CTR	22.94	Validation cohort
120_FDSW202414532-1	PRJNA731589	CHI_SH	M	62	CTR	23.38	Validation cohort
121_FDSW202414533-1	PRJNA731589	CHI_SH	M	64	CTR	22.59	Validation cohort
123_FDSW202414535-1	PRJNA731589	CHI_SH	F	63	CTR	18.7	Validation cohort
125_FDSW202414537-1	PRJNA731589	CHI_SH	F	63	CTR	24.62	Validation cohort
126_FDSW202414538-1	PRJNA731589	CHI_SH	M	65	CTR	19.48	Validation cohort
127_FDSW202414539-1	PRJNA731589	CHI_SH	F	64	CTR	21.91	Validation cohort
128_FDSW202414540-1	PRJNA731589	CHI_SH	F	60	CTR	21.95	Validation cohort
130_FDSW202414542-1	PRJNA731589	CHI_SH	F	43	CTR	23.8806	Validation cohort
132_FDSW202414544-1	PRJNA731589	CHI_SH	M	54	CTR	24.9791	Validation cohort
133_FDSW202414545-1	PRJNA731589	CHI_SH	F	71	CTR	24.7851	Validation cohort
134_FDSW202414546-1	PRJNA731589	CHI_SH	M	49	CTR	23.6787	Validation cohort
135_FDSW202414547-1	PRJNA731589	CHI_SH	M	70	CTR	24.8757	Validation cohort
136_FDSW202414548-1	PRJNA731589	CHI_SH	M	67	CTR	20.281	Validation cohort
137_FDSW202414549-1	PRJNA731589	CHI_SH	M	53	CTR	22.472	Validation cohort
140_FDSW202414552-1	PRJNA731589	CHI_SH	F	50	CTR	22.3303	Validation cohort
141_FDSW202414553-1	PRJNA731589	CHI_SH	M	48	CTR	21.8517	Validation cohort
143_FDSW202414555-1	PRJNA731589	CHI_SH	M	51	CTR	23.4392	Validation cohort
145_FDSW202414557-1	PRJNA731589	CHI_SH	F	49	CTR	21.7543	Validation cohort
146_FDSW202414558-1	PRJNA731589	CHI_SH	F	51	CTR	19.9062	Validation cohort
147_FDSW202414559-2	PRJNA731589	CHI_SH	F	68	CTR	22.0816	Validation cohort
149_FDSW202414561-1	PRJNA731589	CHI_SH	M	72	CTR	20.7034	Validation cohort
151_FDSW202414563-1	PRJNA731589	CHI_SH	F	47	CTR	20.2153	Validation cohort
153_FDSW202414565-1	PRJNA731589	CHI_SH	M	71	CTR	23.8874	Validation cohort
154_FDSW202414566-1	PRJNA731589	CHI_SH	F	69	CTR	20.1701	Validation cohort
155_FDSW202414567-1	PRJNA731589	CHI_SH	F	43	CTR	19.2568	Validation cohort
156_FDSW202414568-1	PRJNA731589	CHI_SH	M	72	CTR	24.6548	Validation cohort
157_FDME20H101922-1	PRJNA731589	CHI_SH	M	70	CTR	21.9998	Validation cohort
159_FDSW202414571-1	PRJNA731589	CHI_SH	F	30	CTR	23.7328	Validation cohort
160_FDSW202414572-1	PRJNA731589	CHI_SH	M	36	CTR	21.9426	Validation cohort
161_FDSW202414573-1	PRJNA731589	CHI_SH	M	40	CTR	24.636	Validation cohort
162_FDSW202433394-1	PRJNA731589	CHI_SH	F	37	CTR	23.1393	Validation cohort
163_FDSW202414575-1	PRJNA731589	CHI_SH	F	61	CTR	21.33	Validation cohort
164_FDSW202414576-1	PRJNA731589	CHI_SH	M	58	CTR	23.09	Validation cohort
165_FDSW202414577-1	PRJNA731589	CHI_SH	M	55	CTR	22.35	Validation cohort
166_FDSW202414578-1	PRJNA731589	CHI_SH	M	60	CTR	20.04	Validation cohort
167_FDSW202414579-1	PRJNA731589	CHI_SH	M	55	CTR	22.63	Validation cohort
168_FDSW202414580-1	PRJNA731589	CHI_SH	M	62	CTR	22.62	Validation cohort
170_FDSW202414582-1	PRJNA731589	CHI_SH	M	59	CTR	21.86	Validation cohort
172_FDSW202414584-1	PRJNA731589	CHI_SH	F	55	CTR	20.51	Validation cohort
173_FDSW202414585-1	PRJNA731589	CHI_SH	M	59	CTR	19.57	Validation cohort
217_FDSW202433392-1	PRJNA731589	CHI_SH	F	62	CTR	23.38	Validation cohort
227_FDME202475863-1	PRJNA731589	CHI_SH	M	59	CTR	18.52	Validation cohort
559_FDSW202433393-1	PRJNA731589	CHI_SH	M	59	CTR	20.43	Validation cohort
693_FDME202475864-1	PRJNA731589	CHI_SH	F	55	CTR	17.84	Validation cohort
776_FDME202475860-1	PRJNA731589	CHI_SH	M	55	CTR	24.47	Validation cohort

## Sheet: Fig. 1a
Fig. 1a
SampleID	Shannon Index	Group
ERR688505	5.68503	EBW-CRC
ERR688506	5.37276	EBW-CTR
ERR688507	5.41919	lean-CTR
ERR688509	5.04625	lean-CTR
ERR688510	4.53934	EBW-CTR
ERR688511	4.49026	EBW-CTR
ERR688513	3.54094	lean-CRC
ERR688514	5.23517	EBW-CTR
ERR688515	5.60971	EBW-CRC
ERR688516	5.39296	EBW-CTR
ERR688517	4.92703	lean-CRC
ERR688518	5.33016	lean-CTR
ERR688520	5.52629	EBW-CTR
ERR688521	4.46791	EBW-CRC
ERR688523	5.59308	lean-CTR
ERR688525	5.76798	EBW-CRC
ERR688527	4.8526	EBW-CRC
ERR688528	6.19006	lean-CTR
ERR688529	6.32768	EBW-CTR
ERR688530	5.31233	lean-CTR
ERR688532	4.43744	EBW-CTR
ERR688533	5.46438	EBW-CTR
ERR688534	2.30114	lean-CRC
ERR688535	5.44754	EBW-CTR
ERR688537	4.66197	EBW-CTR
ERR688539	3.29265	EBW-CTR
ERR688541	4.65671	EBW-CRC
ERR688543	3.88152	lean-CTR
ERR688544	6.03119	lean-CTR
ERR688547	5.92073	EBW-CRC
ERR688548	3.95421	EBW-CRC
ERR688550	5.1055	EBW-CTR
ERR688551	5.66825	EBW-CTR
ERR688552	5.01501	EBW-CTR
ERR688553	5.37888	EBW-CRC
ERR688554	4.71973	EBW-CTR
ERR688556	5.93251	EBW-CTR
ERR688557	4.10473	EBW-CTR
ERR688558	5.2169	EBW-CRC
ERR688559	4.92166	EBW-CTR
ERR688561	3.54963	EBW-CTR
ERR688562	4.17139	EBW-CTR
ERR688563	3.04694	lean-CTR
ERR688564	5.30007	EBW-CTR
ERR688565	5.9759	EBW-CTR
ERR688566	5.34765	EBW-CTR
ERR688567	5.0373	EBW-CRC
ERR688568	5.44493	lean-CRC
ERR688569	4.50636	EBW-CRC
ERR688570	4.94623	lean-CRC
ERR688571	4.15443	EBW-CRC
ERR688572	4.80531	EBW-CRC
ERR688573	5.16838	EBW-CRC
ERR688574	5.22787	lean-CRC
ERR688575	5.34883	EBW-CRC
ERR688576	5.64242	EBW-CRC
ERR688577	5.32833	lean-CRC
ERR688578	5.20736	EBW-CRC
ERR688579	5.57754	EBW-CRC
ERR688580	3.72387	EBW-CRC
ERR688581	5.3756	lean-CRC
ERR688582	6.25883	EBW-CRC
ERR688583	4.55574	lean-CRC
ERR688590	5.75792	EBW-CTR
ERR688591	4.39725	EBW-CTR
ERR688593	5.8398	lean-CTR
ERR688594	3.84967	lean-CTR
ERR688595	3.27519	EBW-CTR
ERR688596	4.87606	EBW-CTR
ERR688598	4.12952	EBW-CTR
ERR688599	5.25669	EBW-CTR
ERR688600	5.97414	EBW-CTR
ERR688603	5.00875	EBW-CTR
ERR688605	4.8082	EBW-CTR
ERR688606	2.93529	lean-CTR
ERR688607	4.40373	EBW-CTR
ERR688608	5.63048	lean-CTR
ERR688610	5.78348	lean-CTR
ERR688612	4.54515	EBW-CTR
ERR688614	5.86264	lean-CTR
ERR688616	5.57603	EBW-CTR
ERR688617	4.88261	lean-CTR
ERR688618	5.53098	EBW-CRC
ERR688619	5.37152	lean-CTR
ERR688622	5.05363	lean-CTR
ERR688624	5.83026	EBW-CTR
ERR688634	5.98398	EBW-CRC
ERR688635	6.20715	EBW-CRC
ERR688636	5.63903	lean-CRC
ERR688637	3.32256	EBW-CRC
ERR688638	1.34421	lean-CRC
ERR688639	5.36616	EBW-CRC
ERR688640	5.19208	EBW-CRC
ERR688641	4.8672	EBW-CRC
ERR688642	5.2609	lean-CRC
ERR688643	2.71843	lean-CRC
ERR688644	4.68835	EBW-CRC
ERR688646	5.01013	lean-CTR
ERR688647	5.74974	EBW-CRC
ERR688648	1.71517	EBW-CTR
ERR688649	5.39309	lean-CRC
ERR688650	4.32001	lean-CRC
ERR688651	5.33948	lean-CRC
ERR710426	5.35711	EBW-CTR
ERR710427	5.48006	EBW-CTR
ERR710428	5.80353	EBW-CTR
ERR710429	5.60537	lean-CTR
ERR710430	5.6078	EBW-CTR
ERR710432	6.04029	lean-CTR
ERR1018185	4.94783	lean-CRC
ERR1018186	4.60163	lean-CRC
ERR1018187	4.77484	lean-CRC
ERR1018188	6.16859	EBW-CRC
ERR1018189	5.73094	lean-CRC
ERR1018190	3.58192	EBW-CRC
ERR1018191	4.69006	lean-CRC
ERR1018192	4.09478	lean-CRC
ERR1018193	3.81703	lean-CTR
ERR1018194	5.3121	EBW-CRC
ERR1018195	3.83246	lean-CTR
ERR1018196	4.96636	lean-CRC
ERR1018197	5.21693	EBW-CRC
ERR1018198	5.76597	EBW-CRC
ERR1018199	4.2831	lean-CRC
ERR1018200	4.5714	lean-CRC
ERR1018201	4.31018	lean-CRC
ERR1018202	4.02444	lean-CRC
ERR1018203	4.40603	lean-CTR
ERR1018204	2.50907	lean-CRC
ERR1018205	4.55402	lean-CTR
ERR1018206	3.66924	EBW-CRC
ERR1018207	4.49452	EBW-CRC
ERR1018208	1.7087	lean-CRC
ERR1018209	4.81889	lean-CTR
ERR1018210	4.97538	lean-CRC
ERR1018211	5.82611	lean-CRC
ERR1018212	5.30635	lean-CRC
ERR1018213	4.87581	lean-CRC
ERR1018214	4.19169	lean-CRC
ERR1018216	5.81381	EBW-CRC
ERR1018217	5.4034	lean-CTR
ERR1018218	5.34898	EBW-CRC
ERR1018219	3.32957	lean-CRC
ERR1018220	5.02202	EBW-CRC
ERR1018221	5.59406	lean-CRC
ERR1018222	5.29843	EBW-CRC
ERR1018223	6.22202	lean-CRC
ERR1018224	4.29483	EBW-CRC
ERR1018225	3.86989	lean-CRC
ERR1018226	5.59848	EBW-CRC
ERR1018227	4.75382	EBW-CRC
ERR1018228	5.76444	lean-CRC
ERR1018229	4.71147	lean-CRC
ERR1018230	5.05775	lean-CRC
ERR1018231	5.14707	lean-CRC
ERR1018232	5.89593	EBW-CTR
ERR1018233	4.51993	lean-CTR
ERR1018234	1.94404	lean-CTR
ERR1018235	5.30142	EBW-CTR
ERR1018236	3.26123	lean-CTR
ERR1018237	2.66179	lean-CTR
ERR1018238	4.77424	EBW-CTR
ERR1018239	5.84643	EBW-CTR
ERR1018240	5.47909	EBW-CTR
ERR1018241	4.06731	lean-CRC
ERR1018242	4.15263	EBW-CTR
ERR1018243	1.95326	lean-CTR
ERR1018244	4.85559	lean-CTR
ERR1018245	5.36668	lean-CTR
ERR1018246	5.34171	lean-CTR
ERR1018247	4.29389	lean-CTR
ERR1018248	6.046	EBW-CTR
ERR1018249	3.81077	EBW-CTR
ERR1018250	4.16235	lean-CTR
ERR1018251	4.74055	lean-CTR
ERR1018252	4.99657	lean-CTR
ERR1018253	5.93797	lean-CTR
ERR1018254	5.71475	lean-CTR
ERR1018255	5.00044	lean-CTR
ERR1018256	4.82385	lean-CTR
ERR1018257	5.29456	lean-CTR
ERR1018258	4.66079	lean-CTR
ERR1018259	5.20941	lean-CTR
ERR1018260	3.80456	lean-CTR
ERR1018261	5.12905	lean-CTR
ERR1018262	5.92665	lean-CTR
ERR1018263	5.21502	lean-CTR
ERR1018264	4.37047	lean-CTR
ERR1018265	5.00729	lean-CTR
ERR1018266	4.82378	lean-CTR
ERR1018267	5.68837	EBW-CTR
ERR1018268	5.51331	lean-CTR
ERR1018269	4.94617	lean-CTR
ERR1018270	4.85164	EBW-CTR
ERR1018271	3.01512	lean-CTR
ERR1018272	6.0276	lean-CTR
ERR1018273	5.24117	lean-CTR
ERR1018274	5.29995	lean-CTR
ERR1018275	5.49893	lean-CTR
ERR1018276	4.39503	lean-CTR
ERR1018277	5.24657	lean-CTR
ERR1018278	4.8523	lean-CTR
ERR1018279	1.98494	lean-CRC
ERR1018280	5.05518	lean-CRC
ERR1018281	5.48881	EBW-CRC
ERR1018282	5.7856	lean-CRC
ERR1018283	5.19038	EBW-CRC
ERR1018284	5.07216	lean-CRC
ERR1018285	4.68605	lean-CRC
ERR1018286	5.28124	lean-CRC
ERR1018287	4.9172	EBW-CRC
ERR1018288	4.97781	EBW-CRC
ERR1018289	4.64607	lean-CRC
ERR1018290	4.76375	EBW-CRC
ERR1018291	5.3098	lean-CRC
ERR1018292	4.17837	lean-CRC
ERR1018293	4.17117	EBW-CRC
ERR1018294	6.15787	lean-CRC
ERR1018295	3.64297	lean-CRC
ERR1018296	4.14308	lean-CRC
ERR1018297	4.88951	lean-CRC
ERR1018298	5.87005	EBW-CRC
ERR1018299	3.96761	lean-CRC
ERR1018300	3.85043	lean-CRC
ERR1018301	5.13529	lean-CRC
ERR1018302	4.26051	EBW-CRC
ERR1018303	5.55685	lean-CRC
ERR1018304	4.35839	lean-CRC
ERR1018305	5.63359	EBW-CRC
ERR1018306	4.04994	EBW-CRC
ERR1018307	3.14306	lean-CRC
ERR1018308	5.82462	lean-CTR
ERR1018309	5.51943	lean-CTR
ERR1018310	5.4126	lean-CRC
ERR1018311	5.77617	EBW-CRC
ERR1018312	4.44583	lean-CRC
CCIS00146684ST-4-0	5.84091	EBW-CTR
CCIS00281083ST-3-0	3.12379	EBW-CTR
CCIS02124300ST-4-0	5.71624	lean-CTR
CCIS02379307ST-4-0	4.79817	EBW-CRC
CCIS02856720ST-4-0	5.58847	EBW-CTR
CCIS03473770ST-4-0	6.17757	lean-CTR
CCIS03857607ST-4-0	5.26168	lean-CTR
CCIS05314658ST-4-0	5.33436	lean-CTR
CCIS06260551ST-3-0	5.1832	lean-CRC
CCIS07539127ST-4-0	5.73477	lean-CTR
CCIS07648107ST-4-0	5.40256	lean-CTR
CCIS09568613ST-4-0	5.6283	lean-CTR
CCIS10706551ST-3-0	5.06276	lean-CTR
CCIS11015875ST-4-0	5.74739	EBW-CRC
CCIS11354283ST-4-0	5.8596	EBW-CTR
CCIS11362406ST-4-0	5.89768	EBW-CTR
CCIS12370844ST-4-0	4.74116	EBW-CRC
CCIS12656533ST-4-0	4.83968	EBW-CRC
CCIS13047523ST-4-0	4.88091	lean-CTR
CCIS14449628ST-4-0	4.91626	lean-CRC
CCIS15794887ST-4-0	5.61568	lean-CTR
CCIS16326685ST-4-0	4.97081	EBW-CTR
CCIS16383318ST-4-0	5.80592	lean-CTR
CCIS16561622ST-4-0	5.61965	EBW-CTR
CCIS17669415ST-4-0	5.69362	EBW-CRC
CCIS20795251ST-4-0	5.3333	lean-CTR
CCIS21126322ST-4-0	5.86661	EBW-CTR
CCIS21278152ST-4-0	6.06057	EBW-CRC
CCIS22416007ST-4-0	5.34122	lean-CRC
CCIS22958137ST-20-0	5.17734	EBW-CRC
CCIS23164343ST-4-0	5.65794	lean-CTR
CCIS24254057ST-4-0	4.34691	lean-CRC
CCIS27304052ST-3-0	5.51032	lean-CTR
CCIS27927933ST-4-0	3.34233	lean-CTR
CCIS29210128ST-4-0	4.64471	EBW-CTR
CCIS29688262ST-20-0	4.92578	EBW-CTR
CCIS32452666ST-4-0	5.72951	EBW-CTR
CCIS33816588ST-4-0	5.90468	lean-CRC
CCIS34055159ST-4-0	4.09633	EBW-CRC
CCIS34604008ST-4-0	5.64616	EBW-CTR
CCIS35100175ST-4-0	6.24432	EBW-CRC
CCIS36699628ST-4-0	4.61255	EBW-CTR
CCIS36797902ST-4-0	5.26316	EBW-CTR
CCIS38765456ST-20-0	6.35418	lean-CRC
CCIS40244499ST-3-0	4.34703	EBW-CRC
CCIS41222843ST-4-0	5.05279	lean-CRC
CCIS41288781ST-4-0	5.0192	lean-CRC
CCIS41548810ST-4-0	5.29511	lean-CRC
CCIS41692898ST-4-0	5.52766	EBW-CTR
CCIS44093303ST-4-0	3.82339	lean-CTR
CCIS44757994ST-4-0	4.2844	EBW-CRC
CCIS45571137ST-3-0	4.38963	lean-CTR
CCIS45793747ST-4-0	5.63382	EBW-CTR
CCIS46047672ST-4-0	4.84522	lean-CRC
CCIS46467422ST-4-0	3.58591	lean-CRC
CCIS47284573ST-4-0	5.71647	EBW-CRC
CCIS48174381ST-4-0	5.39884	EBW-CTR
CCIS48725289ST-4-0	5.29804	lean-CRC
CCIS50003399ST-4-0	4.97474	EBW-CTR
CCIS50148151ST-4-0	5.19996	lean-CRC
CCIS50471204ST-4-0	5.72203	lean-CTR
CCIS51595129ST-4-0	4.99886	lean-CTR
CCIS52370277ST-4-0	4.88496	EBW-CRC
CCIS53043478ST-4-0	5.73567	lean-CRC
CCIS55230578ST-4-0	6.25234	EBW-CRC
CCIS58234805ST-4-0	4.51913	EBW-CRC
CCIS59132091ST-4-0	5.03836	lean-CRC
CCIS61287323ST-4-0	5.16505	EBW-CRC
CCIS62605362ST-3-0	5.87155	lean-CRC
CCIS62794166ST-4-0	5.05316	lean-CRC
CCIS63448910ST-4-0	3.86461	EBW-CTR
CCIS63468405ST-4-0	5.22278	EBW-CTR
CCIS63910149ST-4-0	5.36028	lean-CTR
CCIS64773582ST-4-0	5.12295	lean-CTR
CCIS64785924ST-20-0	5.73784	EBW-CTR
CCIS65479369ST-4-0	4.53886	EBW-CRC
CCIS71301801ST-4-0	4.51058	lean-CRC
CCIS71578391ST-4-0	5.19014	EBW-CTR
CCIS72607085ST-4-0	4.2966	EBW-CRC
CCIS74239020ST-4-0	5.89575	lean-CTR
CCIS76845094ST-20-0	5.05921	lean-CRC
CCIS77252613ST-4-0	5.43061	EBW-CRC
CCIS78100604ST-4-0	5.62345	EBW-CTR
CCIS78318719ST-4-0	6.08288	EBW-CRC
CCIS79210440ST-3-0	5.33457	EBW-CTR
CCIS80834637ST-4-0	4.90276	EBW-CTR
CCIS81139242ST-4-0	5.48993	lean-CTR
CCIS81887263ST-4-0	5.53058	EBW-CRC
CCIS82146115ST-4-0	5.1336	lean-CRC
CCIS82507866ST-3-0	4.68615	lean-CTR
CCIS82944710ST-20-0	5.13331	lean-CTR
CCIS83870198ST-4-0	5.0739	lean-CRC
CCIS84543192ST-4-0	4.29807	EBW-CRC
CCIS85214191ST-3-0	4.14352	lean-CRC
CCIS87116798ST-4-0	5.53741	lean-CRC
CCIS87167916ST-4-0	5.11817	EBW-CRC
CCIS87252800ST-4-0	4.85968	lean-CRC
CCIS87605453ST-4-0	4.37868	EBW-CRC
CCIS88007743ST-4-0	4.97178	lean-CTR
CCIS88317640ST-4-0	5.90853	EBW-CTR
CCIS90164298ST-4-0	5.61311	lean-CTR
CCIS91228662ST-4-0	5.50366	EBW-CRC
CCIS93040568ST-20-0	5.12479	EBW-CTR
CCIS94417875ST-3-0	6.04413	EBW-CTR
CCIS94603952ST-4-0	5.2841	lean-CTR
CCIS95097901ST-4-0	5.49773	lean-CTR
CCIS95409808ST-4-0	5.94261	lean-CTR
CCIS98482370ST-3-0	4.68297	EBW-CTR
CCIS98512455ST-4-0	5.43294	EBW-CRC
CCIS98832363ST-4-0	5.54153	EBW-CRC
CCMD10032470ST-11-0	5.29209	EBW-CTR
CCMD10191450ST-11-0	4.93266	EBW-CTR
CCMD11006829ST-21-0	5.19434	EBW-CRC
CCMD12232071ST-21-0	5.17689	EBW-CRC
CCMD13071240ST-21-0	5.7912	lean-CRC
CCMD13934959ST-21-0	5.31581	EBW-CRC
CCMD14479708ST-21-0	5.35898	EBW-CRC
CCMD15562448ST-11-0	5.18665	lean-CTR
CCMD17410933ST-11-0	4.90128	lean-CTR
CCMD18579000ST-11-0	5.6735	lean-CTR
CCMD18829815ST-11-0	4.60893	EBW-CTR
CCMD18872694ST-21-0	5.76578	EBW-CRC
CCMD19168690ST-11-0	4.0587	EBW-CRC
CCMD19497912ST-21-0	5.85526	EBW-CRC
CCMD21593359ST-11-0	4.93421	lean-CRC
CCMD21703880ST-11-0	6.04256	EBW-CRC
CCMD22852639ST-11-0	5.75961	lean-CTR
CCMD23101338ST-21-0	6.20014	EBW-CRC
CCMD23541216ST-11-0	5.20518	EBW-CTR
CCMD25475945ST-11-0	5.52842	lean-CTR
CCMD25511638ST-21-0	4.93395	lean-CRC
CCMD25963797ST-21-0	6.02134	lean-CRC
CCMD26625622ST-11-0	4.72036	lean-CTR
CCMD26709089ST-21-0	4.26393	EBW-CRC
CCMD26925580ST-21-0	5.12501	EBW-CRC
CCMD27463710ST-11-0	6.40828	EBW-CRC
CCMD27867141ST-11-0	5.87133	lean-CTR
CCMD28738636ST-11-0	3.6512	lean-CTR
CCMD29706695ST-11-0	5.80122	lean-CTR
CCMD30626189ST-11-0	4.30264	EBW-CTR
CCMD30627121ST-11-0	5.69437	EBW-CTR
CCMD31009081ST-11-0	5.60001	EBW-CTR
CCMD31134579ST-11-0	4.45519	lean-CTR
CCMD32288175ST-11-0	5.08248	lean-CTR
CCMD32965613ST-11-0	5.38059	EBW-CTR
CCMD34381688ST-21-0	5.22187	lean-CRC
CCMD35081859ST-11-0	4.89995	EBW-CTR
CCMD35633353ST-11-0	5.63864	EBW-CRC
CCMD35801800ST-11-0	5.03446	EBW-CTR
CCMD35802077ST-21-0	5.44652	EBW-CRC
CCMD37575804ST-11-0	5.09627	EBW-CTR
CCMD38158721ST-11-0	4.99057	EBW-CTR
CCMD39157124ST-11-0	5.45784	EBW-CTR
CCMD39882286ST-11-0	5.42774	lean-CTR
CCMD40701343ST-21-0	4.2392	EBW-CRC
CCMD41202658ST-11-0	4.12645	EBW-CTR
CCMD41521570ST-11-0	5.39217	lean-CTR
CCMD42428553ST-21-0	5.90897	lean-CRC
CCMD42956136ST-11-0	2.904	EBW-CRC
CCMD45004878ST-11-0	6.39297	EBW-CTR
CCMD45812507ST-11-0	5.05168	EBW-CTR
CCMD45988061ST-21-0	5.20052	EBW-CRC
CCMD46222674ST-21-0	5.98215	lean-CRC
CCMD46727384ST-11-0	5.2345	lean-CTR
CCMD46947453ST-21-0	5.26028	lean-CRC
CCMD48236717ST-21-0	3.59678	EBW-CRC
CCMD49025643ST-11-0	5.49689	lean-CTR
CCMD49461418ST-11-0	5.37587	lean-CRC
CCMD49942357ST-11-0	4.63245	EBW-CTR
CCMD50071957ST-21-0	5.49542	lean-CRC
CCMD50300306ST-11-0	3.68048	lean-CTR
CCMD50529145ST-11-0	5.92949	lean-CTR
CCMD50538120ST-11-0	4.73946	lean-CTR
CCMD51154251ST-11-0	5.38792	lean-CTR
CCMD51228890ST-11-0	5.55563	EBW-CTR
CCMD51864103ST-21-0	5.58439	EBW-CRC
CCMD52117727ST-11-0	4.42604	lean-CRC
CCMD52145360ST-11-0	5.68342	lean-CRC
CCMD53508245ST-11-0	5.26559	EBW-CTR
CCMD53522274ST-11-0	5.02787	lean-CTR
CCMD54057834ST-11-0	5.10795	lean-CTR
CCMD56948710ST-11-0	5.44134	EBW-CTR
CCMD59540613ST-11-0	5.38129	EBW-CTR
CCMD59583015ST-11-0	5.19236	lean-CRC
CCMD60079086ST-21-0	5.24373	lean-CRC
CCMD63399960ST-21-0	5.56585	EBW-CRC
CCMD64503764ST-21-0	5.10797	EBW-CRC
CCMD64776337ST-21-0	5.20796	EBW-CRC
CCMD65222621ST-11-0	5.6016	EBW-CRC
CCMD65406197ST-11-0	5.47423	EBW-CRC
CCMD66848156ST-11-0	5.50058	lean-CTR
CCMD67373733ST-11-0	5.76899	lean-CTR
CCMD68973846ST-11-0	4.88373	lean-CTR
CCMD71242853ST-11-0	5.19845	EBW-CRC
CCMD71915439ST-11-0	4.60854	EBW-CRC
CCMD72666896ST-11-0	4.7911	lean-CTR
CCMD72690923ST-11-0	6.74999	lean-CRC
CCMD72895164ST-21-0	4.76561	EBW-CRC
CCMD73128545ST-11-0	5.51578	lean-CTR
CCMD74592084ST-11-0	4.73154	lean-CTR
CCMD74930188ST-21-0	4.41554	EBW-CRC
CCMD75147712ST-11-0	3.27643	lean-CTR
CCMD76222476ST-11-0	5.42129	lean-CRC
CCMD76409700ST-11-0	5.40837	lean-CTR
CCMD79349503ST-11-0	5.0418	lean-CRC
CCMD79987997ST-21-0	3.72017	EBW-CRC
CCMD82866709ST-21-0	5.46291	EBW-CRC
CCMD85481373ST-11-0	5.06897	EBW-CTR
CCMD85661207ST-11-0	5.34996	lean-CTR
CCMD86114146ST-21-0	5.99478	lean-CRC
CCMD86707194ST-21-0	5.01967	EBW-CRC
CCMD87156761ST-21-0	5.41931	EBW-CRC
CCMD88272491ST-21-0	4.36532	EBW-CRC
CCMD89107682ST-11-0	5.09145	lean-CTR
CCMD89306485ST-11-0	5.64343	EBW-CRC
CCMD89643949ST-11-0	5.19984	EBW-CTR
CCMD89967135ST-11-0	6.06883	EBW-CTR
CCMD90311071ST-21-0	5.3024	lean-CRC
CCMD92404903ST-11-0	4.15192	lean-CRC
CCMD93344354ST-21-0	4.40004	EBW-CRC
CCMD93755960ST-11-0	5.60301	EBW-CTR
CCMD95431029ST-11-0	5.5332	lean-CRC
CCMD95433940ST-21-0	5.02291	EBW-CRC
CCMD95676152ST-11-0	5.76685	EBW-CRC
CCMD96553385ST-21-0	3.72619	EBW-CRC
CCMD98198513ST-11-0	5.05231	EBW-CTR
CCMD98531134ST-11-0	5.61175	EBW-CRC
CCMD98702133ST-11-0	4.96173	lean-CTR
CCMD99440714ST-11-0	4.6441	lean-CTR
CCMD99929634ST-11-0	5.45246	EBW-CTR
MMPU29365221ST	4.76869	lean-CTR
MMPU68403337ST	5.65317	EBW-CTR
MMPU72854103ST	4.55101	lean-CTR
MMPU84450604ST	5.13434	EBW-CTR
MMPU99077057ST	4.4343	EBW-CTR
SRR6915091	3.45669	lean-CRC
SRR6915092	5.19019	lean-CTR
SRR6915093	5.11008	EBW-CRC
SRR6915094	2.4501	EBW-CRC
SRR6915095	1.45277	lean-CRC
SRR6915097	4.9834	EBW-CTR
SRR6915098	0.476836	lean-CRC
SRR6915099	5.0175	EBW-CRC
SRR6915100	4.08138	lean-CTR
SRR6915101	4.8378	lean-CRC
SRR6915102	4.77104	lean-CRC
SRR6915115	4.0413	lean-CRC
SRR6915116	5.83473	EBW-CTR
SRR6915119	2.60979	lean-CRC
SRR6915120	4.76957	lean-CRC
SRR6915121	5.77023	EBW-CTR
SRR6915122	4.22928	EBW-CTR
SRR6915123	5.43909	EBW-CRC
SRR6915137	4.05827	EBW-CRC
SRR6915144	5.36509	lean-CTR
SRR6915145	2.52948	lean-CTR
SRR6915158	4.11651	EBW-CRC
SRR6915159	5.46377	EBW-CRC
SRR6915160	3.17165	lean-CRC
SRR6915164	5.29237	lean-CTR
SRR6915166	5.55655	lean-CRC
SRR6915187	4.83285	EBW-CTR
SRR6915188	5.60226	lean-CRC
SRR6915189	5.3356	EBW-CTR
SRR6915190	4.5069	lean-CRC
SRR6915191	2.34737	lean-CTR
SRR6915192	5.24245	EBW-CTR
SRR6915193	5.19783	EBW-CTR
SRR6915194	4.62236	lean-CTR
SRR6915201	3.61851	lean-CRC
SRR6915202	4.15475	lean-CTR
SRR6915206	5.58186	EBW-CTR
SRR6915207	5.5869	EBW-CTR
SRR6915208	3.69188	EBW-CRC
SRR6915209	5.65958	EBW-CRC
SRR6915210	5.48744	EBW-CRC
SRR6915211	6.02617	EBW-CRC
SRR6915213	4.45933	EBW-CRC
SRR6915217	5.81149	lean-CTR
SRR6915218	5.52286	EBW-CRC
SRR6915219	2.47434	lean-CRC
SRR6915220	5.00316	EBW-CRC
SRR6915222	4.34046	lean-CTR
SRR6915225	3.52886	EBW-CTR
SRR6915227	4.81636	EBW-CTR

## Sheet: Fig. 1b
Fig. 1b
SampleID	PCoA1	PCoA2	Group
ERR688505	-0.197618	0.112422	EBW-CRC
ERR688506	-0.274445	0.0796556	EBW-CTR
ERR688507	-0.34764	0.104838	lean-CTR
ERR688509	-0.394327	0.168193	lean-CTR
ERR688510	-0.374736	-0.159806	EBW-CTR
ERR688511	-0.384927	-0.0984641	EBW-CTR
ERR688513	-0.321821	-0.39412	lean-CRC
ERR688514	-0.385241	0.120471	EBW-CTR
ERR688515	-0.194637	0.126909	EBW-CRC
ERR688516	-0.295924	0.0449482	EBW-CTR
ERR688517	-0.184318	-0.0252146	lean-CRC
ERR688518	-0.384474	0.084202	lean-CTR
ERR688520	-0.276493	0.15375	EBW-CTR
ERR688521	-0.435004	-0.024711	EBW-CRC
ERR688523	-0.368464	0.140993	lean-CTR
ERR688525	-0.343409	0.150598	EBW-CRC
ERR688527	-0.0868831	0.112205	EBW-CRC
ERR688528	-0.167544	0.16292	lean-CTR
ERR688529	-0.203577	0.184983	EBW-CTR
ERR688530	-0.381122	0.128179	lean-CTR
ERR688532	-0.0643268	-0.151262	EBW-CTR
ERR688533	-0.152926	0.078316	EBW-CTR
ERR688534	-0.210868	-0.424171	lean-CRC
ERR688535	-0.350132	0.0783581	EBW-CTR
ERR688537	-0.438295	-0.140674	EBW-CTR
ERR688539	-0.346139	-0.143156	EBW-CTR
ERR688541	0.083341	-0.24243	EBW-CRC
ERR688543	0.139895	-0.226567	lean-CTR
ERR688544	-0.224488	0.121026	lean-CTR
ERR688547	-0.386902	0.0548461	EBW-CRC
ERR688548	-0.410492	-0.321476	EBW-CRC
ERR688550	-0.414142	0.090813	EBW-CTR
ERR688551	-0.249945	0.135488	EBW-CTR
ERR688552	-0.40888	-0.11918	EBW-CTR
ERR688553	-0.384554	0.0225398	EBW-CRC
ERR688554	-0.404206	-0.184867	EBW-CTR
ERR688556	-0.376107	-0.022909	EBW-CTR
ERR688557	-0.449482	-0.360874	EBW-CTR
ERR688558	-0.279836	0.0171332	EBW-CRC
ERR688559	-0.291677	0.0555238	EBW-CTR
ERR688561	-0.396227	-0.222174	EBW-CTR
ERR688562	-0.477364	-0.265606	EBW-CTR
ERR688563	-0.27591	-0.203907	lean-CTR
ERR688564	-0.323023	0.102707	EBW-CTR
ERR688565	-0.268805	0.0920572	EBW-CTR
ERR688566	-0.397292	0.0850102	EBW-CTR
ERR688567	-0.240392	-0.14998	EBW-CRC
ERR688568	-0.394742	-0.0688423	lean-CRC
ERR688569	-0.13258	-0.0827818	EBW-CRC
ERR688570	-0.12763	-0.0457277	lean-CRC
ERR688571	-0.467361	-0.211672	EBW-CRC
ERR688572	-0.448958	0.0361141	EBW-CRC
ERR688573	-0.248044	-0.0473453	EBW-CRC
ERR688574	-0.151459	-0.0278878	lean-CRC
ERR688575	0.198147	0.0650604	EBW-CRC
ERR688576	-0.107271	0.240248	EBW-CRC
ERR688577	0.0663962	-0.141958	lean-CRC
ERR688578	0.20608	0.109632	EBW-CRC
ERR688579	-0.0186311	0.174617	EBW-CRC
ERR688580	-0.310364	-0.268579	EBW-CRC
ERR688581	0.222348	-0.0765245	lean-CRC
ERR688582	-0.171431	0.0363081	EBW-CRC
ERR688583	0.159429	-0.110338	lean-CRC
ERR688590	-0.0599473	0.0775933	EBW-CTR
ERR688591	-0.48122	-0.170159	EBW-CTR
ERR688593	-0.254503	0.209737	lean-CTR
ERR688594	-0.389972	-0.167876	lean-CTR
ERR688595	-0.252459	-0.262112	EBW-CTR
ERR688596	-0.361446	-0.0175781	EBW-CTR
ERR688598	-0.360785	-0.182711	EBW-CTR
ERR688599	-0.427641	-0.118222	EBW-CTR
ERR688600	-0.195171	0.00373564	EBW-CTR
ERR688603	-0.40192	-0.0529528	EBW-CTR
ERR688605	-0.370767	0.0731646	EBW-CTR
ERR688606	-0.198921	-0.15625	lean-CTR
ERR688607	-0.360891	-0.182357	EBW-CTR
ERR688608	-0.385586	0.110656	lean-CTR
ERR688610	-0.214885	0.0684011	lean-CTR
ERR688612	-0.442902	-0.164037	EBW-CTR
ERR688614	-0.154905	0.092371	lean-CTR
ERR688616	-0.306881	0.0298824	EBW-CTR
ERR688617	-0.407403	-0.0492079	lean-CTR
ERR688618	-0.11919	0.0898145	EBW-CRC
ERR688619	0.032726	0.0862199	lean-CTR
ERR688622	-0.45307	-0.0624647	lean-CTR
ERR688624	-0.247315	0.0699438	EBW-CTR
ERR688634	-0.204307	0.128227	EBW-CRC
ERR688635	-0.0409876	0.146841	EBW-CRC
ERR688636	-0.357481	0.0671674	lean-CRC
ERR688637	-0.0242952	0.0881519	EBW-CRC
ERR688638	-0.156651	-0.517347	lean-CRC
ERR688639	0.0222055	0.126623	EBW-CRC
ERR688640	-0.287478	-0.1174	EBW-CRC
ERR688641	-0.292125	-0.139661	EBW-CRC
ERR688642	0.00717536	-0.0748022	lean-CRC
ERR688643	-0.0262133	0.0843359	lean-CRC
ERR688644	0.235155	-0.0435611	EBW-CRC
ERR688646	-0.0702843	0.17115	lean-CTR
ERR688647	-0.19962	-0.0264297	EBW-CRC
ERR688648	0.275114	-0.236368	EBW-CTR
ERR688649	0.0126153	-0.0266118	lean-CRC
ERR688650	0.14724	-0.00460632	lean-CRC
ERR688651	-0.251747	-0.0204287	lean-CRC
ERR710426	-0.307346	-0.144017	EBW-CTR
ERR710427	0.103884	0.191626	EBW-CTR
ERR710428	-0.0326065	0.137417	EBW-CTR
ERR710429	-0.0486554	0.223207	lean-CTR
ERR710430	-0.346093	-0.0370521	EBW-CTR
ERR710432	-0.0160599	0.0691333	lean-CTR
ERR1018185	-0.106545	-0.160451	lean-CRC
ERR1018186	0.133815	-0.00199315	lean-CRC
ERR1018187	-0.27451	-0.0704063	lean-CRC
ERR1018188	-0.00726988	-0.00406614	EBW-CRC
ERR1018189	0.0968958	0.00801828	lean-CRC
ERR1018190	0.127335	-0.229942	EBW-CRC
ERR1018191	-0.173528	-0.333058	lean-CRC
ERR1018192	0.270595	-0.245217	lean-CRC
ERR1018193	0.150193	-0.35217	lean-CTR
ERR1018194	0.0848544	-0.220955	EBW-CRC
ERR1018195	0.294414	-0.158345	lean-CTR
ERR1018196	0.131181	0.0805097	lean-CRC
ERR1018197	0.0505489	-0.034335	EBW-CRC
ERR1018198	-0.0207696	-0.106011	EBW-CRC
ERR1018199	0.260376	-0.250264	lean-CRC
ERR1018200	-0.229346	-0.182046	lean-CRC
ERR1018201	0.0673381	-0.237902	lean-CRC
ERR1018202	0.277972	-0.322429	lean-CRC
ERR1018203	0.209714	-0.191535	lean-CTR
ERR1018204	-0.0101758	-0.273607	lean-CRC
ERR1018205	0.240229	-0.153849	lean-CTR
ERR1018206	-0.0677871	0.0168489	EBW-CRC
ERR1018207	0.144773	-0.154492	EBW-CRC
ERR1018208	-0.158853	-0.465275	lean-CRC
ERR1018209	0.334703	-0.0846383	lean-CTR
ERR1018210	0.167037	-0.203755	lean-CRC
ERR1018211	-0.0322724	-0.0378962	lean-CRC
ERR1018212	0.0555574	-0.0368854	lean-CRC
ERR1018213	-0.33664	-0.278907	lean-CRC
ERR1018214	0.36352	-0.163766	lean-CRC
ERR1018216	0.0654484	-0.0804503	EBW-CRC
ERR1018217	-0.255747	0.068652	lean-CTR
ERR1018218	0.178346	0.0877668	EBW-CRC
ERR1018219	0.287669	-0.252727	lean-CRC
ERR1018220	-0.00448747	0.0975379	EBW-CRC
ERR1018221	0.0540011	-0.109244	lean-CRC
ERR1018222	0.150929	-0.00848279	EBW-CRC
ERR1018223	-0.0325788	0.11448	lean-CRC
ERR1018224	-0.155161	-0.0962774	EBW-CRC
ERR1018225	-0.0423749	0.110542	lean-CRC
ERR1018226	0.0495713	-0.0459673	EBW-CRC
ERR1018227	0.234454	-0.0540455	EBW-CRC
ERR1018228	-0.181402	0.169927	lean-CRC
ERR1018229	-0.262697	0.16294	lean-CRC
ERR1018230	0.0439105	0.0656447	lean-CRC
ERR1018231	0.0794166	0.0476431	lean-CRC
ERR1018232	-0.148012	0.193139	EBW-CTR
ERR1018233	0.209468	-0.210267	lean-CTR
ERR1018234	-0.148781	-0.513711	lean-CTR
ERR1018235	0.117446	0.165872	EBW-CTR
ERR1018236	0.0435503	0.011331	lean-CTR
ERR1018237	-0.0969362	-0.324707	lean-CTR
ERR1018238	-0.0448087	0.111821	EBW-CTR
ERR1018239	-0.142322	-0.0270318	EBW-CTR
ERR1018240	0.11151	0.148703	EBW-CTR
ERR1018241	0.318784	-0.306402	lean-CRC
ERR1018242	-0.0359121	-0.187223	EBW-CTR
ERR1018243	0.279897	-0.202413	lean-CTR
ERR1018244	0.168936	-0.0342431	lean-CTR
ERR1018245	0.0264763	0.0478321	lean-CTR
ERR1018246	0.00768722	0.177755	lean-CTR
ERR1018247	0.0994233	-0.254448	lean-CTR
ERR1018248	-0.0786656	0.0440426	EBW-CTR
ERR1018249	0.0185006	0.114425	EBW-CTR
ERR1018250	-0.0956155	0.104662	lean-CTR
ERR1018251	0.222763	-0.0873005	lean-CTR
ERR1018252	-0.0398648	0.151706	lean-CTR
ERR1018253	-0.128874	0.0474068	lean-CTR
ERR1018254	-0.112243	0.035961	lean-CTR
ERR1018255	0.274084	-0.0366502	lean-CTR
ERR1018256	-0.0786668	0.223506	lean-CTR
ERR1018257	-0.181927	0.116176	lean-CTR
ERR1018258	0.0590893	-0.246704	lean-CTR
ERR1018259	0.22014	0.0696816	lean-CTR
ERR1018260	0.294305	-0.234488	lean-CTR
ERR1018261	-0.0821616	0.0187546	lean-CTR
ERR1018262	-0.0131091	0.175367	lean-CTR
ERR1018263	-0.0219591	0.0602015	lean-CTR
ERR1018264	-0.033554	-0.228926	lean-CTR
ERR1018265	0.257312	-0.00479416	lean-CTR
ERR1018266	0.263995	-0.0136508	lean-CTR
ERR1018267	0.0841659	0.112446	EBW-CTR
ERR1018268	0.103039	0.157333	lean-CTR
ERR1018269	0.113618	0.0239562	lean-CTR
ERR1018270	0.157907	0.0745619	EBW-CTR
ERR1018271	-0.132702	-0.34507	lean-CTR
ERR1018272	0.193855	0.0522823	lean-CTR
ERR1018273	-0.0157313	0.175936	lean-CTR
ERR1018274	0.227877	0.0313848	lean-CTR
ERR1018275	0.143631	0.131494	lean-CTR
ERR1018276	0.320094	-0.00597071	lean-CTR
ERR1018277	-0.110265	0.123903	lean-CTR
ERR1018278	0.162391	-0.0665506	lean-CTR
ERR1018279	-0.103958	-0.511487	lean-CRC
ERR1018280	-0.0104077	0.0784366	lean-CRC
ERR1018281	0.117004	-0.172216	EBW-CRC
ERR1018282	0.0511614	-0.0677222	lean-CRC
ERR1018283	-0.0715097	-0.20215	EBW-CRC
ERR1018284	-0.0663788	-0.235375	lean-CRC
ERR1018285	0.256761	-0.00324929	lean-CRC
ERR1018286	0.0669662	0.13048	lean-CRC
ERR1018287	-0.0377751	0.0211719	EBW-CRC
ERR1018288	0.168698	-0.0655772	EBW-CRC
ERR1018289	0.29383	-0.189327	lean-CRC
ERR1018290	0.325244	-0.0417475	EBW-CRC
ERR1018291	0.0751201	-0.0779203	lean-CRC
ERR1018292	0.331505	-0.119648	lean-CRC
ERR1018293	0.0266724	-0.158217	EBW-CRC
ERR1018294	0.0913169	0.0810348	lean-CRC
ERR1018295	0.0424545	0.103938	lean-CRC
ERR1018296	-0.0230473	0.1176	lean-CRC
ERR1018297	0.252266	-0.0495963	lean-CRC
ERR1018298	-0.121188	-0.133186	EBW-CRC
ERR1018299	0.329439	-0.29915	lean-CRC
ERR1018300	0.288714	-0.170216	lean-CRC
ERR1018301	0.213494	-0.00131979	lean-CRC
ERR1018302	0.373012	-0.164768	EBW-CRC
ERR1018303	0.109801	0.115631	lean-CRC
ERR1018304	0.215089	-0.267723	lean-CRC
ERR1018305	0.105722	0.0352748	EBW-CRC
ERR1018306	0.060356	-0.0338228	EBW-CRC
ERR1018307	-0.304644	-0.354112	lean-CRC
ERR1018308	-0.238651	0.206518	lean-CTR
ERR1018309	-0.265672	0.0167937	lean-CTR
ERR1018310	0.0914975	0.154411	lean-CRC
ERR1018311	-0.0360179	0.212744	EBW-CRC
ERR1018312	-0.114131	-0.389271	lean-CRC
CCIS00146684ST-4-0	-0.0973848	0.10888	EBW-CTR
CCIS00281083ST-3-0	0.0509775	0.045679	EBW-CTR
CCIS02124300ST-4-0	-0.162976	0.20749	lean-CTR
CCIS02379307ST-4-0	0.238134	-0.0575887	EBW-CRC
CCIS02856720ST-4-0	0.108434	-0.0480872	EBW-CTR
CCIS03473770ST-4-0	-0.0972648	0.12707	lean-CTR
CCIS03857607ST-4-0	-0.158002	0.200783	lean-CTR
CCIS05314658ST-4-0	0.0970027	0.0326304	lean-CTR
CCIS06260551ST-3-0	-0.0131695	-0.240964	lean-CRC
CCIS07539127ST-4-0	0.0837901	0.0547546	lean-CTR
CCIS07648107ST-4-0	-0.00350062	0.0506738	lean-CTR
CCIS09568613ST-4-0	-0.0623476	-0.0949241	lean-CTR
CCIS10706551ST-3-0	0.169089	0.0529475	lean-CTR
CCIS11015875ST-4-0	0.0789609	0.0637867	EBW-CRC
CCIS11354283ST-4-0	0.00789911	0.0984288	EBW-CTR
CCIS11362406ST-4-0	-0.241581	-0.0256935	EBW-CTR
CCIS12370844ST-4-0	0.137213	-0.126609	EBW-CRC
CCIS12656533ST-4-0	0.0560633	-0.128734	EBW-CRC
CCIS13047523ST-4-0	0.172486	-0.0263753	lean-CTR
CCIS14449628ST-4-0	0.197863	-0.0187874	lean-CRC
CCIS15794887ST-4-0	-0.133822	0.172658	lean-CTR
CCIS16326685ST-4-0	0.109127	0.0569564	EBW-CTR
CCIS16383318ST-4-0	0.0920183	-0.0649216	lean-CTR
CCIS16561622ST-4-0	0.0866161	0.0291268	EBW-CTR
CCIS17669415ST-4-0	-0.0225174	0.0369343	EBW-CRC
CCIS20795251ST-4-0	-0.102412	-0.00579322	lean-CTR
CCIS21126322ST-4-0	-0.133529	0.186373	EBW-CTR
CCIS21278152ST-4-0	-0.0383532	0.143622	EBW-CRC
CCIS22416007ST-4-0	-0.0331476	0.123363	lean-CRC
CCIS22958137ST-20-0	0.0405349	-0.0456183	EBW-CRC
CCIS23164343ST-4-0	-0.36105	-0.0768947	lean-CTR
CCIS24254057ST-4-0	0.29651	-0.150701	lean-CRC
CCIS27304052ST-3-0	0.162565	0.0589735	lean-CTR
CCIS27927933ST-4-0	-0.252181	-0.172406	lean-CTR
CCIS29210128ST-4-0	0.289945	-0.119169	EBW-CTR
CCIS29688262ST-20-0	-0.276888	-0.0879714	EBW-CTR
CCIS32452666ST-4-0	0.140877	0.061671	EBW-CTR
CCIS33816588ST-4-0	0.03817	-0.0349785	lean-CRC
CCIS34055159ST-4-0	-0.123813	-0.189277	EBW-CRC
CCIS34604008ST-4-0	-0.164837	0.187858	EBW-CTR
CCIS35100175ST-4-0	-0.0688104	0.143831	EBW-CRC
CCIS36699628ST-4-0	-0.357143	-0.255604	EBW-CTR
CCIS36797902ST-4-0	0.0460881	-0.102433	EBW-CTR
CCIS38765456ST-20-0	0.0368706	0.0155902	lean-CRC
CCIS40244499ST-3-0	0.228033	-0.0610044	EBW-CRC
CCIS41222843ST-4-0	-0.0297453	0.0313686	lean-CRC
CCIS41288781ST-4-0	0.0481753	-0.239088	lean-CRC
CCIS41548810ST-4-0	0.2102	0.0810763	lean-CRC
CCIS41692898ST-4-0	-0.0660695	0.0394967	EBW-CTR
CCIS44093303ST-4-0	0.186195	-0.231314	lean-CTR
CCIS44757994ST-4-0	0.0832731	-0.260714	EBW-CRC
CCIS45571137ST-3-0	0.0538119	0.0446839	lean-CTR
CCIS45793747ST-4-0	0.0202527	0.059421	EBW-CTR
CCIS46047672ST-4-0	0.243148	-0.145479	lean-CRC
CCIS46467422ST-4-0	0.334176	-0.190264	lean-CRC
CCIS47284573ST-4-0	0.0658528	0.0748883	EBW-CRC
CCIS48174381ST-4-0	-0.0967637	-0.0348585	EBW-CTR
CCIS48725289ST-4-0	-0.0433615	0.112009	lean-CRC
CCIS50003399ST-4-0	-0.0225915	0.102732	EBW-CTR
CCIS50148151ST-4-0	0.157227	-0.0683014	lean-CRC
CCIS50471204ST-4-0	0.0659809	0.0440955	lean-CTR
CCIS51595129ST-4-0	0.0293854	0.108258	lean-CTR
CCIS52370277ST-4-0	0.197684	-0.0156668	EBW-CRC
CCIS53043478ST-4-0	0.144446	0.0650681	lean-CRC
CCIS55230578ST-4-0	-0.00659682	0.0433672	EBW-CRC
CCIS58234805ST-4-0	-0.0371914	-0.154713	EBW-CRC
CCIS59132091ST-4-0	-0.445107	-0.0496538	lean-CRC
CCIS61287323ST-4-0	-0.0777608	-0.114766	EBW-CRC
CCIS62605362ST-3-0	0.0847835	0.0835405	lean-CRC
CCIS62794166ST-4-0	0.144907	-0.107485	lean-CRC
CCIS63448910ST-4-0	-0.0498381	-0.217407	EBW-CTR
CCIS63468405ST-4-0	-0.00495052	-0.0108261	EBW-CTR
CCIS63910149ST-4-0	0.00800764	0.0897056	lean-CTR
CCIS64773582ST-4-0	0.120819	0.0695895	lean-CTR
CCIS64785924ST-20-0	-0.205294	0.021167	EBW-CTR
CCIS65479369ST-4-0	0.0433991	-0.155846	EBW-CRC
CCIS71301801ST-4-0	0.249443	-0.0677269	lean-CRC
CCIS71578391ST-4-0	-0.0405161	0.189103	EBW-CTR
CCIS72607085ST-4-0	0.0943189	-0.261271	EBW-CRC
CCIS74239020ST-4-0	-0.0410966	0.172542	lean-CTR
CCIS76845094ST-20-0	-0.060131	-0.00527266	lean-CRC
CCIS77252613ST-4-0	-0.0051503	0.161451	EBW-CRC
CCIS78100604ST-4-0	-0.0248949	0.0738467	EBW-CTR
CCIS78318719ST-4-0	-0.0764709	0.168964	EBW-CRC
CCIS79210440ST-3-0	0.108234	-0.0952185	EBW-CTR
CCIS80834637ST-4-0	0.0690883	0.0737459	EBW-CTR
CCIS81139242ST-4-0	0.051259	0.0495703	lean-CTR
CCIS81887263ST-4-0	0.000535195	0.0639064	EBW-CRC
CCIS82146115ST-4-0	-0.323272	0.0248013	lean-CRC
CCIS82507866ST-3-0	0.248653	-0.0100026	lean-CTR
CCIS82944710ST-20-0	-0.155112	-0.0163797	lean-CTR
CCIS83870198ST-4-0	0.135565	0.167503	lean-CRC
CCIS84543192ST-4-0	-0.0631906	0.0690822	EBW-CRC
CCIS85214191ST-3-0	0.270791	-0.220647	lean-CRC
CCIS87116798ST-4-0	0.184667	-0.00286504	lean-CRC
CCIS87167916ST-4-0	-0.0368778	-0.152724	EBW-CRC
CCIS87252800ST-4-0	0.301147	-0.109822	lean-CRC
CCIS87605453ST-4-0	0.272708	-0.124319	EBW-CRC
CCIS88007743ST-4-0	0.169551	-0.168035	lean-CTR
CCIS88317640ST-4-0	-0.134867	-0.00923683	EBW-CTR
CCIS90164298ST-4-0	-0.217615	0.195946	lean-CTR
CCIS91228662ST-4-0	0.255992	0.0847922	EBW-CRC
CCIS93040568ST-20-0	0.0582429	-0.0714815	EBW-CTR
CCIS94417875ST-3-0	-0.0471869	0.117651	EBW-CTR
CCIS94603952ST-4-0	0.0672787	0.148471	lean-CTR
CCIS95097901ST-4-0	-0.104885	-0.0176658	lean-CTR
CCIS95409808ST-4-0	-0.247657	0.0475261	lean-CTR
CCIS98482370ST-3-0	0.169499	0.034207	EBW-CTR
CCIS98512455ST-4-0	-0.0198735	-0.0475347	EBW-CRC
CCIS98832363ST-4-0	-0.0388537	0.159241	EBW-CRC
CCMD10032470ST-11-0	0.107603	0.207903	EBW-CTR
CCMD10191450ST-11-0	-0.1088	0.191437	EBW-CTR
CCMD11006829ST-21-0	0.190433	-0.0564537	EBW-CRC
CCMD12232071ST-21-0	0.0682353	0.00544581	EBW-CRC
CCMD13071240ST-21-0	0.0599365	0.0397442	lean-CRC
CCMD13934959ST-21-0	0.203956	0.0262546	EBW-CRC
CCMD14479708ST-21-0	0.13274	0.0640231	EBW-CRC
CCMD15562448ST-11-0	0.00521846	-0.0330805	lean-CTR
CCMD17410933ST-11-0	0.0288473	0.0765369	lean-CTR
CCMD18579000ST-11-0	-0.00693109	0.196972	lean-CTR
CCMD18829815ST-11-0	0.202907	0.0863673	EBW-CTR
CCMD18872694ST-21-0	0.168786	0.115423	EBW-CRC
CCMD19168690ST-11-0	0.233366	0.0256746	EBW-CRC
CCMD19497912ST-21-0	0.0543014	0.144039	EBW-CRC
CCMD21593359ST-11-0	0.138166	-0.15849	lean-CRC
CCMD21703880ST-11-0	0.054947	-0.0303076	EBW-CRC
CCMD22852639ST-11-0	-0.00536978	0.133866	lean-CTR
CCMD23101338ST-21-0	-0.0321883	0.184168	EBW-CRC
CCMD23541216ST-11-0	0.127157	0.0795547	EBW-CTR
CCMD25475945ST-11-0	-0.0529541	-0.0946446	lean-CTR
CCMD25511638ST-21-0	0.146221	-0.0195802	lean-CRC
CCMD25963797ST-21-0	-0.0420796	0.0128077	lean-CRC
CCMD26625622ST-11-0	0.138688	-0.0211502	lean-CTR
CCMD26709089ST-21-0	0.146231	-0.0541208	EBW-CRC
CCMD26925580ST-21-0	0.136265	0.133273	EBW-CRC
CCMD27463710ST-11-0	0.101656	0.0726736	EBW-CRC
CCMD27867141ST-11-0	0.0744207	0.117333	lean-CTR
CCMD28738636ST-11-0	0.0822005	-0.0500079	lean-CTR
CCMD29706695ST-11-0	0.0232882	0.181595	lean-CTR
CCMD30626189ST-11-0	-0.132963	0.125016	EBW-CTR
CCMD30627121ST-11-0	-0.0650752	0.0860843	EBW-CTR
CCMD31009081ST-11-0	-0.0993226	0.209332	EBW-CTR
CCMD31134579ST-11-0	-0.0573686	0.104947	lean-CTR
CCMD32288175ST-11-0	0.07102	0.0684159	lean-CTR
CCMD32965613ST-11-0	0.0456493	0.186825	EBW-CTR
CCMD34381688ST-21-0	-0.093883	0.246199	lean-CRC
CCMD35081859ST-11-0	0.0525618	0.217298	EBW-CTR
CCMD35633353ST-11-0	-0.0643988	0.112189	EBW-CRC
CCMD35801800ST-11-0	0.20489	0.0519982	EBW-CTR
CCMD35802077ST-21-0	0.0806076	0.130487	EBW-CRC
CCMD37575804ST-11-0	0.0194616	0.198421	EBW-CTR
CCMD38158721ST-11-0	0.126763	0.159236	EBW-CTR
CCMD39157124ST-11-0	0.0857104	0.195758	EBW-CTR
CCMD39882286ST-11-0	-0.258335	0.225061	lean-CTR
CCMD40701343ST-21-0	0.299721	-0.157069	EBW-CRC
CCMD41202658ST-11-0	-0.0550191	0.135337	EBW-CTR
CCMD41521570ST-11-0	-0.0558223	0.217818	lean-CTR
CCMD42428553ST-21-0	0.0110133	0.101089	lean-CRC
CCMD42956136ST-11-0	-0.102174	-0.247128	EBW-CRC
CCMD45004878ST-11-0	-0.112668	0.159802	EBW-CTR
CCMD45812507ST-11-0	0.0099598	0.176416	EBW-CTR
CCMD45988061ST-21-0	0.139307	0.018987	EBW-CRC
CCMD46222674ST-21-0	0.0455143	0.185659	lean-CRC
CCMD46727384ST-11-0	0.0893039	0.10246	lean-CTR
CCMD46947453ST-21-0	0.102743	0.149399	lean-CRC
CCMD48236717ST-21-0	-0.0677618	0.110011	EBW-CRC
CCMD49025643ST-11-0	0.00337455	-0.000800202	lean-CTR
CCMD49461418ST-11-0	-0.000390961	0.164779	lean-CRC
CCMD49942357ST-11-0	0.195685	0.0810169	EBW-CTR
CCMD50071957ST-21-0	0.166227	0.0965471	lean-CRC
CCMD50300306ST-11-0	-0.00740569	0.213666	lean-CTR
CCMD50529145ST-11-0	-0.0134271	0.253475	lean-CTR
CCMD50538120ST-11-0	-0.0683776	0.231362	lean-CTR
CCMD51154251ST-11-0	0.046529	0.198002	lean-CTR
CCMD51228890ST-11-0	-0.0223703	0.143732	EBW-CTR
CCMD51864103ST-21-0	-0.0407374	0.0826066	EBW-CRC
CCMD52117727ST-11-0	0.296224	-0.0363972	lean-CRC
CCMD52145360ST-11-0	0.145619	0.171353	lean-CRC
CCMD53508245ST-11-0	0.159344	0.0990928	EBW-CTR
CCMD53522274ST-11-0	0.0415482	0.229572	lean-CTR
CCMD54057834ST-11-0	0.108537	0.154037	lean-CTR
CCMD56948710ST-11-0	0.0645881	0.144622	EBW-CTR
CCMD59540613ST-11-0	0.21865	0.0689429	EBW-CTR
CCMD59583015ST-11-0	0.00154418	0.138738	lean-CRC
CCMD60079086ST-21-0	0.114147	0.0831793	lean-CRC
CCMD63399960ST-21-0	0.155997	0.0138709	EBW-CRC
CCMD64503764ST-21-0	0.297978	-0.0694368	EBW-CRC
CCMD64776337ST-21-0	0.0995535	0.00212535	EBW-CRC
CCMD65222621ST-11-0	-0.0444522	0.167671	EBW-CRC
CCMD65406197ST-11-0	0.00307797	-0.110313	EBW-CRC
CCMD66848156ST-11-0	0.109215	0.201625	lean-CTR
CCMD67373733ST-11-0	-0.0584395	0.205441	lean-CTR
CCMD68973846ST-11-0	0.15793	0.170986	lean-CTR
CCMD71242853ST-11-0	-0.00141433	0.159081	EBW-CRC
CCMD71915439ST-11-0	0.0249005	-0.0756427	EBW-CRC
CCMD72666896ST-11-0	0.0133522	-0.101015	lean-CTR
CCMD72690923ST-11-0	-0.0826767	0.116805	lean-CRC
CCMD72895164ST-21-0	0.217025	0.0558727	EBW-CRC
CCMD73128545ST-11-0	0.166683	0.0872527	lean-CTR
CCMD74592084ST-11-0	0.0139142	0.169328	lean-CTR
CCMD74930188ST-21-0	0.156899	-0.0549301	EBW-CRC
CCMD75147712ST-11-0	0.195154	-0.133936	lean-CTR
CCMD76222476ST-11-0	-0.0242951	0.228182	lean-CRC
CCMD76409700ST-11-0	0.0401525	0.150345	lean-CTR
CCMD79349503ST-11-0	0.0942662	0.189414	lean-CRC
CCMD79987997ST-21-0	0.323153	-0.15729	EBW-CRC
CCMD82866709ST-21-0	0.08149	0.106841	EBW-CRC
CCMD85481373ST-11-0	-0.0189159	-0.0472649	EBW-CTR
CCMD85661207ST-11-0	0.0339392	0.176054	lean-CTR
CCMD86114146ST-21-0	0.0420637	0.127015	lean-CRC
CCMD86707194ST-21-0	0.187693	0.057943	EBW-CRC
CCMD87156761ST-21-0	-0.012512	0.226439	EBW-CRC
CCMD88272491ST-21-0	0.283331	-0.19032	EBW-CRC
CCMD89107682ST-11-0	-0.154351	0.197374	lean-CTR
CCMD89306485ST-11-0	-0.0918359	0.246495	EBW-CRC
CCMD89643949ST-11-0	-0.0669198	0.276218	EBW-CTR
CCMD89967135ST-11-0	-0.0726603	0.172656	EBW-CTR
CCMD90311071ST-21-0	0.189749	0.0709259	lean-CRC
CCMD92404903ST-11-0	0.151672	-0.23847	lean-CRC
CCMD93344354ST-21-0	0.124696	0.0856486	EBW-CRC
CCMD93755960ST-11-0	0.117491	0.219928	EBW-CTR
CCMD95431029ST-11-0	0.0688588	0.166942	lean-CRC
CCMD95433940ST-21-0	0.12696	0.143767	EBW-CRC
CCMD95676152ST-11-0	0.0314527	0.106422	EBW-CRC
CCMD96553385ST-21-0	0.285679	-0.030904	EBW-CRC
CCMD98198513ST-11-0	0.110673	0.142574	EBW-CTR
CCMD98531134ST-11-0	0.118773	0.0607398	EBW-CRC
CCMD98702133ST-11-0	0.134616	0.0960761	lean-CTR
CCMD99440714ST-11-0	0.187472	0.128371	lean-CTR
CCMD99929634ST-11-0	-0.0365155	0.218644	EBW-CTR
MMPU29365221ST	0.13039	0.0846711	lean-CTR
MMPU68403337ST	0.0669972	0.188339	EBW-CTR
MMPU72854103ST	0.148912	0.0264459	lean-CTR
MMPU84450604ST	0.0729873	0.135075	EBW-CTR
MMPU99077057ST	0.247754	0.0739362	EBW-CTR
SRR6915091	0.205983	-0.199283	lean-CRC
SRR6915092	0.00341909	-0.0277844	lean-CTR
SRR6915093	0.274894	0.0290109	EBW-CRC
SRR6915094	-0.0467277	-0.387129	EBW-CRC
SRR6915095	-0.151241	-0.546371	lean-CRC
SRR6915097	0.177562	0.186755	EBW-CTR
SRR6915098	-0.0804195	-0.266268	lean-CRC
SRR6915099	0.10321	0.120633	EBW-CRC
SRR6915100	0.206017	-0.148122	lean-CTR
SRR6915101	0.327042	0.0159905	lean-CRC
SRR6915102	0.103088	-0.100846	lean-CRC
SRR6915115	0.186594	-0.236769	lean-CRC
SRR6915116	0.128021	0.11132	EBW-CTR
SRR6915119	0.124692	-0.108867	lean-CRC
SRR6915120	0.24659	0.013797	lean-CRC
SRR6915121	0.0424454	0.192047	EBW-CTR
SRR6915122	0.213513	-0.0262483	EBW-CTR
SRR6915123	0.153506	0.043887	EBW-CRC
SRR6915137	0.0809967	-0.171338	EBW-CRC
SRR6915144	0.177944	0.127085	lean-CTR
SRR6915145	0.0514529	-0.0246372	lean-CTR
SRR6915158	0.281189	-0.184462	EBW-CRC
SRR6915159	0.133404	0.132105	EBW-CRC
SRR6915160	-0.0391103	-0.395727	lean-CRC
SRR6915164	0.196605	0.164173	lean-CTR
SRR6915166	0.193067	0.059957	lean-CRC
SRR6915187	0.242009	0.0787944	EBW-CTR
SRR6915188	0.176518	0.0590061	lean-CRC
SRR6915189	0.0619301	0.117762	EBW-CTR
SRR6915190	0.194505	0.0931627	lean-CRC
SRR6915191	0.0377555	-0.0665895	lean-CTR
SRR6915192	0.0806947	0.103661	EBW-CTR
SRR6915193	0.150816	0.17149	EBW-CTR
SRR6915194	0.304137	-0.170333	lean-CTR
SRR6915201	0.00457199	-0.303852	lean-CRC
SRR6915202	0.340546	-0.134339	lean-CTR
SRR6915206	-0.0366743	0.141466	EBW-CTR
SRR6915207	0.160309	0.125468	EBW-CTR
SRR6915208	0.329988	-0.199249	EBW-CRC
SRR6915209	0.126092	0.0243086	EBW-CRC
SRR6915210	0.16516	0.119294	EBW-CRC
SRR6915211	0.144344	0.120827	EBW-CRC
SRR6915213	0.0469796	-0.150117	EBW-CRC
SRR6915217	-0.0450382	0.155708	lean-CTR
SRR6915218	0.0512969	0.11988	EBW-CRC
SRR6915219	-0.148051	-0.469876	lean-CRC
SRR6915220	0.210057	0.174764	EBW-CRC
SRR6915222	0.302809	-0.115053	lean-CTR
SRR6915225	-0.0999897	-0.4169	EBW-CTR
SRR6915227	0.163515	0.171701	EBW-CTR

## Sheet: Fig. 1c
Fig 1c
Species	Meta.coef	Meta.fdr	AUS.coef	AUS.fdr	CHI_HK.coef	CHI_HK.fdr	FRA.coef	FRA.fdr	GER.coef	GER.fdr	ITA.coef	ITA.fdr
Gemella_morbillorum	-0.0042252	0.00026151	-0.00439886	0.152572	-0.00676731	0.418409	0.312108	0.312108	-0.00623608	0.232041	-0.00304366	0.583256
Parabacteroides_sp._CT06	-0.00683936	0.356909	-0.0129632	0.0740091	-0.0113738	0.823789	0.534953	0.534953	-0.000410787	0.985709	0.0199115	0.753501
Faecalibacterium_sp._IP329	0.00836455	0.510132	-0.00402609	0.781217	0.0124328	0.611986	0.918919	0.918919	0.0245732	0.0555261	0.0147591	0.745411
Faecalicatena_sp._Marseille-Q4148	0.00145653	0.858452	0.0126111	0.0929055	-0.00544224	0.418409	0.769965	0.769965	-0.00231445	0.87413	0.00273182	0.853192
Butyrivibrio_fibrisolvens	0.00252724	9.96326e-06	0.0025595	0.173495	0.00174302	0.458662	0.233235	0.233235	0.00326239	0.0249319	0.00334002	0.65217
Faecalibacterium_duncaniae	0.0140105	0.321123	-0.00290627	0.880813	0.0181926	0.592711	0.958524	0.958524	0.0368919	0.0190983	0.0150222	0.753501
Lacrimispora_saccharolytica	0.00190854	0.0139111	3.95303e-05	0.98282	0.000250841	0.925933	0.272255	0.272255	0.00246516	0.0816749	0.00297523	0.738249
Parabacteroides_distasonis	-0.0271657	0.0139111	-0.0319106	0.113623	-0.0304284	0.592711	0.714061	0.714061	-0.0221045	0.464544	-0.0350793	0.891089
Streptococcus_gordonii	0.000254976	0.976311	0.00897564	0.0865927	-0.00628943	0.421359	0.452052	0.452052	-0.00203722	0.87413	-0.00582968	0.738249
Clostridium_perfringens	0.00307361	0.0103922	0.00168656	0.839227	0.004632	0.363021	0.583518	0.583518	0.002501	0.421399	0.00267027	0.712599
Porphyromonas_somerae	-0.00458871	0.00237692	-0.0071175	0.0865927	-0.00192595	0.681531	0.272014	0.272014	-0.0081538	0.592109	-0.00375996	0.745411
Anaerotruncus_colihominis	-0.00351601	0.0841285	-0.00399731	0.286914	-0.00719717	0.592711	0.472137	0.472137	-0.0034624	0.662271	0.00122695	0.945623
Alistipes_indistinctus	-0.00718367	0.0178117	-0.00992939	0.0865927	-0.0129835	0.592711	0.845685	0.845685	-0.00631045	0.461093	0.000688986	0.964851
Ligilactobacillus_ruminis	0.00169625	0.301141	0.000173211	0.936869	0.00562674	0.477765	0.769965	0.769965	0.00446829	0.0816749	0.00035225	0.940986
Pusillibacter_faecalis	-0.00593456	0.0361062	-0.0107835	0.126017	-0.00283265	0.681531	0.241715	0.241715	-0.00442605	0.586173	0.00217211	0.945623
Roseburia_intestinalis	0.0391577	0.0039881	0.00997165	0.657533	0.0455927	0.313088	0.195565	0.195565	0.0442839	0.323612	0.0392989	0.738249
Faecalibacterium_sp._I2392	0.00897811	0.575908	-0.004794	0.70855	0.0137404	0.4926	0.675522	0.675522	0.0285202	0.00166839	0.0138269	0.745411
Blautia_liquoris	0.00217846	0.000952666	0.00149201	0.481198	0.00117267	0.659259	0.233235	0.233235	0.0028208	0.0419721	0.00118322	0.848472
Bacteroides_fragilis	-0.0337968	0.0192521	-0.0326635	0.0865927	-0.10329	0.313088	0.314934	0.314934	-0.0111363	0.797051	-0.0335205	0.712599
Flintibacter_sp._KGMB00164	-0.0043344	0.353946	-0.0114398	0.0865927	-0.0202558	0.542173	0.77902	0.77902	0.000104452	0.993255	-0.000735251	0.945623
Bifidobacterium_adolescentis	0.0324806	0.0524586	0.0265991	0.691343	0.0483625	0.580299	0.583651	0.583651	0.0253968	0.675806	0.055268	0.638022
Fusobacterium_gonidiaformans	-0.00177783	0.0732282	-0.00309607	0.226853	-0.0022538	0.681531	0.733347	0.733347	-0.00205321	0.378265	-0.000898827	0.758322
Faecalibacterium_prausnitzii	0.0579629	0.133558	-0.00449683	0.936869	0.104202	0.313088	0.786691	0.786691	0.105256	0.0249319	0.0989773	0.594001
Intestinimonas_butyriciproducens	-0.0078446	0.0283018	-0.00984732	0.221808	-0.00864083	0.625968	0.233235	0.233235	-0.00279597	0.87413	-0.00387633	0.904864
Faecalibacterium_sp._HTFF	0.0178886	0.064068	-0.00267701	0.873264	0.0224882	0.313088	0.556283	0.556283	0.0341651	0.0108647	0.029641	0.594001
Pseudobutyrivibrio_xylanivorans	0.0030837	0.000211325	0.00214624	0.33758	0.00261156	0.418409	0.241715	0.241715	0.00567899	0.0139113	0.00340425	0.712599
Anaerobutyricum_hallii	0.0139672	0.0161689	0.0104935	0.818687	0.00601456	0.759142	0.268715	0.268715	0.0160321	0.145478	0.010816	0.738249
Prevotella_intermedia	-0.00607675	0.0443976	-0.0113735	0.179596	-0.0103976	0.673555	0.472137	0.472137	-0.00419795	0.812451	-0.00430064	0.738249
Streptococcus_thermophilus	0.010305	0.702891	0.0416146	0.0865927	-0.00499051	0.565906	0.241715	0.241715	-0.00440408	0.87413	-0.00912333	0.745411
Bacteroides_nordii	-0.00881264	0.0443976	-0.0119406	0.103878	-0.00531815	0.725026	0.345835	0.345835	-0.0128495	0.378265	-0.000936668	0.945623
Fusobacterium_necrophorum	-0.00160231	0.578335	-0.00365666	0.209965	-0.000700763	0.6472	0.345835	0.345835	-0.00151816	0.0672838	-4.4175e-05	0.945623
Faecalibacterium_sp._I3333	0.0124276	0.163121	0.00561748	0.647189	0.0195593	0.550944	0.876492	0.876492	0.0226784	0.0190983	0.0186868	0.738249
Bacteroides_xylanisolvens	-0.0157282	0.601732	-0.0349403	0.0865927	-0.000728494	0.982321	0.786457	0.786457	-0.0548534	0.0672838	0.0132355	0.798549
Bacteroides_sp._ZJ-18	-0.00291638	0.0361062	-0.00153815	0.25298	-0.0180016	0.542173	0.694985	0.694985	-0.00492159	0.0190983	-0.0047962	0.738249
Faecalibacterium_sp._I4179	0.0171422	0.163121	0.0030101	0.873264	0.0337158	0.330816	0.912804	0.912804	0.0277115	0.0329987	0.0345893	0.712599
Fusobacterium_nucleatum	-0.00623727	0.00102628	-0.00686345	0.113623	-0.00750404	0.458662	0.312108	0.312108	-0.00983954	0.28073	-0.00307602	0.745411
Faecalibacterium_sp._I3389	0.00602132	0.733044	-0.00517808	0.647189	0.0120609	0.313088	0.646401	0.646401	0.0341488	0.0555261	-0.00129621	0.961513
Roseburia_sp._NSJ-69	0.00786281	0.000495679	0.00540739	0.235283	0.01071	0.542173	0.233235	0.233235	0.0104566	0.09667	0.00657765	0.745411
Ruminococcus_bovis	0.0039505	0.238523	0.0072165	0.655142	0.0124158	0.565906	0.345835	0.345835	0.00642692	0.0816749	-0.000299598	0.945623
Amedibacterium_intestinale	0.0017962	0.0487047	0.00146999	0.657533	-0.00143436	0.734028	0.241715	0.241715	0.00173754	0.33529	0.00197927	0.753501
Bacteroides_caccae	-0.0254563	0.0361062	-0.0342237	0.113623	-0.0551653	0.418409	0.786457	0.786457	-0.00842059	0.87413	-0.0492085	0.712599
Flavonifractor_plautii	-0.0153375	0.00128219	-0.0188855	0.113623	-0.0259154	0.564468	0.233235	0.233235	-0.0109453	0.429097	0.00204405	0.961513
Parvimonas_micra	-0.0108558	0.0674128	-0.00876801	0.0740091	-0.0255184	0.340194	0.359432	0.359432	-0.0146682	0.0770584	-0.00166767	0.745411
Dysosmobacter_welbionis	-0.0160467	0.0147945	-0.0274382	0.0740091	-0.0134172	0.6495	0.456279	0.456279	-0.0122761	0.53541	0.00722826	0.91918
Novisyntrophococcus_fermenticellae	0.00158837	0.0380783	0.00260488	0.250593	0.00117102	0.681531	0.41145	0.41145	0.0016183	0.461093	0.000974147	0.853192
Coprococcus_comes	0.0166441	0.0524586	0.020023	0.385847	0.0249715	0.592711	0.241715	0.241715	0.0173256	0.529562	0.00580368	0.853192
Sutterella_wadsworthensis	0.00221319	0.883872	-0.00718408	0.0740091	0.00506559	0.62506	0.628534	0.628534	0.0311867	0.0938105	-0.00557746	0.945623
Gordonibacter_pamelaeae	0.00409469	0.0443976	0.0043374	0.634296	0.00955386	0.542173	0.539477	0.539477	0.00199709	0.669142	0.00707336	0.583256
Bacteroides_sp._CBA7301	-0.00240354	0.0993079	-0.00219737	0.601035	-0.00154172	0.840572	0.241715	0.241715	-0.00112637	0.812451	-0.00308644	0.745411
Porphyromonas_asaccharolytica	-0.0067922	0.0404142	-0.0151999	0.126017	-0.00336493	0.594816	0.241715	0.241715	-0.0220087	0.338596	-0.00352815	0.745411
Clostridium_sp._SY8519	0.00278644	0.0039881	0.00198385	0.534563	0.00155771	0.681531	0.321212	0.321212	0.00365321	0.0998503	0.00399795	0.712599
Coprococcus_eutactus	0.00899733	0.443193	-0.00566637	0.592879	0.0169073	0.418409	0.359432	0.359432	0.033299	0.0672838	-0.00209115	0.945623
Streptococcus_pasteurianus	-0.00180591	0.839083	0.00100762	0.647189	-0.0179853	0.416904	0.473164	0.473164	-0.00385077	0.085605	-0.00099796	0.745411
Butyricimonas_virosa	-0.0125056	0.00578006	-0.0106076	0.173495	-0.0180537	0.528599	0.456279	0.456279	-0.0122617	0.475546	-0.0160048	0.738249
Rothia_mucilaginosa	0.00220803	0.0841285	0.00340327	0.286914	0.00397027	0.458662	0.819941	0.819941	0.00199417	0.464544	-0.00894715	0.745411
Lacrimispora_sphenoides	0.00117116	0.301141	0.00310671	0.113623	-0.00163032	0.56274	0.403477	0.403477	0.00150742	0.0816749	0.0013223	0.745411
Akkermansia_muciniphila	-0.0467119	0.0524586	-0.0556128	0.289057	-0.0617321	0.631985	0.345835	0.345835	-0.0388734	0.554982	0.00839761	0.945943
Adlercreutzia_equolifaciens	0.00607372	0.0139199	0.00181365	0.936869	0.00870374	0.594816	0.449419	0.449419	0.0070848	0.206728	0.00519173	0.731693
Ruthenibacterium_lactatiformans	-0.0187614	0.0103922	-0.0140597	0.247272	-0.0365226	0.542173	0.359432	0.359432	-0.0278573	0.168273	0.00201391	0.961513
Clostridioides_difficile	0.00438778	0.055591	0.00566041	0.255929	-0.000777003	0.925933	0.241715	0.241715	0.00358508	0.702874	0.001574	0.945623

## Sheet: Fig. 1d
Fig. 1d
Species	Meta.coef	Meta.fdr	AUS.coef	AUS.fdr	CHI_HK.coef	CHI_HK.fdr	FRA.coef	FRA.fdr	GER.coef	GER.fdr	ITA.coef	ITA.fdr
Faecalibacterium_sp._I3389	0.0107041	0.0191687	0.0285229	0.13427	0.00900508	0.214058	0.5435	0.5435	0.00896749	0.923632	0.00852077	0.977934
Bacteroides_fragilis	-0.0331607	0.0191687	-0.0180372	0.482896	-0.0310983	0.718385	0.34929	0.34929	-0.0344948	0.715344	-0.0822728	0.977934
Ruthenibacterium_lactatiformans	-0.0128432	0.363731	0.00585619	0.807089	-0.0405391	0.0836412	0.719317	0.719317	-0.00671148	0.924246	-0.0171514	0.977934
Desulfovibrio_fairfieldensis	-0.000344191	0.95732	0.00115942	0.319863	-0.0162113	0.0836412	0.692953	0.692953	0.000544353	0.951812	-0.00634616	0.977934
Lacrimispora_sphenoides	0.000929892	0.0602994	0.00175581	0.38954	0.000863265	0.491444	0.50263	0.50263	0.000731862	0.873632	0.000663817	0.977934
Escherichia_albertii	-0.00204812	0.631477	-0.007176	9.9104e-05	-0.000499313	0.945039	0.933711	0.933711	0.00156638	0.923632	-0.00246045	0.977934
Streptococcus_oralis	-0.00356084	0.0783188	-0.00650718	0.0627262	-0.00471093	0.40021	0.434239	0.434239	-0.00236851	0.715344	-0.000559113	0.977934
Parabacteroides_sp._CT06	-0.010092	0.046572	-0.0182603	0.2276	-0.0065618	0.816852	0.793019	0.793019	-0.00972104	0.715344	-0.0180179	0.977934
[Clostridium]_scindens	-0.00498396	0.366228	-0.00351391	0.759865	-0.0172768	0.0836412	0.933711	0.933711	-0.00336387	0.883339	-0.00116208	0.977934
Prevotella_intermedia	-0.0104879	0.0191687	-0.00647174	0.13427	-0.0135925	0.144171	0.692953	0.692953	-0.0165674	0.546204	-0.0087326	0.977934
Faecalibacterium_sp._I4384	0.0182236	0.0106267	0.0300453	0.13398	0.0184803	0.416852	0.472236	0.472236	0.0154894	0.789852	0.00591611	0.977934
Faecalibacterium_sp._HTFF	0.0168079	0.0210198	0.0308604	0.0230394	0.0116894	0.214058	0.662461	0.662461	0.0286926	0.715344	0.00483036	0.977934
Raoultella_planticola	-0.000926069	0.117055	-0.00295172	0.0267812	-0.000362683	0.767852	0.850147	0.850147	-0.000639286	0.7283	-0.00121111	0.977934
Shigella_dysenteriae	-0.00221381	0.721164	-0.0104886	0.0038769	5.22478e-05	0.9878	0.933711	0.933711	0.00177935	0.923632	-0.00191907	0.977934
Butyricimonas_virosa	-0.00970629	0.0262885	-0.0136524	0.107122	-0.00888736	0.611944	0.787706	0.787706	-0.00649199	0.883339	-0.0114571	0.977934
Fusobacterium_nucleatum	-0.00861636	1.29956e-06	-0.00891563	0.00639105	-0.00953932	0.0836412	0.471662	0.471662	-0.0118799	0.715344	-0.00305022	0.977934
Parvimonas_micra	-0.00879358	0.00846262	-0.00776246	0.0720423	-0.0214843	0.150084	0.472236	0.472236	-0.0101857	0.715344	-0.00332558	0.977934
Shigella_flexneri	-0.00667029	0.673289	-0.0269366	2.85406e-05	0.0014462	0.946628	0.895675	0.895675	0.00477631	0.923632	-0.00569534	0.977934
Faecalitalea_cylindroides	0.0023838	0.892137	0.0160518	0.0720423	-0.00191654	0.776067	0.692953	0.692953	0.00286259	0.941961	-0.00126002	0.977934
Prevotella_jejuni	-0.0022883	0.637868	-0.00699528	0.00869504	-0.00104963	0.816852	0.670049	0.670049	-0.00361635	0.861242	-0.00190211	0.977934
Bifidobacterium_breve	0.00634936	0.00924406	0.00729974	0.0720423	0.00320227	0.729962	0.34929	0.34929	0.00500315	0.789852	-0.0131959	0.977934
Prevotella_oris	-0.00209446	0.046572	-0.00186545	0.2276	-0.0020339	0.491444	0.774052	0.774052	-0.00331411	0.789852	-0.00698312	0.977934
Faecalibacillus_intestinalis	0.0102567	0.554365	0.00431146	0.889726	0.0369547	0.0790465	0.931624	0.931624	0.00728435	0.923632	-0.00183019	0.977934
Porphyromonas_somerae	-0.00914945	0.0801357	-0.0208829	0.0134745	-0.00223274	0.52715	0.487273	0.487273	-0.011728	0.31714	-0.0265177	0.977934
Escherichia_coli	-0.0637178	0.636416	-0.266955	0.000555131	-0.00857265	0.946628	0.933711	0.933711	0.0255516	0.897228	-0.0929516	0.977934
Escherichia_fergusonii	-0.00212172	0.673289	-0.00833253	0.000334134	-0.00112209	0.885561	0.793019	0.793019	0.00134177	0.924246	-0.0028725	0.977934
Alistipes_onderdonkii	-0.0307804	0.0211628	-0.0111283	0.776223	-0.0283532	0.405831	0.34929	0.34929	-0.0248389	0.829505	-0.122798	0.977934
Qiania_dongpingensis	0.00101337	0.629896	0.00535092	0.0722225	-0.000217617	0.945039	0.931624	0.931624	0.000869999	0.923632	0.00040971	0.977934
Faecalibacterium_sp._I3333	0.0117715	0.0106267	0.0209828	0.0648246	0.0120834	0.344757	0.653957	0.653957	0.01205	0.789852	-0.00203246	0.977934
Shigella_boydii	-0.00268348	0.744908	-0.0107482	2.85406e-05	0.00055039	0.950927	0.793019	0.793019	0.00195391	0.923632	-0.00188552	0.977934
Coprococcus_catus	0.00418417	0.516367	0.0341133	0.0984276	0.00321098	0.767852	0.692953	0.692953	0.00144811	0.956461	-0.0174085	0.977934
Lachnospira_eligens	0.0344478	0.0191687	0.00942476	0.658234	0.0506978	0.0870572	0.34929	0.34929	0.0220135	0.829505	0.0543286	0.863135
Porphyromonas_asaccharolytica	-0.0109109	0.0106267	-0.0326798	0.0134745	-0.00577385	0.611944	0.620331	0.620331	-0.0116716	0.31714	-0.0445405	0.977934
Dialister_pneumosintes	-0.00682753	0.00325956	-0.0112108	0.00136097	-0.00766599	0.0836412	0.34929	0.34929	-0.00449835	0.610991	0.000657939	0.977934
Eubacterium_sp._NSJ-61	0.00237898	0.554365	0.0108908	0.0722225	0.00065034	0.946628	0.924139	0.924139	0.000713385	0.956461	0.000657255	0.977934
Roseburia_intestinalis	0.0243474	0.0494189	0.0382651	0.251908	0.02913	0.23238	0.631854	0.631854	0.0146159	0.924246	-0.00391551	0.977934
Blautia_liquoris	0.00167199	0.0191687	0.00441107	0.151872	0.00171665	0.262947	0.520622	0.520622	0.002017	0.715344	-0.000648754	0.977934
Shigella_sonnei	-0.0024442	0.637868	-0.00684214	9.81797e-05	-0.0011467	0.900877	0.620331	0.620331	0.00124628	0.924246	-0.000824181	0.977934
Bifidobacterium_longum	0.0242291	0.554365	0.0972587	0.0668845	0.00249934	0.945039	0.472236	0.472236	0.0051235	0.956461	-0.00920944	0.977934
Clostridium_sp._SY8519	0.00239903	0.337579	0.00847216	0.0668845	0.00187509	0.265993	0.34929	0.34929	0.000370785	0.956461	-0.00115823	0.977934
Streptococcus_salivarius	0.0107488	0.0407671	-0.00280796	0.884571	0.00690652	0.832305	0.50263	0.50263	0.0105169	0.715344	0.0152374	0.863135
Blautia_massiliensis	0.018988	0.337579	0.0754441	0.0485608	0.00414895	0.799897	0.488826	0.488826	0.00843707	0.873632	0.00555881	0.977934
Faecalibacterium_prausnitzii	0.05029	0.0106267	0.0767271	0.117465	0.0687516	0.204909	0.520622	0.520622	0.0575164	0.729654	-0.00580639	0.977934
Streptococcus_anginosus	-0.00387243	0.263788	-0.00699189	0.151872	-0.00522856	0.204909	0.719317	0.719317	-0.00636214	0.0385077	0.00229202	0.977934
Bacteroides_thetaiotaomicron	-0.0247501	0.056808	-0.0113356	0.75549	-0.0102575	0.835413	0.661891	0.661891	-0.0397218	0.31714	-0.0113067	0.977934
Faecalibacterium_sp._I4179	0.0136304	0.0210198	0.0254656	0.0720423	0.0114879	0.405831	0.692953	0.692953	0.0125989	0.883339	-0.00395658	0.977934
Cloacibacillus_porcorum	-0.00312275	0.554365	0.000679108	0.884571	-0.0109388	0.0986688	0.538732	0.538732	0.000242502	0.961325	-0.00256884	0.977934
Lachnoclostridium_sp._YL32	-0.0041464	0.0191687	-0.00251149	0.652195	-0.00468988	0.173822	0.472236	0.472236	-0.0041733	0.881122	0.00012688	0.995619
Pseudobutyrivibrio_xylanivorans	0.0027649	0.0783188	0.00623997	0.0722225	0.00298619	0.0836412	0.34929	0.34929	0.00200356	0.829505	-0.00110462	0.977934
Gemella_morbillorum	-0.00629999	0.0284105	-0.00605977	0.129707	-0.0120689	0.0836412	0.547716	0.547716	-0.00809205	0.610991	-0.00119846	0.977934

## Sheet: Fig. 1e
Fig. 1e
Differential microbial species between EBW-CRC and EBW-CTR
Species	Abundance_Change	coef	pval	qval.fdr
Adlercreutzia equolifaciens	Decreased	0.00607372	0.000831039	0.0139199
Akkermansia muciniphila	Increased	-0.0467119	0.00633995	0.0524586
Alistipes indistinctus	Increased	-0.00718367	0.00126277	0.0178117
Amedibacterium intestinale	Decreased	0.0017962	0.00545202	0.0487047
Anaerobutyricum hallii	Decreased	0.0139672	0.00108597	0.0161689
Anaerotruncus colihominis	Increased	-0.00351601	0.0122269	0.0841285
Bacteroides caccae	Increased	-0.0254563	0.00309925	0.0361062
Bacteroides fragilis	Increased	-0.0337968	0.00143673	0.0192521
Bacteroides nordii	Increased	-0.00881264	0.00480421	0.0443976
Bacteroides sp. CBA7301	Increased	-0.00240354	0.0148221	0.0993079
Bacteroides sp. ZJ-18	Increased	-0.00291638	0.00323339	0.0361062
Bifidobacterium adolescentis	Decreased	0.0324806	0.00645946	0.0524586
Blautia liquoris	Decreased	0.00217846	1.77736e-05	0.000952666
Butyricimonas virosa	Increased	-0.0125056	0.000237241	0.00578006
Butyrivibrio fibrisolvens	Decreased	0.00252724	3.71763e-08	9.96326e-06
Clostridioides difficile	Decreased	0.00438778	0.00705259	0.055591
Clostridium perfringens	Decreased	0.00307361	0.000504098	0.0103922
Clostridium sp. SY8519	Decreased	0.00278644	0.00014881	0.0039881
Coprococcus comes	Decreased	0.0166441	0.00642788	0.0524586
Dysosmobacter welbionis	Increased	-0.0160467	0.000938456	0.0147945
Faecalibacterium sp. HTFF	Decreased	0.0178886	0.0083671	0.064068
Flavonifractor plautii	Increased	-0.0153375	3.349e-05	0.00128219
Fusobacterium gonidiaformans	Increased	-0.00177783	0.0101099	0.0732282
Fusobacterium nucleatum	Increased	-0.00623727	2.29763e-05	0.00102628
Gemella morbillorum	Increased	-0.0042252	2.92735e-06	0.00026151
Gordonibacter pamelaeae	Decreased	0.00409469	0.00469025	0.0443976
Intestinimonas butyriciproducens	Increased	-0.0078446	0.00221768	0.0283018
Lacrimispora saccharolytica	Decreased	0.00190854	0.000778607	0.0139111
Novisyntrophococcus fermenticellae	Decreased	0.00158836	0.00355208	0.0380783
Parabacteroides distasonis	Increased	-0.0271657	0.000744976	0.0139111
Parvimonas micra	Increased	-0.0108558	0.00905545	0.0674128
Porphyromonas asaccharolytica	Increased	-0.0067922	0.00392078	0.0404142
Porphyromonas somerae	Increased	-0.00458871	7.0953e-05	0.00237692
Prevotella intermedia	Increased	-0.00607675	0.00473669	0.0443976
Pseudobutyrivibrio xylanivorans	Decreased	0.0030837	1.57705e-06	0.000211325
Pusillibacter faecalis	Increased	-0.00593456	0.00320973	0.0361062
Roseburia intestinalis	Decreased	0.0391577	0.000145799	0.0039881
Roseburia sp. NSJ-69	Decreased	0.00786281	7.3982e-06	0.000495679
Rothia mucilaginosa	Decreased	0.00220803	0.0122426	0.0841285
Ruthenibacterium lactatiformans	Increased	-0.0187614	0.000476977	0.0103922
Aspergillus rambellii	Increased	-0.0754329	3.29781e-05	0.00680998
Colletotrichum orbiculare	Decreased	0.0164002	0.000314135	0.0324344
Metarhizium acridum	Increased	-0.0361331	0.000103004	0.0141803
Stemphylium lycopersici	Increased	-0.0231832	3.81459e-07	0.000157542
Differential microbial species between lean-CRC and lean-CTR
Species	Abundance_Change	coef	pval	qval.fdr
Alistipes onderdonkii	Increased	-0.0307804	0.00134242	0.0211628
Bacteroides fragilis	Increased	-0.0331607	0.00100135	0.0191687
Bacteroides thetaiotaomicron	Increased	-0.0247501	0.00508728	0.056808
Bifidobacterium breve	Decreased	0.00634936	0.000137971	0.00924406
Blautia liquoris	Decreased	0.00167199	0.0009299	0.0191687
Butyricimonas virosa	Increased	-0.00970629	0.00176565	0.0262885
Dialister pneumosintes	Increased	-0.00682753	2.43251e-05	0.00325956
Faecalibacterium prausnitzii	Decreased	0.05029	0.000275756	0.0106267
Faecalibacterium sp. HTFF	Decreased	0.0168079	0.00121221	0.0210198
Faecalibacterium sp. I3333	Decreased	0.0117715	0.000279868	0.0106267
Faecalibacterium sp. I3389	Decreased	0.0107041	0.000788528	0.0191687
Faecalibacterium sp. I4179	Decreased	0.0136304	0.00125491	0.0210198
Faecalibacterium sp. I4384	Decreased	0.0182236	0.000317215	0.0106267
Fusobacterium nucleatum	Increased	-0.00861636	4.84909e-09	1.29956e-06
Gemella morbillorum	Increased	-0.00629999	0.00201418	0.0284105
Lachnoclostridium sp. YL32	Increased	-0.0041464	0.000860849	0.0191687
Lachnospira eligens	Decreased	0.0344478	0.000857774	0.0191687
Lacrimispora sphenoides	Decreased	0.000929892	0.00562495	0.0602994
Parabacteroides sp. CT06	Increased	-0.010092	0.00382307	0.046572
Parvimonas micra	Increased	-0.00879358	9.47308e-05	0.00846262
Porphyromonas asaccharolytica	Increased	-0.0109109	0.000237972	0.0106267
Porphyromonas somerae	Increased	-0.00914945	0.00837239	0.0801357
Prevotella intermedia	Increased	-0.0104879	0.000855605	0.0191687
Prevotella oris	Increased	-0.00209446	0.00372983	0.046572
Pseudobutyrivibrio xylanivorans	Decreased	0.0027649	0.00789033	0.0783188
Roseburia intestinalis	Decreased	0.0243474	0.00424117	0.0494189
Streptococcus oralis	Increased	-0.00356084	0.00763162	0.0783188
Streptococcus salivarius	Decreased	0.0107488	0.00304232	0.0407671
Aspergillus rambellii	Increased	-0.0700567	5.23727e-07	0.000152145
Colletotrichum orbiculare	Decreased	0.0133261	0.00163554	0.0869584
Drechmeria coniospora	Increased	-0.0135348	2.02929e-05	0.00209524
Erysiphe pulchra	Increased	-0.020328	0.00168442	0.0869584
Exserohilum turcicum	Increased	-0.0149342	0.000213587	0.0176423
Metarhizium acridum	Increased	-0.027278	1.58598e-05	0.00209524
Pyrenophora tritici-repentis	Increased	-0.0237496	7.36778e-07	0.000152145
Rhizophagus clarus	Decreased	0.0167452	0.000714363	0.049172
crAssphage cr4 1	Increased	-0.0523231	0.0029621	0.0414695

## Sheet: Fig. 2a
Fig. 2a
source	target	Correlation	P-values	Adjusted P-values	CorrelationType	KingdomInteraction
Amedibacterium_intestinale	Alistipes_indistinctus	-0.2623	0.002	0.00769106	Negative	intrakingdom
Anaerobutyricum_hallii	Adlercreutzia_equolifaciens	0.3514	0.001	0.0044	Positive	intrakingdom
Anaerobutyricum_hallii	Alistipes_indistinctus	-0.4259	0.001	0.0044	Negative	intrakingdom
Anaerobutyricum_hallii	Amedibacterium_intestinale	0.5402	0.001	0.0044	Positive	intrakingdom
Anaerotruncus_colihominis	Akkermansia_muciniphila	0.2349	0.006	0.017962	Positive	intrakingdom
Anaerotruncus_colihominis	Alistipes_indistinctus	0.296	0.003	0.01075	Positive	intrakingdom
Aspergillus_rambellii	Amedibacterium_intestinale	-0.2048	0.017	0.0398069	Negative	interkingdom
Aspergillus_rambellii	Anaerobutyricum_hallii	-0.2311	0.004	0.0132772	Negative	interkingdom
Aspergillus_rambellii	Bacteroides_fragilis	0.252	0.01	0.025989	Positive	interkingdom
Aspergillus_rambellii	Blautia_liquoris	-0.2288	0.006	0.017962	Negative	interkingdom
Aspergillus_rambellii	Clostridioides_difficile	-0.2154	0.017	0.0398069	Negative	interkingdom
Aspergillus_rambellii	Clostridium_sp._SY8519	-0.2301	0.008	0.022457	Negative	interkingdom
Aspergillus_rambellii	Coprococcus_comes	-0.1905	0.021	0.0469645	Negative	interkingdom
Aspergillus_rambellii	Faecalibacterium_sp._HTFF	-0.2821	0.001	0.0044	Negative	interkingdom
Aspergillus_rambellii	Fusobacterium_gonidiaformans	0.2084	0.004	0.0132772	Positive	interkingdom
Aspergillus_rambellii	Fusobacterium_nucleatum	0.276	0.002	0.00769106	Positive	interkingdom
Aspergillus_rambellii	Gemella_morbillorum	0.198	0.011	0.0279731	Positive	interkingdom
Aspergillus_rambellii	Lacrimispora_saccharolytica	-0.1985	0.021	0.0469645	Negative	interkingdom
Aspergillus_rambellii	Novisyntrophococcus_fermenticellae	-0.2345	0.008	0.022457	Negative	interkingdom
Aspergillus_rambellii	Pseudobutyrivibrio_xylanivorans	-0.2382	0.005	0.0158194	Negative	interkingdom
Aspergillus_rambellii	Roseburia_intestinalis	-0.203	0.009	0.0242564	Negative	interkingdom
Aspergillus_rambellii	Rothia_mucilaginosa	-0.1836	0.02	0.0453717	Negative	interkingdom
Bacteroides_caccae	Adlercreutzia_equolifaciens	-0.2212	0.012	0.030272	Negative	intrakingdom
Bacteroides_caccae	Anaerobutyricum_hallii	-0.3098	0.003	0.01075	Negative	intrakingdom
Bacteroides_fragilis	Adlercreutzia_equolifaciens	-0.3579	0.001	0.0044	Negative	intrakingdom
Bacteroides_fragilis	Anaerobutyricum_hallii	-0.4315	0.001	0.0044	Negative	intrakingdom
Bacteroides_fragilis	Bacteroides_caccae	0.2535	0.007	0.0202508	Positive	intrakingdom
Bacteroides_nordii	Alistipes_indistinctus	0.4262	0.001	0.0044	Positive	intrakingdom
Bacteroides_nordii	Anaerobutyricum_hallii	-0.28	0.004	0.0132772	Negative	intrakingdom
Bacteroides_sp._CBA7301	Adlercreutzia_equolifaciens	-0.3221	0.001	0.0044	Negative	intrakingdom
Bacteroides_sp._CBA7301	Alistipes_indistinctus	0.2663	0.004	0.0132772	Positive	intrakingdom
Bacteroides_sp._CBA7301	Amedibacterium_intestinale	-0.2269	0.014	0.0344	Negative	intrakingdom
Bacteroides_sp._CBA7301	Anaerobutyricum_hallii	-0.3953	0.001	0.0044	Negative	intrakingdom
Bacteroides_sp._CBA7301	Bacteroides_caccae	0.3798	0.001	0.0044	Positive	intrakingdom
Bacteroides_sp._CBA7301	Bacteroides_fragilis	0.3842	0.001	0.0044	Positive	intrakingdom
Bacteroides_sp._CBA7301	Bacteroides_nordii	0.3346	0.001	0.0044	Positive	intrakingdom
Bacteroides_sp._ZJ-18	Adlercreutzia_equolifaciens	-0.3028	0.001	0.0044	Negative	intrakingdom
Bacteroides_sp._ZJ-18	Anaerobutyricum_hallii	-0.406	0.001	0.0044	Negative	intrakingdom
Bacteroides_sp._ZJ-18	Bacteroides_caccae	0.3911	0.001	0.0044	Positive	intrakingdom
Bacteroides_sp._ZJ-18	Bacteroides_fragilis	0.632	0.001	0.0044	Positive	intrakingdom
Bacteroides_sp._ZJ-18	Bacteroides_nordii	0.2249	0.007	0.0202508	Positive	intrakingdom
Bacteroides_sp._ZJ-18	Bacteroides_sp._CBA7301	0.4993	0.001	0.0044	Positive	intrakingdom
Bifidobacterium_adolescentis	Adlercreutzia_equolifaciens	0.4133	0.001	0.0044	Positive	intrakingdom
Bifidobacterium_adolescentis	Amedibacterium_intestinale	0.2137	0.015	0.0361069	Positive	intrakingdom
Bifidobacterium_adolescentis	Anaerobutyricum_hallii	0.3058	0.001	0.0044	Positive	intrakingdom
Bifidobacterium_adolescentis	Bacteroides_fragilis	-0.3981	0.001	0.0044	Negative	intrakingdom
Bifidobacterium_adolescentis	Bacteroides_nordii	-0.2708	0.001	0.0044	Negative	intrakingdom
Bifidobacterium_adolescentis	Bacteroides_sp._CBA7301	-0.3111	0.002	0.00769106	Negative	intrakingdom
Bifidobacterium_adolescentis	Bacteroides_sp._ZJ-18	-0.3725	0.001	0.0044	Negative	intrakingdom
Blautia_liquoris	Alistipes_indistinctus	-0.4337	0.001	0.0044	Negative	intrakingdom
Blautia_liquoris	Amedibacterium_intestinale	0.4341	0.001	0.0044	Positive	intrakingdom
Blautia_liquoris	Anaerobutyricum_hallii	0.6944	0.001	0.0044	Positive	intrakingdom
Blautia_liquoris	Bacteroides_caccae	-0.2012	0.016	0.0381259	Negative	intrakingdom
Blautia_liquoris	Bacteroides_fragilis	-0.2815	0.002	0.00769106	Negative	intrakingdom
Blautia_liquoris	Bacteroides_nordii	-0.228	0.01	0.025989	Negative	intrakingdom
Blautia_liquoris	Bacteroides_sp._CBA7301	-0.2669	0.006	0.017962	Negative	intrakingdom
Blautia_liquoris	Bacteroides_sp._ZJ-18	-0.2214	0.008	0.022457	Negative	intrakingdom
Blautia_liquoris	Bifidobacterium_adolescentis	0.2385	0.006	0.017962	Positive	intrakingdom
Butyricimonas_virosa	Alistipes_indistinctus	0.4727	0.001	0.0044	Positive	intrakingdom
Butyricimonas_virosa	Amedibacterium_intestinale	-0.3562	0.001	0.0044	Negative	intrakingdom
Butyricimonas_virosa	Anaerobutyricum_hallii	-0.3711	0.001	0.0044	Negative	intrakingdom
Butyricimonas_virosa	Bacteroides_nordii	0.4012	0.001	0.0044	Positive	intrakingdom
Butyricimonas_virosa	Bacteroides_sp._CBA7301	0.2377	0.007	0.0202508	Positive	intrakingdom
Butyricimonas_virosa	Blautia_liquoris	-0.4138	0.001	0.0044	Negative	intrakingdom
Butyrivibrio_fibrisolvens	Alistipes_indistinctus	-0.4008	0.001	0.0044	Negative	intrakingdom
Butyrivibrio_fibrisolvens	Amedibacterium_intestinale	0.547	0.001	0.0044	Positive	intrakingdom
Butyrivibrio_fibrisolvens	Anaerobutyricum_hallii	0.7218	0.001	0.0044	Positive	intrakingdom
Butyrivibrio_fibrisolvens	Bacteroides_fragilis	-0.3193	0.001	0.0044	Negative	intrakingdom
Butyrivibrio_fibrisolvens	Bacteroides_nordii	-0.2187	0.018	0.0415317	Negative	intrakingdom
Butyrivibrio_fibrisolvens	Bacteroides_sp._CBA7301	-0.3385	0.002	0.00769106	Negative	intrakingdom
Butyrivibrio_fibrisolvens	Bacteroides_sp._ZJ-18	-0.2736	0.004	0.0132772	Negative	intrakingdom
Butyrivibrio_fibrisolvens	Bifidobacterium_adolescentis	0.3038	0.001	0.0044	Positive	intrakingdom
Butyrivibrio_fibrisolvens	Blautia_liquoris	0.7551	0.001	0.0044	Positive	intrakingdom
Butyrivibrio_fibrisolvens	Butyricimonas_virosa	-0.4176	0.001	0.0044	Negative	intrakingdom
Clostridioides_difficile	Alistipes_indistinctus	-0.253	0.01	0.025989	Negative	intrakingdom
Clostridioides_difficile	Amedibacterium_intestinale	0.7118	0.001	0.0044	Positive	intrakingdom
Clostridioides_difficile	Anaerobutyricum_hallii	0.5023	0.001	0.0044	Positive	intrakingdom
Clostridioides_difficile	Anaerotruncus_colihominis	0.2203	0.015	0.0361069	Positive	intrakingdom
Clostridioides_difficile	Bacteroides_fragilis	-0.2476	0.009	0.0242564	Negative	intrakingdom
Clostridioides_difficile	Bacteroides_nordii	-0.3251	0.001	0.0044	Negative	intrakingdom
Clostridioides_difficile	Bacteroides_sp._CBA7301	-0.2597	0.007	0.0202508	Negative	intrakingdom
Clostridioides_difficile	Bifidobacterium_adolescentis	0.2509	0.01	0.025989	Positive	intrakingdom
Clostridioides_difficile	Blautia_liquoris	0.5002	0.001	0.0044	Positive	intrakingdom
Clostridioides_difficile	Butyricimonas_virosa	-0.4199	0.001	0.0044	Negative	intrakingdom
Clostridioides_difficile	Butyrivibrio_fibrisolvens	0.5915	0.001	0.0044	Positive	intrakingdom
Clostridium_perfringens	Alistipes_indistinctus	-0.4215	0.001	0.0044	Negative	intrakingdom
Clostridium_perfringens	Amedibacterium_intestinale	0.3244	0.001	0.0044	Positive	intrakingdom
Clostridium_perfringens	Anaerobutyricum_hallii	0.5014	0.001	0.0044	Positive	intrakingdom
Clostridium_perfringens	Anaerotruncus_colihominis	-0.2236	0.021	0.0469645	Negative	intrakingdom
Clostridium_perfringens	Bacteroides_caccae	-0.2265	0.007	0.0202508	Negative	intrakingdom
Clostridium_perfringens	Bacteroides_fragilis	-0.2207	0.009	0.0242564	Negative	intrakingdom
Clostridium_perfringens	Bacteroides_sp._ZJ-18	-0.2374	0.004	0.0132772	Negative	intrakingdom
Clostridium_perfringens	Blautia_liquoris	0.6752	0.001	0.0044	Positive	intrakingdom
Clostridium_perfringens	Butyricimonas_virosa	-0.3454	0.001	0.0044	Negative	intrakingdom
Clostridium_perfringens	Butyrivibrio_fibrisolvens	0.5128	0.001	0.0044	Positive	intrakingdom
Clostridium_perfringens	Clostridioides_difficile	0.2862	0.004	0.0132772	Positive	intrakingdom
Clostridium_sp._SY8519	Alistipes_indistinctus	-0.3248	0.002	0.00769106	Negative	intrakingdom
Clostridium_sp._SY8519	Amedibacterium_intestinale	0.5074	0.001	0.0044	Positive	intrakingdom
Clostridium_sp._SY8519	Anaerobutyricum_hallii	0.6022	0.001	0.0044	Positive	intrakingdom
Clostridium_sp._SY8519	Bacteroides_fragilis	-0.3808	0.001	0.0044	Negative	intrakingdom
Clostridium_sp._SY8519	Bacteroides_nordii	-0.246	0.011	0.0279731	Negative	intrakingdom
Clostridium_sp._SY8519	Bacteroides_sp._CBA7301	-0.3812	0.001	0.0044	Negative	intrakingdom
Clostridium_sp._SY8519	Bacteroides_sp._ZJ-18	-0.2639	0.006	0.017962	Negative	intrakingdom
Clostridium_sp._SY8519	Bifidobacterium_adolescentis	0.3103	0.001	0.0044	Positive	intrakingdom
Clostridium_sp._SY8519	Blautia_liquoris	0.5692	0.001	0.0044	Positive	intrakingdom
Clostridium_sp._SY8519	Butyricimonas_virosa	-0.2909	0.003	0.01075	Negative	intrakingdom
Clostridium_sp._SY8519	Butyrivibrio_fibrisolvens	0.6388	0.001	0.0044	Positive	intrakingdom
Clostridium_sp._SY8519	Clostridioides_difficile	0.5539	0.001	0.0044	Positive	intrakingdom
Clostridium_sp._SY8519	Clostridium_perfringens	0.3041	0.001	0.0044	Positive	intrakingdom
Colletotrichum_orbiculare	Akkermansia_muciniphila	-0.1844	0.022	0.0485128	Negative	interkingdom
Colletotrichum_orbiculare	Amedibacterium_intestinale	-0.2315	0.005	0.0158194	Negative	interkingdom
Colletotrichum_orbiculare	Anaerobutyricum_hallii	-0.2046	0.012	0.030272	Negative	interkingdom
Colletotrichum_orbiculare	Anaerotruncus_colihominis	-0.244	0.009	0.0242564	Negative	interkingdom
Colletotrichum_orbiculare	Bacteroides_sp._CBA7301	0.2024	0.011	0.0279731	Positive	interkingdom
Colletotrichum_orbiculare	Bacteroides_sp._ZJ-18	0.2839	0.002	0.00769106	Positive	interkingdom
Colletotrichum_orbiculare	Clostridioides_difficile	-0.2511	0.007	0.0202508	Negative	interkingdom
Colletotrichum_orbiculare	Dysosmobacter_welbionis	-0.2167	0.01	0.025989	Negative	interkingdom
Colletotrichum_orbiculare	Faecalibacterium_sp._HTFF	-0.1994	0.021	0.0469645	Negative	interkingdom
Colletotrichum_orbiculare	Flavonifractor_plautii	-0.194	0.019	0.0435206	Negative	interkingdom
Colletotrichum_orbiculare	Fusobacterium_nucleatum	0.2228	0.002	0.00769106	Positive	interkingdom
Colletotrichum_orbiculare	Gordonibacter_pamelaeae	-0.2191	0.006	0.017962	Negative	interkingdom
Colletotrichum_orbiculare	Intestinimonas_butyriciproducens	-0.2244	0.01	0.025989	Negative	interkingdom
Colletotrichum_orbiculare	Pusillibacter_faecalis	-0.2966	0.002	0.00769106	Negative	interkingdom
Coprococcus_comes	Akkermansia_muciniphila	-0.2081	0.017	0.0398069	Negative	intrakingdom
Coprococcus_comes	Alistipes_indistinctus	-0.3957	0.001	0.0044	Negative	intrakingdom
Coprococcus_comes	Amedibacterium_intestinale	0.3424	0.003	0.01075	Positive	intrakingdom
Coprococcus_comes	Anaerobutyricum_hallii	0.6158	0.001	0.0044	Positive	intrakingdom
Coprococcus_comes	Anaerotruncus_colihominis	-0.3217	0.001	0.0044	Negative	intrakingdom
Coprococcus_comes	Bacteroides_fragilis	-0.2559	0.004	0.0132772	Negative	intrakingdom
Coprococcus_comes	Bifidobacterium_adolescentis	0.2117	0.018	0.0415317	Positive	intrakingdom
Coprococcus_comes	Blautia_liquoris	0.5975	0.001	0.0044	Positive	intrakingdom
Coprococcus_comes	Butyricimonas_virosa	-0.2381	0.006	0.017962	Negative	intrakingdom
Coprococcus_comes	Butyrivibrio_fibrisolvens	0.5184	0.001	0.0044	Positive	intrakingdom
Coprococcus_comes	Clostridioides_difficile	0.2498	0.01	0.025989	Positive	intrakingdom
Coprococcus_comes	Clostridium_perfringens	0.3642	0.001	0.0044	Positive	intrakingdom
Coprococcus_comes	Clostridium_sp._SY8519	0.5613	0.001	0.0044	Positive	intrakingdom
Dysosmobacter_welbionis	Alistipes_indistinctus	0.4087	0.001	0.0044	Positive	intrakingdom
Dysosmobacter_welbionis	Anaerotruncus_colihominis	0.45	0.001	0.0044	Positive	intrakingdom
Dysosmobacter_welbionis	Butyricimonas_virosa	0.2668	0.004	0.0132772	Positive	intrakingdom
Dysosmobacter_welbionis	Clostridium_perfringens	-0.3107	0.001	0.0044	Negative	intrakingdom
Dysosmobacter_welbionis	Coprococcus_comes	-0.217	0.016	0.0381259	Negative	intrakingdom
Faecalibacterium_sp._HTFF	Adlercreutzia_equolifaciens	0.2928	0.001	0.0044	Positive	intrakingdom
Faecalibacterium_sp._HTFF	Anaerobutyricum_hallii	0.3469	0.001	0.0044	Positive	intrakingdom
Faecalibacterium_sp._HTFF	Bacteroides_fragilis	-0.345	0.001	0.0044	Negative	intrakingdom
Faecalibacterium_sp._HTFF	Bacteroides_sp._ZJ-18	-0.2906	0.003	0.01075	Negative	intrakingdom
Faecalibacterium_sp._HTFF	Bifidobacterium_adolescentis	0.3453	0.001	0.0044	Positive	intrakingdom
Faecalibacterium_sp._HTFF	Blautia_liquoris	0.3794	0.001	0.0044	Positive	intrakingdom
Faecalibacterium_sp._HTFF	Butyrivibrio_fibrisolvens	0.4019	0.001	0.0044	Positive	intrakingdom
Faecalibacterium_sp._HTFF	Clostridioides_difficile	0.4167	0.001	0.0044	Positive	intrakingdom
Faecalibacterium_sp._HTFF	Clostridium_perfringens	0.202	0.018	0.0415317	Positive	intrakingdom
Faecalibacterium_sp._HTFF	Clostridium_sp._SY8519	0.5561	0.001	0.0044	Positive	intrakingdom
Faecalibacterium_sp._HTFF	Coprococcus_comes	0.3328	0.002	0.00769106	Positive	intrakingdom
Flavonifractor_plautii	Amedibacterium_intestinale	0.2868	0.004	0.0132772	Positive	intrakingdom
Flavonifractor_plautii	Anaerotruncus_colihominis	0.4965	0.001	0.0044	Positive	intrakingdom
Flavonifractor_plautii	Bacteroides_fragilis	0.2981	0.002	0.00769106	Positive	intrakingdom
Flavonifractor_plautii	Bacteroides_sp._ZJ-18	0.2446	0.009	0.0242564	Positive	intrakingdom
Flavonifractor_plautii	Clostridioides_difficile	0.3614	0.001	0.0044	Positive	intrakingdom
Flavonifractor_plautii	Dysosmobacter_welbionis	0.5074	0.001	0.0044	Positive	intrakingdom
Fusobacterium_gonidiaformans	Clostridioides_difficile	-0.2526	0.006	0.017962	Negative	intrakingdom
Fusobacterium_gonidiaformans	Flavonifractor_plautii	-0.2915	0.001	0.0044	Negative	intrakingdom
Fusobacterium_nucleatum	Alistipes_indistinctus	-0.3033	0.001	0.0044	Negative	intrakingdom
Fusobacterium_nucleatum	Anaerotruncus_colihominis	-0.3348	0.001	0.0044	Negative	intrakingdom
Fusobacterium_nucleatum	Butyricimonas_virosa	-0.2123	0.013	0.0323632	Negative	intrakingdom
Fusobacterium_nucleatum	Clostridioides_difficile	-0.2368	0.014	0.0344	Negative	intrakingdom
Fusobacterium_nucleatum	Clostridium_perfringens	0.2388	0.006	0.017962	Positive	intrakingdom
Fusobacterium_nucleatum	Dysosmobacter_welbionis	-0.4817	0.001	0.0044	Negative	intrakingdom
Fusobacterium_nucleatum	Faecalibacterium_sp._HTFF	-0.322	0.001	0.0044	Negative	intrakingdom
Fusobacterium_nucleatum	Flavonifractor_plautii	-0.371	0.001	0.0044	Negative	intrakingdom
Fusobacterium_nucleatum	Fusobacterium_gonidiaformans	0.3144	0.001	0.0044	Positive	intrakingdom
Gemella_morbillorum	Anaerobutyricum_hallii	0.1982	0.015	0.0361069	Positive	intrakingdom
Gemella_morbillorum	Dysosmobacter_welbionis	-0.3274	0.001	0.0044	Negative	intrakingdom
Gemella_morbillorum	Flavonifractor_plautii	-0.2312	0.009	0.0242564	Negative	intrakingdom
Gemella_morbillorum	Fusobacterium_nucleatum	0.4901	0.001	0.0044	Positive	intrakingdom
Gordonibacter_pamelaeae	Adlercreutzia_equolifaciens	0.4032	0.001	0.0044	Positive	intrakingdom
Gordonibacter_pamelaeae	Akkermansia_muciniphila	0.2596	0.001	0.0044	Positive	intrakingdom
Gordonibacter_pamelaeae	Amedibacterium_intestinale	0.2322	0.01	0.025989	Positive	intrakingdom
Gordonibacter_pamelaeae	Anaerobutyricum_hallii	0.319	0.001	0.0044	Positive	intrakingdom
Gordonibacter_pamelaeae	Anaerotruncus_colihominis	0.2217	0.022	0.0485128	Positive	intrakingdom
Gordonibacter_pamelaeae	Bacteroides_sp._ZJ-18	-0.2736	0.001	0.0044	Negative	intrakingdom
Gordonibacter_pamelaeae	Bifidobacterium_adolescentis	0.2727	0.005	0.0158194	Positive	intrakingdom
Gordonibacter_pamelaeae	Clostridioides_difficile	0.2996	0.002	0.00769106	Positive	intrakingdom
Gordonibacter_pamelaeae	Dysosmobacter_welbionis	0.2907	0.003	0.01075	Positive	intrakingdom
Gordonibacter_pamelaeae	Faecalibacterium_sp._HTFF	0.2298	0.007	0.0202508	Positive	intrakingdom
Gordonibacter_pamelaeae	Fusobacterium_gonidiaformans	-0.2339	0.01	0.025989	Negative	intrakingdom
Intestinimonas_butyriciproducens	Akkermansia_muciniphila	0.3653	0.001	0.0044	Positive	intrakingdom
Intestinimonas_butyriciproducens	Alistipes_indistinctus	0.2935	0.002	0.00769106	Positive	intrakingdom
Intestinimonas_butyriciproducens	Anaerotruncus_colihominis	0.4378	0.001	0.0044	Positive	intrakingdom
Intestinimonas_butyriciproducens	Butyricimonas_virosa	0.2215	0.007	0.0202508	Positive	intrakingdom
Intestinimonas_butyriciproducens	Clostridioides_difficile	0.3442	0.001	0.0044	Positive	intrakingdom
Intestinimonas_butyriciproducens	Clostridium_perfringens	-0.268	0.008	0.022457	Negative	intrakingdom
Intestinimonas_butyriciproducens	Coprococcus_comes	-0.2631	0.006	0.017962	Negative	intrakingdom
Intestinimonas_butyriciproducens	Dysosmobacter_welbionis	0.5497	0.001	0.0044	Positive	intrakingdom
Intestinimonas_butyriciproducens	Faecalibacterium_sp._HTFF	0.2992	0.001	0.0044	Positive	intrakingdom
Intestinimonas_butyriciproducens	Flavonifractor_plautii	0.3504	0.001	0.0044	Positive	intrakingdom
Intestinimonas_butyriciproducens	Fusobacterium_gonidiaformans	-0.2226	0.013	0.0323632	Negative	intrakingdom
Intestinimonas_butyriciproducens	Fusobacterium_nucleatum	-0.5281	0.001	0.0044	Negative	intrakingdom
Intestinimonas_butyriciproducens	Gemella_morbillorum	-0.3448	0.002	0.00769106	Negative	intrakingdom
Intestinimonas_butyriciproducens	Gordonibacter_pamelaeae	0.2815	0.003	0.01075	Positive	intrakingdom
Lacrimispora_saccharolytica	Alistipes_indistinctus	-0.2323	0.015	0.0361069	Negative	intrakingdom
Lacrimispora_saccharolytica	Amedibacterium_intestinale	0.5747	0.001	0.0044	Positive	intrakingdom
Lacrimispora_saccharolytica	Anaerobutyricum_hallii	0.5106	0.001	0.0044	Positive	intrakingdom
Lacrimispora_saccharolytica	Bacteroides_fragilis	-0.2621	0.006	0.017962	Negative	intrakingdom
Lacrimispora_saccharolytica	Blautia_liquoris	0.5314	0.001	0.0044	Positive	intrakingdom
Lacrimispora_saccharolytica	Butyricimonas_virosa	-0.3282	0.001	0.0044	Negative	intrakingdom
Lacrimispora_saccharolytica	Butyrivibrio_fibrisolvens	0.6568	0.001	0.0044	Positive	intrakingdom
Lacrimispora_saccharolytica	Clostridioides_difficile	0.6706	0.001	0.0044	Positive	intrakingdom
Lacrimispora_saccharolytica	Clostridium_perfringens	0.2705	0.005	0.0158194	Positive	intrakingdom
Lacrimispora_saccharolytica	Clostridium_sp._SY8519	0.5662	0.001	0.0044	Positive	intrakingdom
Lacrimispora_saccharolytica	Coprococcus_comes	0.3716	0.001	0.0044	Positive	intrakingdom
Lacrimispora_saccharolytica	Faecalibacterium_sp._HTFF	0.4801	0.001	0.0044	Positive	intrakingdom
Lacrimispora_saccharolytica	Flavonifractor_plautii	0.3323	0.001	0.0044	Positive	intrakingdom
Lacrimispora_saccharolytica	Fusobacterium_nucleatum	-0.2753	0.004	0.0132772	Negative	intrakingdom
Metarhizium_acridum	Adlercreutzia_equolifaciens	-0.2944	0.001	0.0044	Negative	interkingdom
Metarhizium_acridum	Akkermansia_muciniphila	-0.1957	0.014	0.0344	Negative	interkingdom
Metarhizium_acridum	Amedibacterium_intestinale	-0.2736	0.004	0.0132772	Negative	interkingdom
Metarhizium_acridum	Anaerobutyricum_hallii	-0.2536	0.005	0.0158194	Negative	interkingdom
Metarhizium_acridum	Bacteroides_fragilis	0.3431	0.001	0.0044	Positive	interkingdom
Metarhizium_acridum	Bacteroides_sp._CBA7301	0.2678	0.002	0.00769106	Positive	interkingdom
Metarhizium_acridum	Bacteroides_sp._ZJ-18	0.4694	0.001	0.0044	Positive	interkingdom
Metarhizium_acridum	Bifidobacterium_adolescentis	-0.2048	0.015	0.0361069	Negative	interkingdom
Metarhizium_acridum	Butyrivibrio_fibrisolvens	-0.2303	0.009	0.0242564	Negative	interkingdom
Metarhizium_acridum	Clostridioides_difficile	-0.3216	0.001	0.0044	Negative	interkingdom
Metarhizium_acridum	Clostridium_sp._SY8519	-0.2991	0.002	0.00769106	Negative	interkingdom
Metarhizium_acridum	Colletotrichum_orbiculare	0.5002	0.001	0.0044	Positive	intrakingdom
Metarhizium_acridum	Faecalibacterium_sp._HTFF	-0.3601	0.001	0.0044	Negative	interkingdom
Metarhizium_acridum	Gordonibacter_pamelaeae	-0.2507	0.003	0.01075	Negative	interkingdom
Metarhizium_acridum	Intestinimonas_butyriciproducens	-0.2367	0.008	0.022457	Negative	interkingdom
Metarhizium_acridum	Lacrimispora_saccharolytica	-0.2554	0.004	0.0132772	Negative	interkingdom
Metarhizium_acridum	Novisyntrophococcus_fermenticellae	-0.2909	0.002	0.00769106	Negative	interkingdom
Metarhizium_acridum	Parabacteroides_distasonis	0.2431	0.006	0.017962	Positive	interkingdom
Metarhizium_acridum	Rothia_mucilaginosa	-0.1786	0.022	0.0485128	Negative	interkingdom
Novisyntrophococcus_fermenticellae	Alistipes_indistinctus	-0.3178	0.002	0.00769106	Negative	intrakingdom
Novisyntrophococcus_fermenticellae	Amedibacterium_intestinale	0.6607	0.001	0.0044	Positive	intrakingdom
Novisyntrophococcus_fermenticellae	Anaerobutyricum_hallii	0.6845	0.001	0.0044	Positive	intrakingdom
Novisyntrophococcus_fermenticellae	Bacteroides_caccae	-0.2442	0.006	0.017962	Negative	intrakingdom
Novisyntrophococcus_fermenticellae	Bacteroides_fragilis	-0.3189	0.002	0.00769106	Negative	intrakingdom
Novisyntrophococcus_fermenticellae	Bacteroides_nordii	-0.239	0.008	0.022457	Negative	intrakingdom
Novisyntrophococcus_fermenticellae	Bacteroides_sp._CBA7301	-0.2915	0.003	0.01075	Negative	intrakingdom
Novisyntrophococcus_fermenticellae	Bacteroides_sp._ZJ-18	-0.2757	0.003	0.01075	Negative	intrakingdom
Novisyntrophococcus_fermenticellae	Bifidobacterium_adolescentis	0.2576	0.005	0.0158194	Positive	intrakingdom
Novisyntrophococcus_fermenticellae	Blautia_liquoris	0.7531	0.001	0.0044	Positive	intrakingdom
Novisyntrophococcus_fermenticellae	Butyricimonas_virosa	-0.3328	0.002	0.00769106	Negative	intrakingdom
Novisyntrophococcus_fermenticellae	Butyrivibrio_fibrisolvens	0.7183	0.001	0.0044	Positive	intrakingdom
Novisyntrophococcus_fermenticellae	Clostridioides_difficile	0.7324	0.001	0.0044	Positive	intrakingdom
Novisyntrophococcus_fermenticellae	Clostridium_perfringens	0.4689	0.001	0.0044	Positive	intrakingdom
Novisyntrophococcus_fermenticellae	Clostridium_sp._SY8519	0.7678	0.001	0.0044	Positive	intrakingdom
Novisyntrophococcus_fermenticellae	Coprococcus_comes	0.5643	0.001	0.0044	Positive	intrakingdom
Novisyntrophococcus_fermenticellae	Faecalibacterium_sp._HTFF	0.5361	0.001	0.0044	Positive	intrakingdom
Novisyntrophococcus_fermenticellae	Gordonibacter_pamelaeae	0.2113	0.011	0.0279731	Positive	intrakingdom
Novisyntrophococcus_fermenticellae	Lacrimispora_saccharolytica	0.7429	0.001	0.0044	Positive	intrakingdom
Parabacteroides_distasonis	Adlercreutzia_equolifaciens	-0.2966	0.001	0.0044	Negative	intrakingdom
Parabacteroides_distasonis	Alistipes_indistinctus	0.2874	0.003	0.01075	Positive	intrakingdom
Parabacteroides_distasonis	Anaerobutyricum_hallii	-0.4079	0.001	0.0044	Negative	intrakingdom
Parabacteroides_distasonis	Anaerotruncus_colihominis	0.227	0.009	0.0242564	Positive	intrakingdom
Parabacteroides_distasonis	Bacteroides_caccae	0.2877	0.001	0.0044	Positive	intrakingdom
Parabacteroides_distasonis	Bacteroides_fragilis	0.4632	0.001	0.0044	Positive	intrakingdom
Parabacteroides_distasonis	Bacteroides_nordii	0.2172	0.01	0.025989	Positive	intrakingdom
Parabacteroides_distasonis	Bacteroides_sp._CBA7301	0.2735	0.005	0.0158194	Positive	intrakingdom
Parabacteroides_distasonis	Bacteroides_sp._ZJ-18	0.594	0.001	0.0044	Positive	intrakingdom
Parabacteroides_distasonis	Bifidobacterium_adolescentis	-0.3078	0.001	0.0044	Negative	intrakingdom
Parabacteroides_distasonis	Blautia_liquoris	-0.3468	0.001	0.0044	Negative	intrakingdom
Parabacteroides_distasonis	Butyricimonas_virosa	0.2814	0.002	0.00769106	Positive	intrakingdom
Parabacteroides_distasonis	Butyrivibrio_fibrisolvens	-0.2291	0.007	0.0202508	Negative	intrakingdom
Parabacteroides_distasonis	Clostridium_perfringens	-0.4299	0.001	0.0044	Negative	intrakingdom
Parabacteroides_distasonis	Coprococcus_comes	-0.1834	0.02	0.0453717	Negative	intrakingdom
Parabacteroides_distasonis	Faecalibacterium_sp._HTFF	-0.2125	0.022	0.0485128	Negative	intrakingdom
Parabacteroides_distasonis	Flavonifractor_plautii	0.3782	0.001	0.0044	Positive	intrakingdom
Parabacteroides_distasonis	Fusobacterium_nucleatum	-0.3137	0.001	0.0044	Negative	intrakingdom
Parabacteroides_distasonis	Gemella_morbillorum	-0.2659	0.003	0.01075	Negative	intrakingdom
Parabacteroides_distasonis	Gordonibacter_pamelaeae	-0.2694	0.006	0.017962	Negative	intrakingdom
Parvimonas_micra	Anaerotruncus_colihominis	-0.2645	0.005	0.0158194	Negative	intrakingdom
Parvimonas_micra	Bacteroides_sp._CBA7301	-0.2143	0.015	0.0361069	Negative	intrakingdom
Parvimonas_micra	Dysosmobacter_welbionis	-0.3359	0.001	0.0044	Negative	intrakingdom
Parvimonas_micra	Faecalibacterium_sp._HTFF	-0.211	0.011	0.0279731	Negative	intrakingdom
Parvimonas_micra	Flavonifractor_plautii	-0.3799	0.001	0.0044	Negative	intrakingdom
Parvimonas_micra	Fusobacterium_gonidiaformans	0.179	0.021	0.0469645	Positive	intrakingdom
Parvimonas_micra	Fusobacterium_nucleatum	0.4986	0.001	0.0044	Positive	intrakingdom
Parvimonas_micra	Gemella_morbillorum	0.5403	0.001	0.0044	Positive	intrakingdom
Parvimonas_micra	Intestinimonas_butyriciproducens	-0.3906	0.001	0.0044	Negative	intrakingdom
Parvimonas_micra	Lacrimispora_saccharolytica	-0.2895	0.001	0.0044	Negative	intrakingdom
Parvimonas_micra	Parabacteroides_distasonis	-0.3838	0.001	0.0044	Negative	intrakingdom
Porphyromonas_asaccharolytica	Amedibacterium_intestinale	-0.2405	0.006	0.017962	Negative	intrakingdom
Porphyromonas_asaccharolytica	Coprococcus_comes	-0.2774	0.006	0.017962	Negative	intrakingdom
Porphyromonas_asaccharolytica	Dysosmobacter_welbionis	0.2021	0.011	0.0279731	Positive	intrakingdom
Porphyromonas_somerae	Alistipes_indistinctus	0.2622	0.003	0.01075	Positive	intrakingdom
Porphyromonas_somerae	Amedibacterium_intestinale	-0.4329	0.001	0.0044	Negative	intrakingdom
Porphyromonas_somerae	Anaerobutyricum_hallii	-0.4743	0.001	0.0044	Negative	intrakingdom
Porphyromonas_somerae	Bacteroides_sp._ZJ-18	0.2575	0.003	0.01075	Positive	intrakingdom
Porphyromonas_somerae	Blautia_liquoris	-0.3526	0.001	0.0044	Negative	intrakingdom
Porphyromonas_somerae	Butyricimonas_virosa	0.2852	0.002	0.00769106	Positive	intrakingdom
Porphyromonas_somerae	Butyrivibrio_fibrisolvens	-0.3656	0.001	0.0044	Negative	intrakingdom
Porphyromonas_somerae	Clostridioides_difficile	-0.2698	0.008	0.022457	Negative	intrakingdom
Porphyromonas_somerae	Clostridium_perfringens	-0.3638	0.001	0.0044	Negative	intrakingdom
Porphyromonas_somerae	Clostridium_sp._SY8519	-0.355	0.001	0.0044	Negative	intrakingdom
Porphyromonas_somerae	Coprococcus_comes	-0.33	0.001	0.0044	Negative	intrakingdom
Porphyromonas_somerae	Dysosmobacter_welbionis	0.1972	0.022	0.0485128	Positive	intrakingdom
Porphyromonas_somerae	Lacrimispora_saccharolytica	-0.223	0.013	0.0323632	Negative	intrakingdom
Porphyromonas_somerae	Novisyntrophococcus_fermenticellae	-0.3543	0.001	0.0044	Negative	intrakingdom
Porphyromonas_somerae	Parabacteroides_distasonis	0.3178	0.002	0.00769106	Positive	intrakingdom
Porphyromonas_somerae	Porphyromonas_asaccharolytica	0.5601	0.001	0.0044	Positive	intrakingdom
Prevotella_intermedia	Alistipes_indistinctus	0.3405	0.001	0.0044	Positive	intrakingdom
Prevotella_intermedia	Amedibacterium_intestinale	-0.2833	0.004	0.0132772	Negative	intrakingdom
Prevotella_intermedia	Anaerobutyricum_hallii	-0.2364	0.011	0.0279731	Negative	intrakingdom
Prevotella_intermedia	Bacteroides_nordii	0.2699	0.002	0.00769106	Positive	intrakingdom
Prevotella_intermedia	Bifidobacterium_adolescentis	-0.1952	0.018	0.0415317	Negative	intrakingdom
Prevotella_intermedia	Blautia_liquoris	-0.2182	0.017	0.0398069	Negative	intrakingdom
Prevotella_intermedia	Butyricimonas_virosa	0.2877	0.004	0.0132772	Positive	intrakingdom
Prevotella_intermedia	Butyrivibrio_fibrisolvens	-0.2356	0.009	0.0242564	Negative	intrakingdom
Prevotella_intermedia	Clostridioides_difficile	-0.3027	0.001	0.0044	Negative	intrakingdom
Prevotella_intermedia	Clostridium_sp._SY8519	-0.2769	0.008	0.022457	Negative	intrakingdom
Prevotella_intermedia	Novisyntrophococcus_fermenticellae	-0.2084	0.014	0.0344	Negative	intrakingdom
Prevotella_intermedia	Porphyromonas_somerae	0.1931	0.019	0.0435206	Positive	intrakingdom
Pseudobutyrivibrio_xylanivorans	Alistipes_indistinctus	-0.4539	0.001	0.0044	Negative	intrakingdom
Pseudobutyrivibrio_xylanivorans	Amedibacterium_intestinale	0.3033	0.006	0.017962	Positive	intrakingdom
Pseudobutyrivibrio_xylanivorans	Anaerobutyricum_hallii	0.6378	0.001	0.0044	Positive	intrakingdom
Pseudobutyrivibrio_xylanivorans	Anaerotruncus_colihominis	-0.2269	0.013	0.0323632	Negative	intrakingdom
Pseudobutyrivibrio_xylanivorans	Bacteroides_fragilis	-0.2782	0.001	0.0044	Negative	intrakingdom
Pseudobutyrivibrio_xylanivorans	Bacteroides_nordii	-0.2162	0.018	0.0415317	Negative	intrakingdom
Pseudobutyrivibrio_xylanivorans	Bacteroides_sp._CBA7301	-0.2561	0.004	0.0132772	Negative	intrakingdom
Pseudobutyrivibrio_xylanivorans	Bacteroides_sp._ZJ-18	-0.2262	0.008	0.022457	Negative	intrakingdom
Pseudobutyrivibrio_xylanivorans	Bifidobacterium_adolescentis	0.2991	0.001	0.0044	Positive	intrakingdom
Pseudobutyrivibrio_xylanivorans	Blautia_liquoris	0.8635	0.001	0.0044	Positive	intrakingdom
Pseudobutyrivibrio_xylanivorans	Butyricimonas_virosa	-0.4058	0.001	0.0044	Negative	intrakingdom
Pseudobutyrivibrio_xylanivorans	Butyrivibrio_fibrisolvens	0.7807	0.001	0.0044	Positive	intrakingdom
Pseudobutyrivibrio_xylanivorans	Clostridioides_difficile	0.4138	0.001	0.0044	Positive	intrakingdom
Pseudobutyrivibrio_xylanivorans	Clostridium_perfringens	0.6348	0.001	0.0044	Positive	intrakingdom
Pseudobutyrivibrio_xylanivorans	Clostridium_sp._SY8519	0.5524	0.001	0.0044	Positive	intrakingdom
Pseudobutyrivibrio_xylanivorans	Coprococcus_comes	0.5397	0.001	0.0044	Positive	intrakingdom
Pseudobutyrivibrio_xylanivorans	Dysosmobacter_welbionis	-0.2434	0.007	0.0202508	Negative	intrakingdom
Pseudobutyrivibrio_xylanivorans	Faecalibacterium_sp._HTFF	0.3881	0.001	0.0044	Positive	intrakingdom
Pseudobutyrivibrio_xylanivorans	Lacrimispora_saccharolytica	0.4145	0.001	0.0044	Positive	intrakingdom
Pseudobutyrivibrio_xylanivorans	Novisyntrophococcus_fermenticellae	0.5816	0.001	0.0044	Positive	intrakingdom
Pseudobutyrivibrio_xylanivorans	Parabacteroides_distasonis	-0.3018	0.001	0.0044	Negative	intrakingdom
Pseudobutyrivibrio_xylanivorans	Porphyromonas_somerae	-0.2847	0.003	0.01075	Negative	intrakingdom
Pseudobutyrivibrio_xylanivorans	Prevotella_intermedia	-0.2032	0.02	0.0453717	Negative	intrakingdom
Pusillibacter_faecalis	Alistipes_indistinctus	0.2336	0.01	0.025989	Positive	intrakingdom
Pusillibacter_faecalis	Anaerotruncus_colihominis	0.4691	0.001	0.0044	Positive	intrakingdom
Pusillibacter_faecalis	Clostridioides_difficile	0.3185	0.003	0.01075	Positive	intrakingdom
Pusillibacter_faecalis	Coprococcus_comes	-0.2145	0.015	0.0361069	Negative	intrakingdom
Pusillibacter_faecalis	Dysosmobacter_welbionis	0.7631	0.001	0.0044	Positive	intrakingdom
Pusillibacter_faecalis	Faecalibacterium_sp._HTFF	0.2437	0.013	0.0323632	Positive	intrakingdom
Pusillibacter_faecalis	Flavonifractor_plautii	0.6421	0.001	0.0044	Positive	intrakingdom
Pusillibacter_faecalis	Fusobacterium_nucleatum	-0.4989	0.001	0.0044	Negative	intrakingdom
Pusillibacter_faecalis	Gemella_morbillorum	-0.3797	0.001	0.0044	Negative	intrakingdom
Pusillibacter_faecalis	Gordonibacter_pamelaeae	0.2075	0.017	0.0398069	Positive	intrakingdom
Pusillibacter_faecalis	Intestinimonas_butyriciproducens	0.6027	0.001	0.0044	Positive	intrakingdom
Pusillibacter_faecalis	Lacrimispora_saccharolytica	0.3126	0.002	0.00769106	Positive	intrakingdom
Pusillibacter_faecalis	Parabacteroides_distasonis	0.2526	0.004	0.0132772	Positive	intrakingdom
Pusillibacter_faecalis	Parvimonas_micra	-0.4576	0.001	0.0044	Negative	intrakingdom
Pusillibacter_faecalis	Porphyromonas_somerae	0.2319	0.009	0.0242564	Positive	intrakingdom
Roseburia_intestinalis	Alistipes_indistinctus	-0.3804	0.001	0.0044	Negative	intrakingdom
Roseburia_intestinalis	Amedibacterium_intestinale	0.3445	0.002	0.00769106	Positive	intrakingdom
Roseburia_intestinalis	Anaerobutyricum_hallii	0.4284	0.001	0.0044	Positive	intrakingdom
Roseburia_intestinalis	Bacteroides_fragilis	-0.2314	0.01	0.025989	Negative	intrakingdom
Roseburia_intestinalis	Blautia_liquoris	0.5478	0.001	0.0044	Positive	intrakingdom
Roseburia_intestinalis	Butyricimonas_virosa	-0.3316	0.001	0.0044	Negative	intrakingdom
Roseburia_intestinalis	Butyrivibrio_fibrisolvens	0.5441	0.001	0.0044	Positive	intrakingdom
Roseburia_intestinalis	Clostridioides_difficile	0.4086	0.001	0.0044	Positive	intrakingdom
Roseburia_intestinalis	Clostridium_perfringens	0.4279	0.001	0.0044	Positive	intrakingdom
Roseburia_intestinalis	Clostridium_sp._SY8519	0.4578	0.001	0.0044	Positive	intrakingdom
Roseburia_intestinalis	Coprococcus_comes	0.3677	0.001	0.0044	Positive	intrakingdom
Roseburia_intestinalis	Faecalibacterium_sp._HTFF	0.2844	0.002	0.00769106	Positive	intrakingdom
Roseburia_intestinalis	Lacrimispora_saccharolytica	0.4691	0.001	0.0044	Positive	intrakingdom
Roseburia_intestinalis	Novisyntrophococcus_fermenticellae	0.4881	0.001	0.0044	Positive	intrakingdom
Roseburia_intestinalis	Porphyromonas_somerae	-0.2681	0.005	0.0158194	Negative	intrakingdom
Roseburia_intestinalis	Pseudobutyrivibrio_xylanivorans	0.6182	0.001	0.0044	Positive	intrakingdom
Roseburia_sp._NSJ-69	Alistipes_indistinctus	-0.4343	0.001	0.0044	Negative	intrakingdom
Roseburia_sp._NSJ-69	Amedibacterium_intestinale	0.3963	0.001	0.0044	Positive	intrakingdom
Roseburia_sp._NSJ-69	Anaerobutyricum_hallii	0.525	0.001	0.0044	Positive	intrakingdom
Roseburia_sp._NSJ-69	Anaerotruncus_colihominis	-0.2312	0.012	0.030272	Negative	intrakingdom
Roseburia_sp._NSJ-69	Bacteroides_fragilis	-0.1821	0.021	0.0469645	Negative	intrakingdom
Roseburia_sp._NSJ-69	Blautia_liquoris	0.6236	0.001	0.0044	Positive	intrakingdom
Roseburia_sp._NSJ-69	Butyricimonas_virosa	-0.3568	0.001	0.0044	Negative	intrakingdom
Roseburia_sp._NSJ-69	Butyrivibrio_fibrisolvens	0.6181	0.001	0.0044	Positive	intrakingdom
Roseburia_sp._NSJ-69	Clostridioides_difficile	0.4076	0.001	0.0044	Positive	intrakingdom
Roseburia_sp._NSJ-69	Clostridium_perfringens	0.4737	0.001	0.0044	Positive	intrakingdom
Roseburia_sp._NSJ-69	Clostridium_sp._SY8519	0.4208	0.001	0.0044	Positive	intrakingdom
Roseburia_sp._NSJ-69	Coprococcus_comes	0.4214	0.001	0.0044	Positive	intrakingdom
Roseburia_sp._NSJ-69	Dysosmobacter_welbionis	-0.2484	0.008	0.022457	Negative	intrakingdom
Roseburia_sp._NSJ-69	Lacrimispora_saccharolytica	0.4066	0.001	0.0044	Positive	intrakingdom
Roseburia_sp._NSJ-69	Novisyntrophococcus_fermenticellae	0.5145	0.001	0.0044	Positive	intrakingdom
Roseburia_sp._NSJ-69	Porphyromonas_asaccharolytica	-0.264	0.007	0.0202508	Negative	intrakingdom
Roseburia_sp._NSJ-69	Porphyromonas_somerae	-0.3411	0.002	0.00769106	Negative	intrakingdom
Roseburia_sp._NSJ-69	Pseudobutyrivibrio_xylanivorans	0.6939	0.001	0.0044	Positive	intrakingdom
Roseburia_sp._NSJ-69	Roseburia_intestinalis	0.8248	0.001	0.0044	Positive	intrakingdom
Rothia_mucilaginosa	Amedibacterium_intestinale	0.299	0.003	0.01075	Positive	intrakingdom
Rothia_mucilaginosa	Bacteroides_sp._ZJ-18	-0.191	0.018	0.0415317	Negative	intrakingdom
Rothia_mucilaginosa	Bifidobacterium_adolescentis	0.246	0.004	0.0132772	Positive	intrakingdom
Rothia_mucilaginosa	Blautia_liquoris	0.2328	0.014	0.0344	Positive	intrakingdom
Rothia_mucilaginosa	Butyrivibrio_fibrisolvens	0.2276	0.015	0.0361069	Positive	intrakingdom
Rothia_mucilaginosa	Clostridioides_difficile	0.2926	0.004	0.0132772	Positive	intrakingdom
Rothia_mucilaginosa	Clostridium_perfringens	0.2502	0.009	0.0242564	Positive	intrakingdom
Rothia_mucilaginosa	Clostridium_sp._SY8519	0.3956	0.001	0.0044	Positive	intrakingdom
Rothia_mucilaginosa	Faecalibacterium_sp._HTFF	0.3702	0.001	0.0044	Positive	intrakingdom
Rothia_mucilaginosa	Fusobacterium_gonidiaformans	-0.2204	0.009	0.0242564	Negative	intrakingdom
Rothia_mucilaginosa	Gordonibacter_pamelaeae	0.1942	0.016	0.0381259	Positive	intrakingdom
Rothia_mucilaginosa	Lacrimispora_saccharolytica	0.2717	0.002	0.00769106	Positive	intrakingdom
Rothia_mucilaginosa	Novisyntrophococcus_fermenticellae	0.3951	0.001	0.0044	Positive	intrakingdom
Rothia_mucilaginosa	Parabacteroides_distasonis	-0.264	0.005	0.0158194	Negative	intrakingdom
Rothia_mucilaginosa	Porphyromonas_somerae	-0.2733	0.001	0.0044	Negative	intrakingdom
Rothia_mucilaginosa	Roseburia_intestinalis	0.248	0.009	0.0242564	Positive	intrakingdom
Ruthenibacterium_lactatiformans	Anaerotruncus_colihominis	0.5594	0.001	0.0044	Positive	intrakingdom
Ruthenibacterium_lactatiformans	Clostridioides_difficile	0.2573	0.01	0.025989	Positive	intrakingdom
Ruthenibacterium_lactatiformans	Coprococcus_comes	-0.2028	0.016	0.0381259	Negative	intrakingdom
Ruthenibacterium_lactatiformans	Dysosmobacter_welbionis	0.4214	0.001	0.0044	Positive	intrakingdom
Ruthenibacterium_lactatiformans	Flavonifractor_plautii	0.5324	0.001	0.0044	Positive	intrakingdom
Ruthenibacterium_lactatiformans	Fusobacterium_gonidiaformans	-0.2241	0.011	0.0279731	Negative	intrakingdom
Ruthenibacterium_lactatiformans	Fusobacterium_nucleatum	-0.3046	0.004	0.0132772	Negative	intrakingdom
Ruthenibacterium_lactatiformans	Gordonibacter_pamelaeae	0.2199	0.017	0.0398069	Positive	intrakingdom
Ruthenibacterium_lactatiformans	Intestinimonas_butyriciproducens	0.4273	0.001	0.0044	Positive	intrakingdom
Ruthenibacterium_lactatiformans	Parabacteroides_distasonis	0.1987	0.019	0.0435206	Positive	intrakingdom
Ruthenibacterium_lactatiformans	Parvimonas_micra	-0.1951	0.02	0.0453717	Negative	intrakingdom
Ruthenibacterium_lactatiformans	Pusillibacter_faecalis	0.385	0.001	0.0044	Positive	intrakingdom
Ruthenibacterium_lactatiformans	Roseburia_intestinalis	-0.2093	0.022	0.0485128	Negative	intrakingdom
Ruthenibacterium_lactatiformans	Roseburia_sp._NSJ-69	-0.2821	0.004	0.0132772	Negative	intrakingdom
Stemphylium_lycopersici	Adlercreutzia_equolifaciens	-0.258	0.001	0.0044	Negative	interkingdom
Stemphylium_lycopersici	Anaerobutyricum_hallii	-0.2078	0.005	0.0158194	Negative	interkingdom
Stemphylium_lycopersici	Aspergillus_rambellii	0.3244	0.001	0.0044	Positive	intrakingdom
Stemphylium_lycopersici	Bacteroides_fragilis	0.3	0.001	0.0044	Positive	interkingdom
Stemphylium_lycopersici	Bacteroides_sp._ZJ-18	0.2074	0.009	0.0242564	Positive	interkingdom
Stemphylium_lycopersici	Bifidobacterium_adolescentis	-0.1865	0.017	0.0398069	Negative	interkingdom
Stemphylium_lycopersici	Clostridioides_difficile	-0.2691	0.005	0.0158194	Negative	interkingdom
Stemphylium_lycopersici	Clostridium_sp._SY8519	-0.3108	0.002	0.00769106	Negative	interkingdom
Stemphylium_lycopersici	Colletotrichum_orbiculare	0.3089	0.001	0.0044	Positive	intrakingdom
Stemphylium_lycopersici	Faecalibacterium_sp._HTFF	-0.3149	0.002	0.00769106	Negative	interkingdom
Stemphylium_lycopersici	Fusobacterium_gonidiaformans	0.2331	0.005	0.0158194	Positive	interkingdom
Stemphylium_lycopersici	Gordonibacter_pamelaeae	-0.271	0.003	0.01075	Negative	interkingdom
Stemphylium_lycopersici	Metarhizium_acridum	0.4478	0.001	0.0044	Positive	intrakingdom
Stemphylium_lycopersici	Novisyntrophococcus_fermenticellae	-0.2613	0.005	0.0158194	Negative	interkingdom

## Sheet: Fig. 2b
Fig. 2b
source	target	Correlation	P-values	Adjusted P-values	CorrelationType	KingdomInteraction
Akkermansia_muciniphila	Adlercreutzia_equolifaciens	0.2513	0.008	0.0168178	Positive	intrakingdom
Amedibacterium_intestinale	Alistipes_indistinctus	-0.5464	0.001	0.00292879	Negative	intrakingdom
Anaerobutyricum_hallii	Adlercreutzia_equolifaciens	0.2892	0.004	0.00938958	Positive	intrakingdom
Anaerobutyricum_hallii	Alistipes_indistinctus	-0.5718	0.001	0.00292879	Negative	intrakingdom
Anaerobutyricum_hallii	Amedibacterium_intestinale	0.7554	0.001	0.00292879	Positive	intrakingdom
Anaerotruncus_colihominis	Adlercreutzia_equolifaciens	0.3097	0.002	0.00521212	Positive	intrakingdom
Anaerotruncus_colihominis	Akkermansia_muciniphila	0.3245	0.001	0.00292879	Positive	intrakingdom
Aspergillus_rambellii	Faecalibacterium_sp._HTFF	-0.2036	0.016	0.031144	Negative	interkingdom
Aspergillus_rambellii	Fusobacterium_gonidiaformans	0.179	0.022	0.0414582	Positive	interkingdom
Aspergillus_rambellii	Parvimonas_micra	0.2159	0.007	0.0150843	Positive	interkingdom
Aspergillus_rambellii	Pusillibacter_faecalis	-0.2729	0.002	0.00521212	Negative	interkingdom
Bacteroides_caccae	Alistipes_indistinctus	0.3725	0.001	0.00292879	Positive	intrakingdom
Bacteroides_caccae	Amedibacterium_intestinale	-0.4243	0.001	0.00292879	Negative	intrakingdom
Bacteroides_caccae	Anaerobutyricum_hallii	-0.4813	0.001	0.00292879	Negative	intrakingdom
Bacteroides_fragilis	Adlercreutzia_equolifaciens	-0.3087	0.002	0.00521212	Negative	intrakingdom
Bacteroides_fragilis	Alistipes_indistinctus	0.3874	0.001	0.00292879	Positive	intrakingdom
Bacteroides_fragilis	Amedibacterium_intestinale	-0.3102	0.002	0.00521212	Negative	intrakingdom
Bacteroides_fragilis	Anaerobutyricum_hallii	-0.4542	0.001	0.00292879	Negative	intrakingdom
Bacteroides_fragilis	Anaerotruncus_colihominis	-0.3048	0.002	0.00521212	Negative	intrakingdom
Bacteroides_fragilis	Bacteroides_caccae	0.3521	0.001	0.00292879	Positive	intrakingdom
Bacteroides_nordii	Adlercreutzia_equolifaciens	-0.3095	0.003	0.00733333	Negative	intrakingdom
Bacteroides_nordii	Alistipes_indistinctus	0.6059	0.001	0.00292879	Positive	intrakingdom
Bacteroides_nordii	Amedibacterium_intestinale	-0.6194	0.001	0.00292879	Negative	intrakingdom
Bacteroides_nordii	Anaerobutyricum_hallii	-0.5774	0.001	0.00292879	Negative	intrakingdom
Bacteroides_nordii	Anaerotruncus_colihominis	-0.283	0.003	0.00733333	Negative	intrakingdom
Bacteroides_nordii	Bacteroides_caccae	0.4349	0.001	0.00292879	Positive	intrakingdom
Bacteroides_nordii	Bacteroides_fragilis	0.4137	0.001	0.00292879	Positive	intrakingdom
Bacteroides_sp._CBA7301	Adlercreutzia_equolifaciens	-0.2135	0.011	0.0224267	Negative	intrakingdom
Bacteroides_sp._CBA7301	Alistipes_indistinctus	0.5392	0.001	0.00292879	Positive	intrakingdom
Bacteroides_sp._CBA7301	Amedibacterium_intestinale	-0.662	0.001	0.00292879	Negative	intrakingdom
Bacteroides_sp._CBA7301	Anaerobutyricum_hallii	-0.6068	0.001	0.00292879	Negative	intrakingdom
Bacteroides_sp._CBA7301	Anaerotruncus_colihominis	-0.2686	0.008	0.0168178	Negative	intrakingdom
Bacteroides_sp._CBA7301	Bacteroides_caccae	0.5465	0.001	0.00292879	Positive	intrakingdom
Bacteroides_sp._CBA7301	Bacteroides_fragilis	0.4395	0.001	0.00292879	Positive	intrakingdom
Bacteroides_sp._CBA7301	Bacteroides_nordii	0.7011	0.001	0.00292879	Positive	intrakingdom
Bacteroides_sp._ZJ-18	Adlercreutzia_equolifaciens	-0.3529	0.001	0.00292879	Negative	intrakingdom
Bacteroides_sp._ZJ-18	Amedibacterium_intestinale	-0.3094	0.002	0.00521212	Negative	intrakingdom
Bacteroides_sp._ZJ-18	Anaerobutyricum_hallii	-0.3388	0.002	0.00521212	Negative	intrakingdom
Bacteroides_sp._ZJ-18	Bacteroides_caccae	0.3226	0.001	0.00292879	Positive	intrakingdom
Bacteroides_sp._ZJ-18	Bacteroides_fragilis	0.4575	0.001	0.00292879	Positive	intrakingdom
Bacteroides_sp._ZJ-18	Bacteroides_nordii	0.3027	0.001	0.00292879	Positive	intrakingdom
Bacteroides_sp._ZJ-18	Bacteroides_sp._CBA7301	0.3738	0.001	0.00292879	Positive	intrakingdom
Bifidobacterium_adolescentis	Adlercreutzia_equolifaciens	0.3538	0.001	0.00292879	Positive	intrakingdom
Bifidobacterium_adolescentis	Amedibacterium_intestinale	0.2541	0.009	0.0186302	Positive	intrakingdom
Bifidobacterium_adolescentis	Anaerobutyricum_hallii	0.2833	0.007	0.0150843	Positive	intrakingdom
Bifidobacterium_adolescentis	Bacteroides_sp._CBA7301	-0.258	0.004	0.00938958	Negative	intrakingdom
Bifidobacterium_adolescentis	Bacteroides_sp._ZJ-18	-0.2443	0.003	0.00733333	Negative	intrakingdom
Blautia_liquoris	Adlercreutzia_equolifaciens	0.2726	0.006	0.0133239	Positive	intrakingdom
Blautia_liquoris	Alistipes_indistinctus	-0.5752	0.001	0.00292879	Negative	intrakingdom
Blautia_liquoris	Amedibacterium_intestinale	0.7968	0.001	0.00292879	Positive	intrakingdom
Blautia_liquoris	Anaerobutyricum_hallii	0.7057	0.001	0.00292879	Positive	intrakingdom
Blautia_liquoris	Anaerotruncus_colihominis	0.3826	0.006	0.0133239	Positive	intrakingdom
Blautia_liquoris	Bacteroides_caccae	-0.3972	0.001	0.00292879	Negative	intrakingdom
Blautia_liquoris	Bacteroides_fragilis	-0.3668	0.001	0.00292879	Negative	intrakingdom
Blautia_liquoris	Bacteroides_nordii	-0.5411	0.001	0.00292879	Negative	intrakingdom
Blautia_liquoris	Bacteroides_sp._CBA7301	-0.5364	0.001	0.00292879	Negative	intrakingdom
Blautia_liquoris	Bacteroides_sp._ZJ-18	-0.3325	0.001	0.00292879	Negative	intrakingdom
Blautia_liquoris	Bifidobacterium_adolescentis	0.2653	0.006	0.0133239	Positive	intrakingdom
Butyricimonas_virosa	Alistipes_indistinctus	0.5887	0.001	0.00292879	Positive	intrakingdom
Butyricimonas_virosa	Amedibacterium_intestinale	-0.4093	0.001	0.00292879	Negative	intrakingdom
Butyricimonas_virosa	Anaerobutyricum_hallii	-0.4423	0.001	0.00292879	Negative	intrakingdom
Butyricimonas_virosa	Anaerotruncus_colihominis	-0.2968	0.002	0.00521212	Negative	intrakingdom
Butyricimonas_virosa	Bacteroides_caccae	0.3441	0.001	0.00292879	Positive	intrakingdom
Butyricimonas_virosa	Bacteroides_fragilis	0.3053	0.001	0.00292879	Positive	intrakingdom
Butyricimonas_virosa	Bacteroides_nordii	0.4818	0.001	0.00292879	Positive	intrakingdom
Butyricimonas_virosa	Bacteroides_sp._CBA7301	0.4666	0.001	0.00292879	Positive	intrakingdom
Butyricimonas_virosa	Bifidobacterium_adolescentis	-0.2917	0.001	0.00292879	Negative	intrakingdom
Butyricimonas_virosa	Blautia_liquoris	-0.4865	0.001	0.00292879	Negative	intrakingdom
Butyrivibrio_fibrisolvens	Adlercreutzia_equolifaciens	0.2572	0.012	0.0243084	Positive	intrakingdom
Butyrivibrio_fibrisolvens	Alistipes_indistinctus	-0.534	0.001	0.00292879	Negative	intrakingdom
Butyrivibrio_fibrisolvens	Amedibacterium_intestinale	0.8064	0.001	0.00292879	Positive	intrakingdom
Butyrivibrio_fibrisolvens	Anaerobutyricum_hallii	0.6634	0.001	0.00292879	Positive	intrakingdom
Butyrivibrio_fibrisolvens	Anaerotruncus_colihominis	0.3678	0.003	0.00733333	Positive	intrakingdom
Butyrivibrio_fibrisolvens	Bacteroides_caccae	-0.388	0.001	0.00292879	Negative	intrakingdom
Butyrivibrio_fibrisolvens	Bacteroides_fragilis	-0.3298	0.004	0.00938958	Negative	intrakingdom
Butyrivibrio_fibrisolvens	Bacteroides_nordii	-0.5672	0.001	0.00292879	Negative	intrakingdom
Butyrivibrio_fibrisolvens	Bacteroides_sp._CBA7301	-0.5712	0.001	0.00292879	Negative	intrakingdom
Butyrivibrio_fibrisolvens	Bacteroides_sp._ZJ-18	-0.3255	0.001	0.00292879	Negative	intrakingdom
Butyrivibrio_fibrisolvens	Bifidobacterium_adolescentis	0.2375	0.01	0.02061	Positive	intrakingdom
Butyrivibrio_fibrisolvens	Blautia_liquoris	0.9353	0.001	0.00292879	Positive	intrakingdom
Butyrivibrio_fibrisolvens	Butyricimonas_virosa	-0.4419	0.001	0.00292879	Negative	intrakingdom
Clostridioides_difficile	Alistipes_indistinctus	-0.5635	0.001	0.00292879	Negative	intrakingdom
Clostridioides_difficile	Amedibacterium_intestinale	0.7951	0.001	0.00292879	Positive	intrakingdom
Clostridioides_difficile	Anaerobutyricum_hallii	0.692	0.001	0.00292879	Positive	intrakingdom
Clostridioides_difficile	Anaerotruncus_colihominis	0.336	0.001	0.00292879	Positive	intrakingdom
Clostridioides_difficile	Bacteroides_caccae	-0.4557	0.001	0.00292879	Negative	intrakingdom
Clostridioides_difficile	Bacteroides_fragilis	-0.4188	0.001	0.00292879	Negative	intrakingdom
Clostridioides_difficile	Bacteroides_nordii	-0.5614	0.001	0.00292879	Negative	intrakingdom
Clostridioides_difficile	Bacteroides_sp._CBA7301	-0.5995	0.001	0.00292879	Negative	intrakingdom
Clostridioides_difficile	Bacteroides_sp._ZJ-18	-0.2792	0.006	0.0133239	Negative	intrakingdom
Clostridioides_difficile	Bifidobacterium_adolescentis	0.2217	0.018	0.0346802	Positive	intrakingdom
Clostridioides_difficile	Blautia_liquoris	0.7443	0.001	0.00292879	Positive	intrakingdom
Clostridioides_difficile	Butyricimonas_virosa	-0.4879	0.001	0.00292879	Negative	intrakingdom
Clostridioides_difficile	Butyrivibrio_fibrisolvens	0.7348	0.001	0.00292879	Positive	intrakingdom
Clostridium_perfringens	Alistipes_indistinctus	-0.5679	0.001	0.00292879	Negative	intrakingdom
Clostridium_perfringens	Amedibacterium_intestinale	0.5676	0.001	0.00292879	Positive	intrakingdom
Clostridium_perfringens	Anaerobutyricum_hallii	0.5281	0.001	0.00292879	Positive	intrakingdom
Clostridium_perfringens	Bacteroides_caccae	-0.4531	0.001	0.00292879	Negative	intrakingdom
Clostridium_perfringens	Bacteroides_fragilis	-0.3999	0.001	0.00292879	Negative	intrakingdom
Clostridium_perfringens	Bacteroides_nordii	-0.4577	0.001	0.00292879	Negative	intrakingdom
Clostridium_perfringens	Bacteroides_sp._CBA7301	-0.5513	0.001	0.00292879	Negative	intrakingdom
Clostridium_perfringens	Bacteroides_sp._ZJ-18	-0.3007	0.004	0.00938958	Negative	intrakingdom
Clostridium_perfringens	Blautia_liquoris	0.5599	0.001	0.00292879	Positive	intrakingdom
Clostridium_perfringens	Butyricimonas_virosa	-0.3833	0.001	0.00292879	Negative	intrakingdom
Clostridium_perfringens	Butyrivibrio_fibrisolvens	0.5833	0.001	0.00292879	Positive	intrakingdom
Clostridium_perfringens	Clostridioides_difficile	0.529	0.001	0.00292879	Positive	intrakingdom
Clostridium_sp._SY8519	Adlercreutzia_equolifaciens	0.2327	0.014	0.0278821	Positive	intrakingdom
Clostridium_sp._SY8519	Alistipes_indistinctus	-0.504	0.001	0.00292879	Negative	intrakingdom
Clostridium_sp._SY8519	Amedibacterium_intestinale	0.7679	0.001	0.00292879	Positive	intrakingdom
Clostridium_sp._SY8519	Anaerobutyricum_hallii	0.6264	0.001	0.00292879	Positive	intrakingdom
Clostridium_sp._SY8519	Anaerotruncus_colihominis	0.2942	0.003	0.00733333	Positive	intrakingdom
Clostridium_sp._SY8519	Bacteroides_caccae	-0.3835	0.001	0.00292879	Negative	intrakingdom
Clostridium_sp._SY8519	Bacteroides_fragilis	-0.352	0.002	0.00521212	Negative	intrakingdom
Clostridium_sp._SY8519	Bacteroides_nordii	-0.5835	0.001	0.00292879	Negative	intrakingdom
Clostridium_sp._SY8519	Bacteroides_sp._CBA7301	-0.4958	0.001	0.00292879	Negative	intrakingdom
Clostridium_sp._SY8519	Bacteroides_sp._ZJ-18	-0.3447	0.002	0.00521212	Negative	intrakingdom
Clostridium_sp._SY8519	Bifidobacterium_adolescentis	0.2415	0.014	0.0278821	Positive	intrakingdom
Clostridium_sp._SY8519	Blautia_liquoris	0.7851	0.001	0.00292879	Positive	intrakingdom
Clostridium_sp._SY8519	Butyricimonas_virosa	-0.4146	0.001	0.00292879	Negative	intrakingdom
Clostridium_sp._SY8519	Butyrivibrio_fibrisolvens	0.8257	0.001	0.00292879	Positive	intrakingdom
Clostridium_sp._SY8519	Clostridioides_difficile	0.7373	0.001	0.00292879	Positive	intrakingdom
Clostridium_sp._SY8519	Clostridium_perfringens	0.4736	0.001	0.00292879	Positive	intrakingdom
Colletotrichum_orbiculare	Adlercreutzia_equolifaciens	-0.2384	0.003	0.00733333	Negative	interkingdom
Colletotrichum_orbiculare	Akkermansia_muciniphila	-0.2061	0.017	0.0329549	Negative	interkingdom
Colletotrichum_orbiculare	Amedibacterium_intestinale	-0.2593	0.004	0.00938958	Negative	interkingdom
Colletotrichum_orbiculare	Anaerobutyricum_hallii	-0.28	0.002	0.00521212	Negative	interkingdom
Colletotrichum_orbiculare	Anaerotruncus_colihominis	-0.2462	0.002	0.00521212	Negative	interkingdom
Colletotrichum_orbiculare	Bacteroides_sp._ZJ-18	0.2243	0.009	0.0186302	Positive	interkingdom
Colletotrichum_orbiculare	Clostridioides_difficile	-0.2237	0.02	0.037992	Negative	interkingdom
Colletotrichum_orbiculare	Clostridium_sp._SY8519	-0.2464	0.009	0.0186302	Negative	interkingdom
Colletotrichum_orbiculare	Flavonifractor_plautii	-0.322	0.001	0.00292879	Negative	interkingdom
Colletotrichum_orbiculare	Fusobacterium_gonidiaformans	0.3626	0.001	0.00292879	Positive	interkingdom
Colletotrichum_orbiculare	Gordonibacter_pamelaeae	-0.2706	0.002	0.00521212	Negative	interkingdom
Colletotrichum_orbiculare	Intestinimonas_butyriciproducens	-0.2102	0.02	0.037992	Negative	interkingdom
Colletotrichum_orbiculare	Lacrimispora_saccharolytica	-0.2629	0.007	0.0150843	Negative	interkingdom
Colletotrichum_orbiculare	Porphyromonas_asaccharolytica	0.2198	0.011	0.0224267	Positive	interkingdom
Colletotrichum_orbiculare	Porphyromonas_somerae	0.3135	0.001	0.00292879	Positive	interkingdom
Colletotrichum_orbiculare	Prevotella_intermedia	0.2922	0.001	0.00292879	Positive	interkingdom
Colletotrichum_orbiculare	Pusillibacter_faecalis	-0.2484	0.005	0.0113429	Negative	interkingdom
Colletotrichum_orbiculare	Rothia_mucilaginosa	-0.2377	0.004	0.00938958	Negative	interkingdom
Colletotrichum_orbiculare	Ruthenibacterium_lactatiformans	-0.278	0.001	0.00292879	Negative	interkingdom
Coprococcus_comes	Alistipes_indistinctus	-0.4455	0.001	0.00292879	Negative	intrakingdom
Coprococcus_comes	Amedibacterium_intestinale	0.652	0.001	0.00292879	Positive	intrakingdom
Coprococcus_comes	Anaerobutyricum_hallii	0.7298	0.001	0.00292879	Positive	intrakingdom
Coprococcus_comes	Bacteroides_caccae	-0.412	0.001	0.00292879	Negative	intrakingdom
Coprococcus_comes	Bacteroides_fragilis	-0.4248	0.001	0.00292879	Negative	intrakingdom
Coprococcus_comes	Bacteroides_nordii	-0.5172	0.001	0.00292879	Negative	intrakingdom
Coprococcus_comes	Bacteroides_sp._CBA7301	-0.5292	0.001	0.00292879	Negative	intrakingdom
Coprococcus_comes	Bacteroides_sp._ZJ-18	-0.2448	0.008	0.0168178	Negative	intrakingdom
Coprococcus_comes	Bifidobacterium_adolescentis	0.2317	0.013	0.0261104	Positive	intrakingdom
Coprococcus_comes	Blautia_liquoris	0.6435	0.001	0.00292879	Positive	intrakingdom
Coprococcus_comes	Butyricimonas_virosa	-0.2844	0.003	0.00733333	Negative	intrakingdom
Coprococcus_comes	Butyrivibrio_fibrisolvens	0.5992	0.001	0.00292879	Positive	intrakingdom
Coprococcus_comes	Clostridioides_difficile	0.5496	0.001	0.00292879	Positive	intrakingdom
Coprococcus_comes	Clostridium_perfringens	0.4564	0.001	0.00292879	Positive	intrakingdom
Coprococcus_comes	Clostridium_sp._SY8519	0.5689	0.001	0.00292879	Positive	intrakingdom
Dysosmobacter_welbionis	Adlercreutzia_equolifaciens	0.2219	0.02	0.037992	Positive	intrakingdom
Dysosmobacter_welbionis	Akkermansia_muciniphila	0.3019	0.001	0.00292879	Positive	intrakingdom
Dysosmobacter_welbionis	Alistipes_indistinctus	0.4042	0.001	0.00292879	Positive	intrakingdom
Dysosmobacter_welbionis	Amedibacterium_intestinale	-0.2747	0.004	0.00938958	Negative	intrakingdom
Dysosmobacter_welbionis	Anaerobutyricum_hallii	-0.3536	0.001	0.00292879	Negative	intrakingdom
Dysosmobacter_welbionis	Anaerotruncus_colihominis	0.5147	0.001	0.00292879	Positive	intrakingdom
Dysosmobacter_welbionis	Butyricimonas_virosa	0.2132	0.013	0.0261104	Positive	intrakingdom
Dysosmobacter_welbionis	Clostridium_perfringens	-0.2752	0.006	0.0133239	Negative	intrakingdom
Dysosmobacter_welbionis	Coprococcus_comes	-0.4121	0.001	0.00292879	Negative	intrakingdom
Faecalibacterium_sp._HTFF	Adlercreutzia_equolifaciens	0.3123	0.002	0.00521212	Positive	intrakingdom
Faecalibacterium_sp._HTFF	Butyrivibrio_fibrisolvens	0.2018	0.027	0.0498867	Positive	intrakingdom
Faecalibacterium_sp._HTFF	Dysosmobacter_welbionis	0.3235	0.003	0.00733333	Positive	intrakingdom
Flavonifractor_plautii	Akkermansia_muciniphila	0.2786	0.008	0.0168178	Positive	intrakingdom
Flavonifractor_plautii	Anaerotruncus_colihominis	0.5569	0.001	0.00292879	Positive	intrakingdom
Flavonifractor_plautii	Clostridium_sp._SY8519	0.2336	0.022	0.0414582	Positive	intrakingdom
Flavonifractor_plautii	Dysosmobacter_welbionis	0.6014	0.001	0.00292879	Positive	intrakingdom
Fusobacterium_gonidiaformans	Adlercreutzia_equolifaciens	-0.2066	0.015	0.0294398	Negative	intrakingdom
Fusobacterium_gonidiaformans	Anaerotruncus_colihominis	-0.3087	0.002	0.00521212	Negative	intrakingdom
Fusobacterium_gonidiaformans	Bacteroides_sp._ZJ-18	0.3517	0.001	0.00292879	Positive	intrakingdom
Fusobacterium_gonidiaformans	Clostridioides_difficile	-0.2409	0.008	0.0168178	Negative	intrakingdom
Fusobacterium_gonidiaformans	Clostridium_sp._SY8519	-0.3021	0.002	0.00521212	Negative	intrakingdom
Fusobacterium_gonidiaformans	Dysosmobacter_welbionis	-0.3275	0.001	0.00292879	Negative	intrakingdom
Fusobacterium_gonidiaformans	Faecalibacterium_sp._HTFF	-0.3289	0.001	0.00292879	Negative	intrakingdom
Fusobacterium_gonidiaformans	Flavonifractor_plautii	-0.2689	0.003	0.00733333	Negative	intrakingdom
Fusobacterium_nucleatum	Anaerotruncus_colihominis	-0.2818	0.004	0.00938958	Negative	intrakingdom
Fusobacterium_nucleatum	Dysosmobacter_welbionis	-0.3551	0.001	0.00292879	Negative	intrakingdom
Fusobacterium_nucleatum	Faecalibacterium_sp._HTFF	-0.2398	0.01	0.02061	Negative	intrakingdom
Fusobacterium_nucleatum	Flavonifractor_plautii	-0.3763	0.001	0.00292879	Negative	intrakingdom
Gemella_morbillorum	Alistipes_indistinctus	-0.432	0.001	0.00292879	Negative	intrakingdom
Gemella_morbillorum	Amedibacterium_intestinale	0.4756	0.001	0.00292879	Positive	intrakingdom
Gemella_morbillorum	Anaerobutyricum_hallii	0.6375	0.001	0.00292879	Positive	intrakingdom
Gemella_morbillorum	Bacteroides_caccae	-0.3368	0.001	0.00292879	Negative	intrakingdom
Gemella_morbillorum	Bacteroides_fragilis	-0.3938	0.001	0.00292879	Negative	intrakingdom
Gemella_morbillorum	Bacteroides_nordii	-0.3346	0.001	0.00292879	Negative	intrakingdom
Gemella_morbillorum	Bacteroides_sp._CBA7301	-0.381	0.001	0.00292879	Negative	intrakingdom
Gemella_morbillorum	Blautia_liquoris	0.4845	0.001	0.00292879	Positive	intrakingdom
Gemella_morbillorum	Butyricimonas_virosa	-0.3626	0.001	0.00292879	Negative	intrakingdom
Gemella_morbillorum	Butyrivibrio_fibrisolvens	0.4196	0.001	0.00292879	Positive	intrakingdom
Gemella_morbillorum	Clostridioides_difficile	0.4051	0.001	0.00292879	Positive	intrakingdom
Gemella_morbillorum	Clostridium_perfringens	0.5153	0.001	0.00292879	Positive	intrakingdom
Gemella_morbillorum	Clostridium_sp._SY8519	0.3446	0.001	0.00292879	Positive	intrakingdom
Gemella_morbillorum	Coprococcus_comes	0.5662	0.001	0.00292879	Positive	intrakingdom
Gemella_morbillorum	Dysosmobacter_welbionis	-0.4908	0.001	0.00292879	Negative	intrakingdom
Gemella_morbillorum	Faecalibacterium_sp._HTFF	-0.2941	0.001	0.00292879	Negative	intrakingdom
Gemella_morbillorum	Flavonifractor_plautii	-0.2616	0.008	0.0168178	Negative	intrakingdom
Gemella_morbillorum	Fusobacterium_gonidiaformans	0.1876	0.015	0.0294398	Positive	intrakingdom
Gemella_morbillorum	Fusobacterium_nucleatum	0.3421	0.001	0.00292879	Positive	intrakingdom
Gordonibacter_pamelaeae	Adlercreutzia_equolifaciens	0.5797	0.001	0.00292879	Positive	intrakingdom
Gordonibacter_pamelaeae	Anaerobutyricum_hallii	0.2607	0.007	0.0150843	Positive	intrakingdom
Gordonibacter_pamelaeae	Anaerotruncus_colihominis	0.3133	0.002	0.00521212	Positive	intrakingdom
Gordonibacter_pamelaeae	Bacteroides_fragilis	-0.2241	0.014	0.0278821	Negative	intrakingdom
Gordonibacter_pamelaeae	Bacteroides_sp._CBA7301	-0.2094	0.022	0.0414582	Negative	intrakingdom
Gordonibacter_pamelaeae	Bacteroides_sp._ZJ-18	-0.2415	0.005	0.0113429	Negative	intrakingdom
Gordonibacter_pamelaeae	Bifidobacterium_adolescentis	0.3445	0.001	0.00292879	Positive	intrakingdom
Gordonibacter_pamelaeae	Blautia_liquoris	0.2786	0.008	0.0168178	Positive	intrakingdom
Gordonibacter_pamelaeae	Butyrivibrio_fibrisolvens	0.2366	0.016	0.031144	Positive	intrakingdom
Gordonibacter_pamelaeae	Fusobacterium_gonidiaformans	-0.2382	0.003	0.00733333	Negative	intrakingdom
Intestinimonas_butyriciproducens	Adlercreutzia_equolifaciens	0.2768	0.002	0.00521212	Positive	intrakingdom
Intestinimonas_butyriciproducens	Akkermansia_muciniphila	0.4016	0.001	0.00292879	Positive	intrakingdom
Intestinimonas_butyriciproducens	Alistipes_indistinctus	0.2536	0.012	0.0243084	Positive	intrakingdom
Intestinimonas_butyriciproducens	Anaerobutyricum_hallii	-0.2124	0.018	0.0346802	Negative	intrakingdom
Intestinimonas_butyriciproducens	Anaerotruncus_colihominis	0.4453	0.001	0.00292879	Positive	intrakingdom
Intestinimonas_butyriciproducens	Bacteroides_sp._ZJ-18	-0.2601	0.002	0.00521212	Negative	intrakingdom
Intestinimonas_butyriciproducens	Coprococcus_comes	-0.2643	0.004	0.00938958	Negative	intrakingdom
Intestinimonas_butyriciproducens	Dysosmobacter_welbionis	0.6693	0.001	0.00292879	Positive	intrakingdom
Intestinimonas_butyriciproducens	Faecalibacterium_sp._HTFF	0.4242	0.001	0.00292879	Positive	intrakingdom
Intestinimonas_butyriciproducens	Flavonifractor_plautii	0.4299	0.001	0.00292879	Positive	intrakingdom
Intestinimonas_butyriciproducens	Fusobacterium_gonidiaformans	-0.4293	0.001	0.00292879	Negative	intrakingdom
Intestinimonas_butyriciproducens	Fusobacterium_nucleatum	-0.2016	0.027	0.0498867	Negative	intrakingdom
Intestinimonas_butyriciproducens	Gemella_morbillorum	-0.377	0.001	0.00292879	Negative	intrakingdom
Lacrimispora_saccharolytica	Alistipes_indistinctus	-0.4992	0.001	0.00292879	Negative	intrakingdom
Lacrimispora_saccharolytica	Amedibacterium_intestinale	0.7595	0.001	0.00292879	Positive	intrakingdom
Lacrimispora_saccharolytica	Anaerobutyricum_hallii	0.6204	0.001	0.00292879	Positive	intrakingdom
Lacrimispora_saccharolytica	Bacteroides_caccae	-0.4608	0.001	0.00292879	Negative	intrakingdom
Lacrimispora_saccharolytica	Bacteroides_fragilis	-0.2602	0.015	0.0294398	Negative	intrakingdom
Lacrimispora_saccharolytica	Bacteroides_nordii	-0.4992	0.001	0.00292879	Negative	intrakingdom
Lacrimispora_saccharolytica	Bacteroides_sp._CBA7301	-0.5176	0.001	0.00292879	Negative	intrakingdom
Lacrimispora_saccharolytica	Bacteroides_sp._ZJ-18	-0.2902	0.005	0.0113429	Negative	intrakingdom
Lacrimispora_saccharolytica	Blautia_liquoris	0.761	0.001	0.00292879	Positive	intrakingdom
Lacrimispora_saccharolytica	Butyricimonas_virosa	-0.3737	0.001	0.00292879	Negative	intrakingdom
Lacrimispora_saccharolytica	Butyrivibrio_fibrisolvens	0.7852	0.001	0.00292879	Positive	intrakingdom
Lacrimispora_saccharolytica	Clostridioides_difficile	0.7494	0.001	0.00292879	Positive	intrakingdom
Lacrimispora_saccharolytica	Clostridium_perfringens	0.478	0.001	0.00292879	Positive	intrakingdom
Lacrimispora_saccharolytica	Clostridium_sp._SY8519	0.7831	0.001	0.00292879	Positive	intrakingdom
Lacrimispora_saccharolytica	Coprococcus_comes	0.5665	0.001	0.00292879	Positive	intrakingdom
Lacrimispora_saccharolytica	Fusobacterium_gonidiaformans	-0.2707	0.005	0.0113429	Negative	intrakingdom
Lacrimispora_saccharolytica	Gemella_morbillorum	0.34	0.003	0.00733333	Positive	intrakingdom
Metarhizium_acridum	Adlercreutzia_equolifaciens	-0.1999	0.011	0.0224267	Negative	interkingdom
Metarhizium_acridum	Akkermansia_muciniphila	-0.2401	0.004	0.00938958	Negative	interkingdom
Metarhizium_acridum	Anaerotruncus_colihominis	-0.2867	0.001	0.00292879	Negative	interkingdom
Metarhizium_acridum	Bacteroides_caccae	0.175	0.025	0.0464637	Positive	interkingdom
Metarhizium_acridum	Bacteroides_sp._ZJ-18	0.3797	0.001	0.00292879	Positive	interkingdom
Metarhizium_acridum	Colletotrichum_orbiculare	0.2697	0.003	0.00733333	Positive	intrakingdom
Metarhizium_acridum	Dysosmobacter_welbionis	-0.3616	0.001	0.00292879	Negative	interkingdom
Metarhizium_acridum	Faecalibacterium_sp._HTFF	-0.2843	0.001	0.00292879	Negative	interkingdom
Metarhizium_acridum	Flavonifractor_plautii	-0.3642	0.001	0.00292879	Negative	interkingdom
Metarhizium_acridum	Fusobacterium_gonidiaformans	0.3898	0.001	0.00292879	Positive	interkingdom
Metarhizium_acridum	Gemella_morbillorum	0.2421	0.004	0.00938958	Positive	interkingdom
Metarhizium_acridum	Intestinimonas_butyriciproducens	-0.4693	0.001	0.00292879	Negative	interkingdom
Metarhizium_acridum	Pusillibacter_faecalis	-0.3535	0.001	0.00292879	Negative	interkingdom
Metarhizium_acridum	Ruthenibacterium_lactatiformans	-0.2975	0.002	0.00521212	Negative	interkingdom
Novisyntrophococcus_fermenticellae	Adlercreutzia_equolifaciens	0.2593	0.004	0.00938958	Positive	intrakingdom
Novisyntrophococcus_fermenticellae	Alistipes_indistinctus	-0.5304	0.001	0.00292879	Negative	intrakingdom
Novisyntrophococcus_fermenticellae	Amedibacterium_intestinale	0.8849	0.001	0.00292879	Positive	intrakingdom
Novisyntrophococcus_fermenticellae	Anaerobutyricum_hallii	0.7586	0.001	0.00292879	Positive	intrakingdom
Novisyntrophococcus_fermenticellae	Anaerotruncus_colihominis	0.3349	0.002	0.00521212	Positive	intrakingdom
Novisyntrophococcus_fermenticellae	Bacteroides_caccae	-0.3891	0.001	0.00292879	Negative	intrakingdom
Novisyntrophococcus_fermenticellae	Bacteroides_fragilis	-0.2866	0.006	0.0133239	Negative	intrakingdom
Novisyntrophococcus_fermenticellae	Bacteroides_nordii	-0.5169	0.001	0.00292879	Negative	intrakingdom
Novisyntrophococcus_fermenticellae	Bacteroides_sp._CBA7301	-0.5074	0.001	0.00292879	Negative	intrakingdom
Novisyntrophococcus_fermenticellae	Bacteroides_sp._ZJ-18	-0.2874	0.003	0.00733333	Negative	intrakingdom
Novisyntrophococcus_fermenticellae	Bifidobacterium_adolescentis	0.32	0.001	0.00292879	Positive	intrakingdom
Novisyntrophococcus_fermenticellae	Blautia_liquoris	0.9243	0.001	0.00292879	Positive	intrakingdom
Novisyntrophococcus_fermenticellae	Butyricimonas_virosa	-0.4551	0.001	0.00292879	Negative	intrakingdom
Novisyntrophococcus_fermenticellae	Butyrivibrio_fibrisolvens	0.8958	0.001	0.00292879	Positive	intrakingdom
Novisyntrophococcus_fermenticellae	Clostridioides_difficile	0.8685	0.001	0.00292879	Positive	intrakingdom
Novisyntrophococcus_fermenticellae	Clostridium_perfringens	0.6144	0.001	0.00292879	Positive	intrakingdom
Novisyntrophococcus_fermenticellae	Clostridium_sp._SY8519	0.8613	0.001	0.00292879	Positive	intrakingdom
Novisyntrophococcus_fermenticellae	Coprococcus_comes	0.6908	0.001	0.00292879	Positive	intrakingdom
Novisyntrophococcus_fermenticellae	Flavonifractor_plautii	0.2508	0.011	0.0224267	Positive	intrakingdom
Novisyntrophococcus_fermenticellae	Gemella_morbillorum	0.4884	0.001	0.00292879	Positive	intrakingdom
Novisyntrophococcus_fermenticellae	Gordonibacter_pamelaeae	0.2744	0.003	0.00733333	Positive	intrakingdom
Novisyntrophococcus_fermenticellae	Lacrimispora_saccharolytica	0.8732	0.001	0.00292879	Positive	intrakingdom
Parabacteroides_distasonis	Alistipes_indistinctus	0.4164	0.001	0.00292879	Positive	intrakingdom
Parabacteroides_distasonis	Amedibacterium_intestinale	-0.4446	0.001	0.00292879	Negative	intrakingdom
Parabacteroides_distasonis	Anaerobutyricum_hallii	-0.4765	0.001	0.00292879	Negative	intrakingdom
Parabacteroides_distasonis	Bacteroides_caccae	0.4278	0.001	0.00292879	Positive	intrakingdom
Parabacteroides_distasonis	Bacteroides_fragilis	0.477	0.001	0.00292879	Positive	intrakingdom
Parabacteroides_distasonis	Bacteroides_nordii	0.4827	0.001	0.00292879	Positive	intrakingdom
Parabacteroides_distasonis	Bacteroides_sp._CBA7301	0.5742	0.001	0.00292879	Positive	intrakingdom
Parabacteroides_distasonis	Bacteroides_sp._ZJ-18	0.2293	0.005	0.0113429	Positive	intrakingdom
Parabacteroides_distasonis	Blautia_liquoris	-0.4283	0.001	0.00292879	Negative	intrakingdom
Parabacteroides_distasonis	Butyricimonas_virosa	0.5105	0.001	0.00292879	Positive	intrakingdom
Parabacteroides_distasonis	Butyrivibrio_fibrisolvens	-0.3824	0.001	0.00292879	Negative	intrakingdom
Parabacteroides_distasonis	Clostridioides_difficile	-0.4303	0.001	0.00292879	Negative	intrakingdom
Parabacteroides_distasonis	Clostridium_perfringens	-0.3291	0.002	0.00521212	Negative	intrakingdom
Parabacteroides_distasonis	Clostridium_sp._SY8519	-0.4058	0.001	0.00292879	Negative	intrakingdom
Parabacteroides_distasonis	Coprococcus_comes	-0.4558	0.001	0.00292879	Negative	intrakingdom
Parabacteroides_distasonis	Gemella_morbillorum	-0.3473	0.001	0.00292879	Negative	intrakingdom
Parabacteroides_distasonis	Lacrimispora_saccharolytica	-0.3189	0.001	0.00292879	Negative	intrakingdom
Parabacteroides_distasonis	Novisyntrophococcus_fermenticellae	-0.3996	0.002	0.00521212	Negative	intrakingdom
Parvimonas_micra	Adlercreutzia_equolifaciens	-0.2134	0.017	0.0329549	Negative	intrakingdom
Parvimonas_micra	Anaerotruncus_colihominis	-0.2295	0.009	0.0186302	Negative	intrakingdom
Parvimonas_micra	Dysosmobacter_welbionis	-0.301	0.001	0.00292879	Negative	intrakingdom
Parvimonas_micra	Faecalibacterium_sp._HTFF	-0.2759	0.001	0.00292879	Negative	intrakingdom
Parvimonas_micra	Flavonifractor_plautii	-0.3056	0.001	0.00292879	Negative	intrakingdom
Parvimonas_micra	Fusobacterium_gonidiaformans	0.2025	0.015	0.0294398	Positive	intrakingdom
Parvimonas_micra	Fusobacterium_nucleatum	0.5364	0.001	0.00292879	Positive	intrakingdom
Parvimonas_micra	Gemella_morbillorum	0.3155	0.001	0.00292879	Positive	intrakingdom
Parvimonas_micra	Gordonibacter_pamelaeae	-0.3419	0.001	0.00292879	Negative	intrakingdom
Porphyromonas_asaccharolytica	Alistipes_indistinctus	0.3505	0.001	0.00292879	Positive	intrakingdom
Porphyromonas_asaccharolytica	Amedibacterium_intestinale	-0.3214	0.002	0.00521212	Negative	intrakingdom
Porphyromonas_asaccharolytica	Anaerobutyricum_hallii	-0.3826	0.001	0.00292879	Negative	intrakingdom
Porphyromonas_asaccharolytica	Bacteroides_caccae	0.2187	0.009	0.0186302	Positive	intrakingdom
Porphyromonas_asaccharolytica	Bacteroides_fragilis	0.256	0.006	0.0133239	Positive	intrakingdom
Porphyromonas_asaccharolytica	Bacteroides_nordii	0.3224	0.002	0.00521212	Positive	intrakingdom
Porphyromonas_asaccharolytica	Bacteroides_sp._CBA7301	0.1896	0.023	0.0431706	Positive	intrakingdom
Porphyromonas_asaccharolytica	Blautia_liquoris	-0.2988	0.001	0.00292879	Negative	intrakingdom
Porphyromonas_asaccharolytica	Butyricimonas_virosa	0.3254	0.001	0.00292879	Positive	intrakingdom
Porphyromonas_asaccharolytica	Butyrivibrio_fibrisolvens	-0.2367	0.007	0.0150843	Negative	intrakingdom
Porphyromonas_asaccharolytica	Clostridioides_difficile	-0.2631	0.006	0.0133239	Negative	intrakingdom
Porphyromonas_asaccharolytica	Clostridium_perfringens	-0.2051	0.015	0.0294398	Negative	intrakingdom
Porphyromonas_asaccharolytica	Clostridium_sp._SY8519	-0.2615	0.004	0.00938958	Negative	intrakingdom
Porphyromonas_asaccharolytica	Coprococcus_comes	-0.3452	0.001	0.00292879	Negative	intrakingdom
Porphyromonas_asaccharolytica	Dysosmobacter_welbionis	0.2351	0.005	0.0113429	Positive	intrakingdom
Porphyromonas_asaccharolytica	Gemella_morbillorum	-0.3655	0.001	0.00292879	Negative	intrakingdom
Porphyromonas_asaccharolytica	Gordonibacter_pamelaeae	-0.2472	0.005	0.0113429	Negative	intrakingdom
Porphyromonas_asaccharolytica	Lacrimispora_saccharolytica	-0.2498	0.009	0.0186302	Negative	intrakingdom
Porphyromonas_asaccharolytica	Novisyntrophococcus_fermenticellae	-0.2782	0.005	0.0113429	Negative	intrakingdom
Porphyromonas_somerae	Adlercreutzia_equolifaciens	-0.2675	0.003	0.00733333	Negative	intrakingdom
Porphyromonas_somerae	Alistipes_indistinctus	0.4759	0.001	0.00292879	Positive	intrakingdom
Porphyromonas_somerae	Amedibacterium_intestinale	-0.5331	0.001	0.00292879	Negative	intrakingdom
Porphyromonas_somerae	Anaerobutyricum_hallii	-0.6519	0.001	0.00292879	Negative	intrakingdom
Porphyromonas_somerae	Bacteroides_caccae	0.4137	0.001	0.00292879	Positive	intrakingdom
Porphyromonas_somerae	Bacteroides_fragilis	0.4423	0.001	0.00292879	Positive	intrakingdom
Porphyromonas_somerae	Bacteroides_nordii	0.5304	0.001	0.00292879	Positive	intrakingdom
Porphyromonas_somerae	Bacteroides_sp._CBA7301	0.5283	0.001	0.00292879	Positive	intrakingdom
Porphyromonas_somerae	Bacteroides_sp._ZJ-18	0.2931	0.002	0.00521212	Positive	intrakingdom
Porphyromonas_somerae	Bifidobacterium_adolescentis	-0.2024	0.02	0.037992	Negative	intrakingdom
Porphyromonas_somerae	Blautia_liquoris	-0.4152	0.001	0.00292879	Negative	intrakingdom
Porphyromonas_somerae	Butyricimonas_virosa	0.4371	0.001	0.00292879	Positive	intrakingdom
Porphyromonas_somerae	Butyrivibrio_fibrisolvens	-0.3658	0.001	0.00292879	Negative	intrakingdom
Porphyromonas_somerae	Clostridioides_difficile	-0.5189	0.001	0.00292879	Negative	intrakingdom
Porphyromonas_somerae	Clostridium_perfringens	-0.4176	0.001	0.00292879	Negative	intrakingdom
Porphyromonas_somerae	Clostridium_sp._SY8519	-0.389	0.001	0.00292879	Negative	intrakingdom
Porphyromonas_somerae	Coprococcus_comes	-0.4664	0.001	0.00292879	Negative	intrakingdom
Porphyromonas_somerae	Gemella_morbillorum	-0.4834	0.001	0.00292879	Negative	intrakingdom
Porphyromonas_somerae	Gordonibacter_pamelaeae	-0.2702	0.001	0.00292879	Negative	intrakingdom
Porphyromonas_somerae	Lacrimispora_saccharolytica	-0.4513	0.001	0.00292879	Negative	intrakingdom
Porphyromonas_somerae	Novisyntrophococcus_fermenticellae	-0.4741	0.001	0.00292879	Negative	intrakingdom
Porphyromonas_somerae	Parabacteroides_distasonis	0.4156	0.001	0.00292879	Positive	intrakingdom
Porphyromonas_somerae	Porphyromonas_asaccharolytica	0.4242	0.001	0.00292879	Positive	intrakingdom
Prevotella_intermedia	Adlercreutzia_equolifaciens	-0.1951	0.025	0.0464637	Negative	intrakingdom
Prevotella_intermedia	Alistipes_indistinctus	0.4848	0.001	0.00292879	Positive	intrakingdom
Prevotella_intermedia	Amedibacterium_intestinale	-0.5049	0.001	0.00292879	Negative	intrakingdom
Prevotella_intermedia	Anaerobutyricum_hallii	-0.5962	0.001	0.00292879	Negative	intrakingdom
Prevotella_intermedia	Bacteroides_caccae	0.3441	0.001	0.00292879	Positive	intrakingdom
Prevotella_intermedia	Bacteroides_fragilis	0.3621	0.001	0.00292879	Positive	intrakingdom
Prevotella_intermedia	Bacteroides_nordii	0.5108	0.001	0.00292879	Positive	intrakingdom
Prevotella_intermedia	Bacteroides_sp._CBA7301	0.3766	0.001	0.00292879	Positive	intrakingdom
Prevotella_intermedia	Bacteroides_sp._ZJ-18	0.2074	0.016	0.031144	Positive	intrakingdom
Prevotella_intermedia	Bifidobacterium_adolescentis	-0.1834	0.024	0.0448696	Negative	intrakingdom
Prevotella_intermedia	Blautia_liquoris	-0.39	0.001	0.00292879	Negative	intrakingdom
Prevotella_intermedia	Butyricimonas_virosa	0.4613	0.001	0.00292879	Positive	intrakingdom
Prevotella_intermedia	Butyrivibrio_fibrisolvens	-0.3404	0.002	0.00521212	Negative	intrakingdom
Prevotella_intermedia	Clostridioides_difficile	-0.5181	0.001	0.00292879	Negative	intrakingdom
Prevotella_intermedia	Clostridium_perfringens	-0.368	0.001	0.00292879	Negative	intrakingdom
Prevotella_intermedia	Clostridium_sp._SY8519	-0.4307	0.001	0.00292879	Negative	intrakingdom
Prevotella_intermedia	Coprococcus_comes	-0.3826	0.001	0.00292879	Negative	intrakingdom
Prevotella_intermedia	Dysosmobacter_welbionis	0.2507	0.003	0.00733333	Positive	intrakingdom
Prevotella_intermedia	Gemella_morbillorum	-0.4427	0.001	0.00292879	Negative	intrakingdom
Prevotella_intermedia	Gordonibacter_pamelaeae	-0.1984	0.019	0.0364584	Negative	intrakingdom
Prevotella_intermedia	Lacrimispora_saccharolytica	-0.437	0.001	0.00292879	Negative	intrakingdom
Prevotella_intermedia	Novisyntrophococcus_fermenticellae	-0.4474	0.001	0.00292879	Negative	intrakingdom
Prevotella_intermedia	Parabacteroides_distasonis	0.2689	0.003	0.00733333	Positive	intrakingdom
Prevotella_intermedia	Porphyromonas_asaccharolytica	0.4467	0.001	0.00292879	Positive	intrakingdom
Prevotella_intermedia	Porphyromonas_somerae	0.5483	0.001	0.00292879	Positive	intrakingdom
Pseudobutyrivibrio_xylanivorans	Adlercreutzia_equolifaciens	0.2739	0.003	0.00733333	Positive	intrakingdom
Pseudobutyrivibrio_xylanivorans	Alistipes_indistinctus	-0.4914	0.001	0.00292879	Negative	intrakingdom
Pseudobutyrivibrio_xylanivorans	Amedibacterium_intestinale	0.7163	0.001	0.00292879	Positive	intrakingdom
Pseudobutyrivibrio_xylanivorans	Anaerobutyricum_hallii	0.5746	0.001	0.00292879	Positive	intrakingdom
Pseudobutyrivibrio_xylanivorans	Anaerotruncus_colihominis	0.2748	0.007	0.0150843	Positive	intrakingdom
Pseudobutyrivibrio_xylanivorans	Bacteroides_caccae	-0.3138	0.002	0.00521212	Negative	intrakingdom
Pseudobutyrivibrio_xylanivorans	Bacteroides_fragilis	-0.2743	0.005	0.0113429	Negative	intrakingdom
Pseudobutyrivibrio_xylanivorans	Bacteroides_nordii	-0.536	0.001	0.00292879	Negative	intrakingdom
Pseudobutyrivibrio_xylanivorans	Bacteroides_sp._CBA7301	-0.4806	0.001	0.00292879	Negative	intrakingdom
Pseudobutyrivibrio_xylanivorans	Bacteroides_sp._ZJ-18	-0.3385	0.001	0.00292879	Negative	intrakingdom
Pseudobutyrivibrio_xylanivorans	Bifidobacterium_adolescentis	0.2776	0.003	0.00733333	Positive	intrakingdom
Pseudobutyrivibrio_xylanivorans	Blautia_liquoris	0.8871	0.001	0.00292879	Positive	intrakingdom
Pseudobutyrivibrio_xylanivorans	Butyricimonas_virosa	-0.3965	0.001	0.00292879	Negative	intrakingdom
Pseudobutyrivibrio_xylanivorans	Butyrivibrio_fibrisolvens	0.9396	0.001	0.00292879	Positive	intrakingdom
Pseudobutyrivibrio_xylanivorans	Clostridioides_difficile	0.6159	0.001	0.00292879	Positive	intrakingdom
Pseudobutyrivibrio_xylanivorans	Clostridium_perfringens	0.5143	0.001	0.00292879	Positive	intrakingdom
Pseudobutyrivibrio_xylanivorans	Clostridium_sp._SY8519	0.8136	0.001	0.00292879	Positive	intrakingdom
Pseudobutyrivibrio_xylanivorans	Coprococcus_comes	0.5582	0.001	0.00292879	Positive	intrakingdom
Pseudobutyrivibrio_xylanivorans	Faecalibacterium_sp._HTFF	0.3087	0.002	0.00521212	Positive	intrakingdom
Pseudobutyrivibrio_xylanivorans	Gemella_morbillorum	0.3422	0.001	0.00292879	Positive	intrakingdom
Pseudobutyrivibrio_xylanivorans	Gordonibacter_pamelaeae	0.2243	0.015	0.0294398	Positive	intrakingdom
Pseudobutyrivibrio_xylanivorans	Lacrimispora_saccharolytica	0.6889	0.001	0.00292879	Positive	intrakingdom
Pseudobutyrivibrio_xylanivorans	Novisyntrophococcus_fermenticellae	0.8177	0.001	0.00292879	Positive	intrakingdom
Pseudobutyrivibrio_xylanivorans	Parabacteroides_distasonis	-0.349	0.002	0.00521212	Negative	intrakingdom
Pseudobutyrivibrio_xylanivorans	Porphyromonas_asaccharolytica	-0.2228	0.012	0.0243084	Negative	intrakingdom
Pseudobutyrivibrio_xylanivorans	Porphyromonas_somerae	-0.2799	0.001	0.00292879	Negative	intrakingdom
Pseudobutyrivibrio_xylanivorans	Prevotella_intermedia	-0.2683	0.006	0.0133239	Negative	intrakingdom
Pusillibacter_faecalis	Adlercreutzia_equolifaciens	0.2331	0.014	0.0278821	Positive	intrakingdom
Pusillibacter_faecalis	Akkermansia_muciniphila	0.3029	0.001	0.00292879	Positive	intrakingdom
Pusillibacter_faecalis	Anaerotruncus_colihominis	0.7083	0.001	0.00292879	Positive	intrakingdom
Pusillibacter_faecalis	Bacteroides_sp._ZJ-18	-0.2308	0.005	0.0113429	Negative	intrakingdom
Pusillibacter_faecalis	Blautia_liquoris	0.2754	0.008	0.0168178	Positive	intrakingdom
Pusillibacter_faecalis	Butyrivibrio_fibrisolvens	0.3279	0.007	0.0150843	Positive	intrakingdom
Pusillibacter_faecalis	Dysosmobacter_welbionis	0.6615	0.001	0.00292879	Positive	intrakingdom
Pusillibacter_faecalis	Faecalibacterium_sp._HTFF	0.3863	0.001	0.00292879	Positive	intrakingdom
Pusillibacter_faecalis	Flavonifractor_plautii	0.5864	0.001	0.00292879	Positive	intrakingdom
Pusillibacter_faecalis	Fusobacterium_gonidiaformans	-0.3757	0.001	0.00292879	Negative	intrakingdom
Pusillibacter_faecalis	Fusobacterium_nucleatum	-0.3486	0.001	0.00292879	Negative	intrakingdom
Pusillibacter_faecalis	Gemella_morbillorum	-0.3087	0.002	0.00521212	Negative	intrakingdom
Pusillibacter_faecalis	Intestinimonas_butyriciproducens	0.6545	0.001	0.00292879	Positive	intrakingdom
Pusillibacter_faecalis	Parvimonas_micra	-0.3391	0.001	0.00292879	Negative	intrakingdom
Pusillibacter_faecalis	Pseudobutyrivibrio_xylanivorans	0.2884	0.008	0.0168178	Positive	intrakingdom
Roseburia_intestinalis	Akkermansia_muciniphila	-0.2474	0.015	0.0294398	Negative	intrakingdom
Roseburia_intestinalis	Alistipes_indistinctus	-0.3931	0.001	0.00292879	Negative	intrakingdom
Roseburia_intestinalis	Amedibacterium_intestinale	0.4446	0.001	0.00292879	Positive	intrakingdom
Roseburia_intestinalis	Anaerobutyricum_hallii	0.2842	0.003	0.00733333	Positive	intrakingdom
Roseburia_intestinalis	Bacteroides_nordii	-0.3396	0.001	0.00292879	Negative	intrakingdom
Roseburia_intestinalis	Bacteroides_sp._CBA7301	-0.2187	0.019	0.0364584	Negative	intrakingdom
Roseburia_intestinalis	Blautia_liquoris	0.5551	0.001	0.00292879	Positive	intrakingdom
Roseburia_intestinalis	Butyricimonas_virosa	-0.229	0.013	0.0261104	Negative	intrakingdom
Roseburia_intestinalis	Butyrivibrio_fibrisolvens	0.6112	0.001	0.00292879	Positive	intrakingdom
Roseburia_intestinalis	Clostridioides_difficile	0.3738	0.001	0.00292879	Positive	intrakingdom
Roseburia_intestinalis	Clostridium_perfringens	0.2887	0.007	0.0150843	Positive	intrakingdom
Roseburia_intestinalis	Clostridium_sp._SY8519	0.649	0.001	0.00292879	Positive	intrakingdom
Roseburia_intestinalis	Coprococcus_comes	0.3497	0.001	0.00292879	Positive	intrakingdom
Roseburia_intestinalis	Dysosmobacter_welbionis	-0.268	0.007	0.0150843	Negative	intrakingdom
Roseburia_intestinalis	Faecalibacterium_sp._HTFF	0.2172	0.02	0.037992	Positive	intrakingdom
Roseburia_intestinalis	Intestinimonas_butyriciproducens	-0.2707	0.005	0.0113429	Negative	intrakingdom
Roseburia_intestinalis	Lacrimispora_saccharolytica	0.49	0.001	0.00292879	Positive	intrakingdom
Roseburia_intestinalis	Novisyntrophococcus_fermenticellae	0.5449	0.001	0.00292879	Positive	intrakingdom
Roseburia_intestinalis	Parabacteroides_distasonis	-0.203	0.027	0.0498867	Negative	intrakingdom
Roseburia_intestinalis	Pseudobutyrivibrio_xylanivorans	0.6977	0.001	0.00292879	Positive	intrakingdom
Roseburia_sp._NSJ-69	Akkermansia_muciniphila	-0.2203	0.023	0.0431706	Negative	intrakingdom
Roseburia_sp._NSJ-69	Alistipes_indistinctus	-0.54	0.001	0.00292879	Negative	intrakingdom
Roseburia_sp._NSJ-69	Amedibacterium_intestinale	0.6754	0.001	0.00292879	Positive	intrakingdom
Roseburia_sp._NSJ-69	Anaerobutyricum_hallii	0.5562	0.001	0.00292879	Positive	intrakingdom
Roseburia_sp._NSJ-69	Bacteroides_caccae	-0.3699	0.001	0.00292879	Negative	intrakingdom
Roseburia_sp._NSJ-69	Bacteroides_fragilis	-0.2574	0.008	0.0168178	Negative	intrakingdom
Roseburia_sp._NSJ-69	Bacteroides_nordii	-0.4917	0.001	0.00292879	Negative	intrakingdom
Roseburia_sp._NSJ-69	Bacteroides_sp._CBA7301	-0.4478	0.001	0.00292879	Negative	intrakingdom
Roseburia_sp._NSJ-69	Blautia_liquoris	0.7639	0.001	0.00292879	Positive	intrakingdom
Roseburia_sp._NSJ-69	Butyricimonas_virosa	-0.3852	0.001	0.00292879	Negative	intrakingdom
Roseburia_sp._NSJ-69	Butyrivibrio_fibrisolvens	0.8222	0.001	0.00292879	Positive	intrakingdom
Roseburia_sp._NSJ-69	Clostridioides_difficile	0.5745	0.001	0.00292879	Positive	intrakingdom
Roseburia_sp._NSJ-69	Clostridium_perfringens	0.4907	0.001	0.00292879	Positive	intrakingdom
Roseburia_sp._NSJ-69	Clostridium_sp._SY8519	0.7789	0.001	0.00292879	Positive	intrakingdom
Roseburia_sp._NSJ-69	Coprococcus_comes	0.5605	0.001	0.00292879	Positive	intrakingdom
Roseburia_sp._NSJ-69	Dysosmobacter_welbionis	-0.4086	0.001	0.00292879	Negative	intrakingdom
Roseburia_sp._NSJ-69	Gemella_morbillorum	0.422	0.001	0.00292879	Positive	intrakingdom
Roseburia_sp._NSJ-69	Intestinimonas_butyriciproducens	-0.2902	0.004	0.00938958	Negative	intrakingdom
Roseburia_sp._NSJ-69	Lacrimispora_saccharolytica	0.6408	0.001	0.00292879	Positive	intrakingdom
Roseburia_sp._NSJ-69	Novisyntrophococcus_fermenticellae	0.7728	0.001	0.00292879	Positive	intrakingdom
Roseburia_sp._NSJ-69	Parabacteroides_distasonis	-0.3432	0.001	0.00292879	Negative	intrakingdom
Roseburia_sp._NSJ-69	Porphyromonas_asaccharolytica	-0.2486	0.005	0.0113429	Negative	intrakingdom
Roseburia_sp._NSJ-69	Porphyromonas_somerae	-0.3039	0.002	0.00521212	Negative	intrakingdom
Roseburia_sp._NSJ-69	Prevotella_intermedia	-0.3525	0.001	0.00292879	Negative	intrakingdom
Roseburia_sp._NSJ-69	Pseudobutyrivibrio_xylanivorans	0.8608	0.001	0.00292879	Positive	intrakingdom
Roseburia_sp._NSJ-69	Roseburia_intestinalis	0.8439	0.001	0.00292879	Positive	intrakingdom
Rothia_mucilaginosa	Adlercreutzia_equolifaciens	0.2773	0.002	0.00521212	Positive	intrakingdom
Rothia_mucilaginosa	Alistipes_indistinctus	-0.3665	0.001	0.00292879	Negative	intrakingdom
Rothia_mucilaginosa	Amedibacterium_intestinale	0.4533	0.001	0.00292879	Positive	intrakingdom
Rothia_mucilaginosa	Anaerobutyricum_hallii	0.4408	0.001	0.00292879	Positive	intrakingdom
Rothia_mucilaginosa	Bacteroides_caccae	-0.3124	0.001	0.00292879	Negative	intrakingdom
Rothia_mucilaginosa	Bacteroides_fragilis	-0.281	0.001	0.00292879	Negative	intrakingdom
Rothia_mucilaginosa	Bacteroides_nordii	-0.3414	0.003	0.00733333	Negative	intrakingdom
Rothia_mucilaginosa	Bacteroides_sp._CBA7301	-0.291	0.002	0.00521212	Negative	intrakingdom
Rothia_mucilaginosa	Bacteroides_sp._ZJ-18	-0.24	0.007	0.0150843	Negative	intrakingdom
Rothia_mucilaginosa	Bifidobacterium_adolescentis	0.2477	0.011	0.0224267	Positive	intrakingdom
Rothia_mucilaginosa	Blautia_liquoris	0.359	0.002	0.00521212	Positive	intrakingdom
Rothia_mucilaginosa	Butyricimonas_virosa	-0.2852	0.002	0.00521212	Negative	intrakingdom
Rothia_mucilaginosa	Butyrivibrio_fibrisolvens	0.3637	0.002	0.00521212	Positive	intrakingdom
Rothia_mucilaginosa	Clostridioides_difficile	0.4021	0.001	0.00292879	Positive	intrakingdom
Rothia_mucilaginosa	Clostridium_perfringens	0.3704	0.001	0.00292879	Positive	intrakingdom
Rothia_mucilaginosa	Clostridium_sp._SY8519	0.3872	0.001	0.00292879	Positive	intrakingdom
Rothia_mucilaginosa	Coprococcus_comes	0.2764	0.003	0.00733333	Positive	intrakingdom
Rothia_mucilaginosa	Gemella_morbillorum	0.2639	0.005	0.0113429	Positive	intrakingdom
Rothia_mucilaginosa	Gordonibacter_pamelaeae	0.247	0.007	0.0150843	Positive	intrakingdom
Rothia_mucilaginosa	Lacrimispora_saccharolytica	0.4105	0.001	0.00292879	Positive	intrakingdom
Rothia_mucilaginosa	Novisyntrophococcus_fermenticellae	0.4918	0.001	0.00292879	Positive	intrakingdom
Rothia_mucilaginosa	Parabacteroides_distasonis	-0.2514	0.013	0.0261104	Negative	intrakingdom
Rothia_mucilaginosa	Porphyromonas_asaccharolytica	-0.2272	0.004	0.00938958	Negative	intrakingdom
Rothia_mucilaginosa	Porphyromonas_somerae	-0.3515	0.001	0.00292879	Negative	intrakingdom
Rothia_mucilaginosa	Prevotella_intermedia	-0.3463	0.001	0.00292879	Negative	intrakingdom
Rothia_mucilaginosa	Pseudobutyrivibrio_xylanivorans	0.3448	0.001	0.00292879	Positive	intrakingdom
Rothia_mucilaginosa	Roseburia_sp._NSJ-69	0.3233	0.003	0.00733333	Positive	intrakingdom
Ruthenibacterium_lactatiformans	Adlercreutzia_equolifaciens	0.3725	0.001	0.00292879	Positive	intrakingdom
Ruthenibacterium_lactatiformans	Akkermansia_muciniphila	0.3372	0.001	0.00292879	Positive	intrakingdom
Ruthenibacterium_lactatiformans	Anaerotruncus_colihominis	0.6443	0.001	0.00292879	Positive	intrakingdom
Ruthenibacterium_lactatiformans	Bacteroides_fragilis	-0.2791	0.007	0.0150843	Negative	intrakingdom
Ruthenibacterium_lactatiformans	Bacteroides_sp._CBA7301	-0.2093	0.021	0.0398116	Negative	intrakingdom
Ruthenibacterium_lactatiformans	Bifidobacterium_adolescentis	0.2131	0.018	0.0346802	Positive	intrakingdom
Ruthenibacterium_lactatiformans	Butyricimonas_virosa	-0.2262	0.007	0.0150843	Negative	intrakingdom
Ruthenibacterium_lactatiformans	Clostridioides_difficile	0.3112	0.003	0.00733333	Positive	intrakingdom
Ruthenibacterium_lactatiformans	Dysosmobacter_welbionis	0.4361	0.001	0.00292879	Positive	intrakingdom
Ruthenibacterium_lactatiformans	Flavonifractor_plautii	0.5713	0.001	0.00292879	Positive	intrakingdom
Ruthenibacterium_lactatiformans	Fusobacterium_gonidiaformans	-0.2322	0.005	0.0113429	Negative	intrakingdom
Ruthenibacterium_lactatiformans	Gordonibacter_pamelaeae	0.3678	0.002	0.00521212	Positive	intrakingdom
Ruthenibacterium_lactatiformans	Intestinimonas_butyriciproducens	0.4097	0.001	0.00292879	Positive	intrakingdom
Ruthenibacterium_lactatiformans	Novisyntrophococcus_fermenticellae	0.2632	0.009	0.0186302	Positive	intrakingdom
Ruthenibacterium_lactatiformans	Porphyromonas_somerae	-0.3354	0.001	0.00292879	Negative	intrakingdom
Ruthenibacterium_lactatiformans	Prevotella_intermedia	-0.2728	0.002	0.00521212	Negative	intrakingdom
Ruthenibacterium_lactatiformans	Pusillibacter_faecalis	0.3897	0.001	0.00292879	Positive	intrakingdom
Ruthenibacterium_lactatiformans	Roseburia_intestinalis	-0.2884	0.008	0.0168178	Negative	intrakingdom
Stemphylium_lycopersici	Bacteroides_sp._ZJ-18	0.2057	0.002	0.00521212	Positive	interkingdom
Stemphylium_lycopersici	Fusobacterium_gonidiaformans	0.1704	0.024	0.0448696	Positive	interkingdom
Stemphylium_lycopersici	Gemella_morbillorum	0.1802	0.016	0.031144	Positive	interkingdom
Stemphylium_lycopersici	Intestinimonas_butyriciproducens	-0.1848	0.025	0.0464637	Negative	interkingdom
Stemphylium_lycopersici	Metarhizium_acridum	0.3321	0.001	0.00292879	Positive	intrakingdom
Stemphylium_lycopersici	Pusillibacter_faecalis	-0.2208	0.004	0.00938958	Negative	interkingdom

## Sheet: Fig. 2c
Fig. 2c
source	target	Correlation	P-values	Adjusted P-values	CorrelationType	KingdomInteraction
Aspergillus_rambellii	Faecalibacterium_prausnitzii	-0.2081	0.011	0.0398152	Negative	interkingdom
Aspergillus_rambellii	Faecalibacterium_sp._I3333	-0.2389	0.006	0.0256154	Negative	interkingdom
Aspergillus_rambellii	Faecalibacterium_sp._I3389	-0.2128	0.012	0.0420632	Negative	interkingdom
Aspergillus_rambellii	Faecalibacterium_sp._I4179	-0.2281	0.009	0.0350526	Negative	interkingdom
Aspergillus_rambellii	Faecalibacterium_sp._I4384	-0.2521	0.008	0.0322909	Negative	interkingdom
Bacteroides_thetaiotaomicron	Alistipes_onderdonkii	0.3144	0.002	0.0123333	Positive	intrakingdom
Bacteroides_thetaiotaomicron	Bacteroides_fragilis	0.4446	0.001	0.0074	Positive	intrakingdom
Butyricimonas_virosa	Alistipes_onderdonkii	0.3929	0.001	0.0074	Positive	intrakingdom
Butyricimonas_virosa	Bacteroides_thetaiotaomicron	0.307	0.003	0.0165124	Positive	intrakingdom
Butyricimonas_virosa	Bifidobacterium_breve	-0.2436	0.013	0.0448601	Negative	intrakingdom
Colletotrichum_orbiculare	Alistipes_onderdonkii	-0.2624	0.002	0.0123333	Negative	interkingdom
Colletotrichum_orbiculare	Butyricimonas_virosa	-0.2169	0.011	0.0398152	Negative	interkingdom
Colletotrichum_orbiculare	Lachnoclostridium_sp._YL32	-0.2251	0.014	0.0470909	Negative	interkingdom
Colletotrichum_orbiculare	Lacrimispora_sphenoides	-0.2628	0.008	0.0322909	Negative	interkingdom
Colletotrichum_orbiculare	Porphyromonas_somerae	-0.2776	0.003	0.0165124	Negative	interkingdom
crAssphage_cr4_1	Streptococcus_salivarius	0.1901	0.011	0.0398152	Positive	interkingdom
Drechmeria_coniospora	Colletotrichum_orbiculare	0.3133	0.001	0.0074	Positive	intrakingdom
Drechmeria_coniospora	Faecalibacterium_sp._I3389	-0.249	0.006	0.0256154	Negative	interkingdom
Drechmeria_coniospora	Roseburia_intestinalis	-0.2379	0.001	0.0074	Negative	interkingdom
Erysiphe_pulchra	Alistipes_onderdonkii	-0.3282	0.002	0.0123333	Negative	interkingdom
Erysiphe_pulchra	Aspergillus_rambellii	0.3613	0.001	0.0074	Positive	intrakingdom
Erysiphe_pulchra	Colletotrichum_orbiculare	0.3087	0.001	0.0074	Positive	intrakingdom
Erysiphe_pulchra	Faecalibacterium_prausnitzii	-0.2283	0.009	0.0350526	Negative	interkingdom
Erysiphe_pulchra	Faecalibacterium_sp._HTFF	-0.3049	0.002	0.0123333	Negative	interkingdom
Erysiphe_pulchra	Faecalibacterium_sp._I3333	-0.2932	0.004	0.0198806	Negative	interkingdom
Erysiphe_pulchra	Faecalibacterium_sp._I3389	-0.3487	0.001	0.0074	Negative	interkingdom
Erysiphe_pulchra	Faecalibacterium_sp._I4179	-0.3033	0.003	0.0165124	Negative	interkingdom
Erysiphe_pulchra	Faecalibacterium_sp._I4384	-0.2998	0.003	0.0165124	Negative	interkingdom
Erysiphe_pulchra	Porphyromonas_asaccharolytica	-0.263	0.003	0.0165124	Negative	interkingdom
Erysiphe_pulchra	Porphyromonas_somerae	-0.2137	0.012	0.0420632	Negative	interkingdom
Erysiphe_pulchra	Roseburia_intestinalis	-0.2148	0.015	0.0489706	Negative	interkingdom
Exserohilum_turcicum	Colletotrichum_orbiculare	0.2569	0.002	0.0123333	Positive	intrakingdom
Exserohilum_turcicum	Drechmeria_coniospora	0.2118	0.008	0.0322909	Positive	intrakingdom
Exserohilum_turcicum	Erysiphe_pulchra	0.3538	0.001	0.0074	Positive	intrakingdom
Exserohilum_turcicum	Faecalibacterium_sp._I3389	-0.2433	0.009	0.0350526	Negative	interkingdom
Exserohilum_turcicum	Lachnoclostridium_sp._YL32	-0.2565	0.003	0.0165124	Negative	interkingdom
Faecalibacterium_prausnitzii	Alistipes_onderdonkii	0.3171	0.001	0.0074	Positive	intrakingdom
Faecalibacterium_prausnitzii	Blautia_liquoris	0.2976	0.005	0.0234507	Positive	intrakingdom
Faecalibacterium_sp._HTFF	Alistipes_onderdonkii	0.2907	0.003	0.0165124	Positive	intrakingdom
Faecalibacterium_sp._HTFF	Blautia_liquoris	0.2571	0.009	0.0350526	Positive	intrakingdom
Faecalibacterium_sp._HTFF	Faecalibacterium_prausnitzii	0.8513	0.001	0.0074	Positive	intrakingdom
Faecalibacterium_sp._I3333	Alistipes_onderdonkii	0.2474	0.004	0.0198806	Positive	intrakingdom
Faecalibacterium_sp._I3333	Blautia_liquoris	0.309	0.004	0.0198806	Positive	intrakingdom
Faecalibacterium_sp._I3333	Faecalibacterium_prausnitzii	0.8459	0.001	0.0074	Positive	intrakingdom
Faecalibacterium_sp._I3333	Faecalibacterium_sp._HTFF	0.8547	0.001	0.0074	Positive	intrakingdom
Faecalibacterium_sp._I3389	Alistipes_onderdonkii	0.3656	0.001	0.0074	Positive	intrakingdom
Faecalibacterium_sp._I3389	Faecalibacterium_prausnitzii	0.7724	0.001	0.0074	Positive	intrakingdom
Faecalibacterium_sp._I3389	Faecalibacterium_sp._HTFF	0.8054	0.001	0.0074	Positive	intrakingdom
Faecalibacterium_sp._I3389	Faecalibacterium_sp._I3333	0.7692	0.001	0.0074	Positive	intrakingdom
Faecalibacterium_sp._I4179	Alistipes_onderdonkii	0.3162	0.001	0.0074	Positive	intrakingdom
Faecalibacterium_sp._I4179	Blautia_liquoris	0.28	0.006	0.0256154	Positive	intrakingdom
Faecalibacterium_sp._I4179	Faecalibacterium_prausnitzii	0.8584	0.001	0.0074	Positive	intrakingdom
Faecalibacterium_sp._I4179	Faecalibacterium_sp._HTFF	0.8258	0.001	0.0074	Positive	intrakingdom
Faecalibacterium_sp._I4179	Faecalibacterium_sp._I3333	0.9166	0.001	0.0074	Positive	intrakingdom
Faecalibacterium_sp._I4179	Faecalibacterium_sp._I3389	0.7402	0.001	0.0074	Positive	intrakingdom
Faecalibacterium_sp._I4384	Alistipes_onderdonkii	0.2274	0.012	0.0420632	Positive	intrakingdom
Faecalibacterium_sp._I4384	Faecalibacterium_prausnitzii	0.845	0.001	0.0074	Positive	intrakingdom
Faecalibacterium_sp._I4384	Faecalibacterium_sp._HTFF	0.9119	0.001	0.0074	Positive	intrakingdom
Faecalibacterium_sp._I4384	Faecalibacterium_sp._I3333	0.8326	0.001	0.0074	Positive	intrakingdom
Faecalibacterium_sp._I4384	Faecalibacterium_sp._I3389	0.7128	0.001	0.0074	Positive	intrakingdom
Faecalibacterium_sp._I4384	Faecalibacterium_sp._I4179	0.7545	0.001	0.0074	Positive	intrakingdom
Fusobacterium_nucleatum	Dialister_pneumosintes	0.2485	0.01	0.0376271	Positive	intrakingdom
Fusobacterium_nucleatum	Faecalibacterium_prausnitzii	-0.2958	0.003	0.0165124	Negative	intrakingdom
Fusobacterium_nucleatum	Faecalibacterium_sp._HTFF	-0.2199	0.01	0.0376271	Negative	intrakingdom
Fusobacterium_nucleatum	Faecalibacterium_sp._I3333	-0.2503	0.011	0.0398152	Negative	intrakingdom
Fusobacterium_nucleatum	Faecalibacterium_sp._I4179	-0.2974	0.001	0.0074	Negative	intrakingdom
Fusobacterium_nucleatum	Faecalibacterium_sp._I4384	-0.2696	0.005	0.0234507	Negative	intrakingdom
Gemella_morbillorum	Alistipes_onderdonkii	-0.2831	0.002	0.0123333	Negative	intrakingdom
Gemella_morbillorum	Bacteroides_thetaiotaomicron	-0.2523	0.005	0.0234507	Negative	intrakingdom
Gemella_morbillorum	Butyricimonas_virosa	-0.2139	0.015	0.0489706	Negative	intrakingdom
Gemella_morbillorum	Dialister_pneumosintes	0.3863	0.001	0.0074	Positive	intrakingdom
Gemella_morbillorum	Faecalibacterium_prausnitzii	-0.2261	0.012	0.0420632	Negative	intrakingdom
Gemella_morbillorum	Faecalibacterium_sp._HTFF	-0.2118	0.014	0.0470909	Negative	intrakingdom
Gemella_morbillorum	Faecalibacterium_sp._I3333	-0.2321	0.01	0.0376271	Negative	intrakingdom
Gemella_morbillorum	Faecalibacterium_sp._I3389	-0.2878	0.005	0.0234507	Negative	intrakingdom
Gemella_morbillorum	Faecalibacterium_sp._I4179	-0.2584	0.002	0.0123333	Negative	intrakingdom
Gemella_morbillorum	Fusobacterium_nucleatum	0.5428	0.001	0.0074	Positive	intrakingdom
Lachnoclostridium_sp._YL32	Alistipes_onderdonkii	0.2659	0.007	0.0295063	Positive	intrakingdom
Lachnoclostridium_sp._YL32	Bacteroides_fragilis	0.3546	0.001	0.0074	Positive	intrakingdom
Lachnoclostridium_sp._YL32	Bacteroides_thetaiotaomicron	0.3131	0.006	0.0256154	Positive	intrakingdom
Lachnoclostridium_sp._YL32	Blautia_liquoris	0.4717	0.001	0.0074	Positive	intrakingdom
Lachnospira_eligens	Bacteroides_fragilis	-0.3192	0.002	0.0123333	Negative	intrakingdom
Lachnospira_eligens	Faecalibacterium_prausnitzii	0.4281	0.001	0.0074	Positive	intrakingdom
Lachnospira_eligens	Faecalibacterium_sp._HTFF	0.45	0.001	0.0074	Positive	intrakingdom
Lachnospira_eligens	Faecalibacterium_sp._I3333	0.4832	0.001	0.0074	Positive	intrakingdom
Lachnospira_eligens	Faecalibacterium_sp._I3389	0.3162	0.002	0.0123333	Positive	intrakingdom
Lachnospira_eligens	Faecalibacterium_sp._I4179	0.381	0.001	0.0074	Positive	intrakingdom
Lachnospira_eligens	Faecalibacterium_sp._I4384	0.4728	0.001	0.0074	Positive	intrakingdom
Lacrimispora_sphenoides	Blautia_liquoris	0.7064	0.001	0.0074	Positive	intrakingdom
Lacrimispora_sphenoides	Faecalibacterium_prausnitzii	0.2843	0.009	0.0350526	Positive	intrakingdom
Lacrimispora_sphenoides	Faecalibacterium_sp._I3333	0.293	0.004	0.0198806	Positive	intrakingdom
Lacrimispora_sphenoides	Faecalibacterium_sp._I4179	0.229	0.015	0.0489706	Positive	intrakingdom
Lacrimispora_sphenoides	Gemella_morbillorum	-0.2966	0.004	0.0198806	Negative	intrakingdom
Lacrimispora_sphenoides	Lachnoclostridium_sp._YL32	0.708	0.001	0.0074	Positive	intrakingdom
Metarhizium_acridum	Bacteroides_fragilis	0.2926	0.002	0.0123333	Positive	interkingdom
Metarhizium_acridum	Bacteroides_thetaiotaomicron	0.2277	0.011	0.0398152	Positive	interkingdom
Metarhizium_acridum	Blautia_liquoris	-0.214	0.013	0.0448601	Negative	interkingdom
Metarhizium_acridum	Colletotrichum_orbiculare	0.3335	0.001	0.0074	Positive	intrakingdom
Metarhizium_acridum	Drechmeria_coniospora	0.2815	0.001	0.0074	Positive	intrakingdom
Metarhizium_acridum	Erysiphe_pulchra	0.3433	0.001	0.0074	Positive	intrakingdom
Metarhizium_acridum	Exserohilum_turcicum	0.2518	0.002	0.0123333	Positive	intrakingdom
Metarhizium_acridum	Faecalibacterium_prausnitzii	-0.2529	0.004	0.0198806	Negative	interkingdom
Metarhizium_acridum	Faecalibacterium_sp._HTFF	-0.2626	0.006	0.0256154	Negative	interkingdom
Metarhizium_acridum	Faecalibacterium_sp._I3333	-0.2828	0.002	0.0123333	Negative	interkingdom
Metarhizium_acridum	Faecalibacterium_sp._I3389	-0.4101	0.001	0.0074	Negative	interkingdom
Metarhizium_acridum	Faecalibacterium_sp._I4179	-0.3179	0.001	0.0074	Negative	interkingdom
Metarhizium_acridum	Faecalibacterium_sp._I4384	-0.2396	0.009	0.0350526	Negative	interkingdom
Metarhizium_acridum	Porphyromonas_asaccharolytica	-0.235	0.01	0.0376271	Negative	interkingdom
Metarhizium_acridum	Pseudobutyrivibrio_xylanivorans	-0.3025	0.001	0.0074	Negative	interkingdom
Parabacteroides_sp._CT06	Alistipes_onderdonkii	0.2166	0.015	0.0489706	Positive	intrakingdom
Parabacteroides_sp._CT06	Bacteroides_fragilis	0.3008	0.001	0.0074	Positive	intrakingdom
Parabacteroides_sp._CT06	Bacteroides_thetaiotaomicron	0.4478	0.001	0.0074	Positive	intrakingdom
Parabacteroides_sp._CT06	Butyricimonas_virosa	0.2636	0.004	0.0198806	Positive	intrakingdom
Parabacteroides_sp._CT06	Gemella_morbillorum	-0.2679	0.004	0.0198806	Negative	intrakingdom
Parvimonas_micra	Alistipes_onderdonkii	-0.2346	0.011	0.0398152	Negative	intrakingdom
Parvimonas_micra	Bacteroides_thetaiotaomicron	-0.2879	0.003	0.0165124	Negative	intrakingdom
Parvimonas_micra	Blautia_liquoris	-0.2655	0.005	0.0234507	Negative	intrakingdom
Parvimonas_micra	Dialister_pneumosintes	0.4064	0.001	0.0074	Positive	intrakingdom
Parvimonas_micra	Faecalibacterium_prausnitzii	-0.2361	0.008	0.0322909	Negative	intrakingdom
Parvimonas_micra	Faecalibacterium_sp._I4179	-0.2448	0.007	0.0295063	Negative	intrakingdom
Parvimonas_micra	Fusobacterium_nucleatum	0.534	0.001	0.0074	Positive	intrakingdom
Parvimonas_micra	Gemella_morbillorum	0.5934	0.001	0.0074	Positive	intrakingdom
Parvimonas_micra	Lacrimispora_sphenoides	-0.3461	0.001	0.0074	Negative	intrakingdom
Parvimonas_micra	Parabacteroides_sp._CT06	-0.2899	0.001	0.0074	Negative	intrakingdom
Porphyromonas_asaccharolytica	Bacteroides_thetaiotaomicron	-0.226	0.008	0.0322909	Negative	intrakingdom
Porphyromonas_asaccharolytica	Dialister_pneumosintes	0.2694	0.006	0.0256154	Positive	intrakingdom
Porphyromonas_somerae	Alistipes_onderdonkii	0.2973	0.005	0.0234507	Positive	intrakingdom
Porphyromonas_somerae	Bacteroides_fragilis	0.3721	0.001	0.0074	Positive	intrakingdom
Porphyromonas_somerae	Gemella_morbillorum	-0.2954	0.002	0.0123333	Negative	intrakingdom
Porphyromonas_somerae	Porphyromonas_asaccharolytica	0.5037	0.001	0.0074	Positive	intrakingdom
Prevotella_intermedia	Bifidobacterium_breve	-0.2813	0.006	0.0256154	Negative	intrakingdom
Prevotella_intermedia	Blautia_liquoris	-0.3329	0.001	0.0074	Negative	intrakingdom
Prevotella_intermedia	Butyricimonas_virosa	0.2113	0.014	0.0470909	Positive	intrakingdom
Prevotella_intermedia	Dialister_pneumosintes	0.2414	0.006	0.0256154	Positive	intrakingdom
Prevotella_intermedia	Lacrimispora_sphenoides	-0.2812	0.002	0.0123333	Negative	intrakingdom
Prevotella_intermedia	Parvimonas_micra	0.2703	0.001	0.0074	Positive	intrakingdom
Prevotella_oris	Blautia_liquoris	-0.2391	0.008	0.0322909	Negative	intrakingdom
Prevotella_oris	Lacrimispora_sphenoides	-0.2595	0.005	0.0234507	Negative	intrakingdom
Prevotella_oris	Prevotella_intermedia	0.5597	0.001	0.0074	Positive	intrakingdom
Pseudobutyrivibrio_xylanivorans	Blautia_liquoris	0.6764	0.001	0.0074	Positive	intrakingdom
Pseudobutyrivibrio_xylanivorans	Faecalibacterium_prausnitzii	0.5338	0.001	0.0074	Positive	intrakingdom
Pseudobutyrivibrio_xylanivorans	Faecalibacterium_sp._HTFF	0.5279	0.001	0.0074	Positive	intrakingdom
Pseudobutyrivibrio_xylanivorans	Faecalibacterium_sp._I3333	0.5465	0.001	0.0074	Positive	intrakingdom
Pseudobutyrivibrio_xylanivorans	Faecalibacterium_sp._I3389	0.4302	0.001	0.0074	Positive	intrakingdom
Pseudobutyrivibrio_xylanivorans	Faecalibacterium_sp._I4179	0.5063	0.001	0.0074	Positive	intrakingdom
Pseudobutyrivibrio_xylanivorans	Faecalibacterium_sp._I4384	0.4548	0.001	0.0074	Positive	intrakingdom
Pseudobutyrivibrio_xylanivorans	Fusobacterium_nucleatum	-0.2873	0.002	0.0123333	Negative	intrakingdom
Pseudobutyrivibrio_xylanivorans	Gemella_morbillorum	-0.277	0.004	0.0198806	Negative	intrakingdom
Pseudobutyrivibrio_xylanivorans	Lachnoclostridium_sp._YL32	0.3036	0.001	0.0074	Positive	intrakingdom
Pseudobutyrivibrio_xylanivorans	Lachnospira_eligens	0.2636	0.008	0.0322909	Positive	intrakingdom
Pseudobutyrivibrio_xylanivorans	Lacrimispora_sphenoides	0.6449	0.001	0.0074	Positive	intrakingdom
Pseudobutyrivibrio_xylanivorans	Parvimonas_micra	-0.3681	0.001	0.0074	Negative	intrakingdom
Pseudobutyrivibrio_xylanivorans	Prevotella_intermedia	-0.3397	0.002	0.0123333	Negative	intrakingdom
Pseudobutyrivibrio_xylanivorans	Prevotella_oris	-0.236	0.014	0.0470909	Negative	intrakingdom
Pyrenophora_tritici-repentis	Aspergillus_rambellii	0.4205	0.001	0.0074	Positive	intrakingdom
Pyrenophora_tritici-repentis	Colletotrichum_orbiculare	0.205	0.012	0.0420632	Positive	intrakingdom
Pyrenophora_tritici-repentis	Erysiphe_pulchra	0.4892	0.001	0.0074	Positive	intrakingdom
Pyrenophora_tritici-repentis	Exserohilum_turcicum	0.2996	0.001	0.0074	Positive	intrakingdom
Pyrenophora_tritici-repentis	Faecalibacterium_sp._HTFF	-0.2185	0.006	0.0256154	Negative	interkingdom
Pyrenophora_tritici-repentis	Faecalibacterium_sp._I3333	-0.2197	0.015	0.0489706	Negative	interkingdom
Pyrenophora_tritici-repentis	Faecalibacterium_sp._I3389	-0.274	0.004	0.0198806	Negative	interkingdom
Pyrenophora_tritici-repentis	Faecalibacterium_sp._I4179	-0.2077	0.012	0.0420632	Negative	interkingdom
Pyrenophora_tritici-repentis	Faecalibacterium_sp._I4384	-0.2634	0.003	0.0165124	Negative	interkingdom
Pyrenophora_tritici-repentis	Lacrimispora_sphenoides	-0.2523	0.004	0.0198806	Negative	interkingdom
Pyrenophora_tritici-repentis	Metarhizium_acridum	0.2508	0.003	0.0165124	Positive	intrakingdom
Pyrenophora_tritici-repentis	Pseudobutyrivibrio_xylanivorans	-0.3353	0.001	0.0074	Negative	interkingdom
Pyrenophora_tritici-repentis	Roseburia_intestinalis	-0.3022	0.001	0.0074	Negative	interkingdom
Rhizophagus_clarus	Alistipes_onderdonkii	-0.2551	0.006	0.0256154	Negative	interkingdom
Rhizophagus_clarus	Colletotrichum_orbiculare	0.6331	0.001	0.0074	Positive	intrakingdom
Rhizophagus_clarus	Dialister_pneumosintes	-0.2542	0.003	0.0165124	Negative	interkingdom
Rhizophagus_clarus	Drechmeria_coniospora	0.2333	0.004	0.0198806	Positive	intrakingdom
Rhizophagus_clarus	Erysiphe_pulchra	0.4373	0.001	0.0074	Positive	intrakingdom
Rhizophagus_clarus	Exserohilum_turcicum	0.3177	0.001	0.0074	Positive	intrakingdom
Rhizophagus_clarus	Faecalibacterium_sp._I3389	-0.3239	0.001	0.0074	Negative	interkingdom
Rhizophagus_clarus	Lachnoclostridium_sp._YL32	-0.344	0.001	0.0074	Negative	interkingdom
Rhizophagus_clarus	Lacrimispora_sphenoides	-0.3793	0.001	0.0074	Negative	interkingdom
Rhizophagus_clarus	Metarhizium_acridum	0.3524	0.001	0.0074	Positive	intrakingdom
Rhizophagus_clarus	Porphyromonas_asaccharolytica	-0.3014	0.002	0.0123333	Negative	interkingdom
Rhizophagus_clarus	Porphyromonas_somerae	-0.2714	0.002	0.0123333	Negative	interkingdom
Rhizophagus_clarus	Pseudobutyrivibrio_xylanivorans	-0.229	0.011	0.0398152	Negative	interkingdom
Rhizophagus_clarus	Pyrenophora_tritici-repentis	0.2666	0.004	0.0198806	Positive	intrakingdom
Roseburia_intestinalis	Blautia_liquoris	0.4533	0.001	0.0074	Positive	intrakingdom
Roseburia_intestinalis	Faecalibacterium_prausnitzii	0.5634	0.001	0.0074	Positive	intrakingdom
Roseburia_intestinalis	Faecalibacterium_sp._HTFF	0.5059	0.001	0.0074	Positive	intrakingdom
Roseburia_intestinalis	Faecalibacterium_sp._I3333	0.5628	0.001	0.0074	Positive	intrakingdom
Roseburia_intestinalis	Faecalibacterium_sp._I3389	0.4472	0.001	0.0074	Positive	intrakingdom
Roseburia_intestinalis	Faecalibacterium_sp._I4179	0.5208	0.001	0.0074	Positive	intrakingdom
Roseburia_intestinalis	Faecalibacterium_sp._I4384	0.4499	0.001	0.0074	Positive	intrakingdom
Roseburia_intestinalis	Fusobacterium_nucleatum	-0.2686	0.01	0.0376271	Negative	intrakingdom
Roseburia_intestinalis	Gemella_morbillorum	-0.2055	0.014	0.0470909	Negative	intrakingdom
Roseburia_intestinalis	Lachnospira_eligens	0.3874	0.001	0.0074	Positive	intrakingdom
Roseburia_intestinalis	Lacrimispora_sphenoides	0.4161	0.001	0.0074	Positive	intrakingdom
Roseburia_intestinalis	Parvimonas_micra	-0.3269	0.001	0.0074	Negative	intrakingdom
Roseburia_intestinalis	Pseudobutyrivibrio_xylanivorans	0.6752	0.001	0.0074	Positive	intrakingdom
Streptococcus_oralis	Alistipes_onderdonkii	-0.2718	0.006	0.0256154	Negative	intrakingdom
Streptococcus_oralis	Parabacteroides_sp._CT06	-0.2572	0.005	0.0234507	Negative	intrakingdom
Streptococcus_oralis	Porphyromonas_somerae	-0.2001	0.013	0.0448601	Negative	intrakingdom
Streptococcus_oralis	Prevotella_intermedia	-0.2284	0.015	0.0489706	Negative	intrakingdom
Streptococcus_salivarius	Alistipes_onderdonkii	-0.2833	0.003	0.0165124	Negative	intrakingdom
Streptococcus_salivarius	Bacteroides_thetaiotaomicron	-0.2382	0.01	0.0376271	Negative	intrakingdom
Streptococcus_salivarius	Fusobacterium_nucleatum	0.2414	0.006	0.0256154	Positive	intrakingdom
Streptococcus_salivarius	Prevotella_intermedia	-0.2576	0.006	0.0256154	Negative	intrakingdom
Streptococcus_salivarius	Prevotella_oris	-0.246	0.006	0.0256154	Negative	intrakingdom
Streptococcus_salivarius	Streptococcus_oralis	0.5615	0.001	0.0074	Positive	intrakingdom

## Sheet: Fig. 2d
Fig. 2d
source	target	Correlation	P-values	Adjusted P-values	CorrelationType	KingdomInteraction
Bacteroides_fragilis	Alistipes_onderdonkii	0.2265	0.007	0.0242813	Positive	intrakingdom
Bacteroides_thetaiotaomicron	Alistipes_onderdonkii	0.3364	0.001	0.00541463	Positive	intrakingdom
Bacteroides_thetaiotaomicron	Bacteroides_fragilis	0.3879	0.001	0.00541463	Positive	intrakingdom
Blautia_liquoris	Bacteroides_thetaiotaomicron	-0.2319	0.01	0.0328079	Negative	intrakingdom
Blautia_liquoris	Bifidobacterium_breve	0.3872	0.001	0.00541463	Positive	intrakingdom
Butyricimonas_virosa	Alistipes_onderdonkii	0.2172	0.015	0.0445982	Positive	intrakingdom
Butyricimonas_virosa	Bacteroides_thetaiotaomicron	0.2542	0.004	0.0156706	Positive	intrakingdom
Butyricimonas_virosa	Bifidobacterium_breve	-0.2429	0.011	0.0348857	Negative	intrakingdom
Butyricimonas_virosa	Blautia_liquoris	-0.2302	0.016	0.0465328	Negative	intrakingdom
Colletotrichum_orbiculare	Aspergillus_rambellii	-0.211	0.004	0.0156706	Negative	intrakingdom
Colletotrichum_orbiculare	Blautia_liquoris	-0.2598	0.003	0.0126456	Negative	interkingdom
Colletotrichum_orbiculare	Faecalibacterium_sp._I3389	-0.3087	0.001	0.00541463	Negative	interkingdom
Colletotrichum_orbiculare	Faecalibacterium_sp._I4179	-0.2273	0.008	0.0269091	Negative	interkingdom
Colletotrichum_orbiculare	Lachnoclostridium_sp._YL32	-0.3102	0.002	0.00931469	Negative	interkingdom
Colletotrichum_orbiculare	Lacrimispora_sphenoides	-0.2567	0.007	0.0242813	Negative	interkingdom
Colletotrichum_orbiculare	Parabacteroides_sp._CT06	0.2213	0.008	0.0269091	Positive	interkingdom
Colletotrichum_orbiculare	Pseudobutyrivibrio_xylanivorans	-0.2402	0.004	0.0156706	Negative	interkingdom
crAssphage_cr4_1	Porphyromonas_somerae	-0.1804	0.017	0.0488017	Negative	interkingdom
Dialister_pneumosintes	Butyricimonas_virosa	-0.199	0.01	0.0328079	Negative	intrakingdom
Erysiphe_pulchra	Alistipes_onderdonkii	-0.2441	0.004	0.0156706	Negative	interkingdom
Erysiphe_pulchra	Blautia_liquoris	-0.428	0.001	0.00541463	Negative	interkingdom
Erysiphe_pulchra	Colletotrichum_orbiculare	0.2632	0.001	0.00541463	Positive	intrakingdom
Erysiphe_pulchra	Faecalibacterium_sp._I3389	-0.3677	0.001	0.00541463	Negative	interkingdom
Erysiphe_pulchra	Faecalibacterium_sp._I4179	-0.2118	0.007	0.0242813	Negative	interkingdom
Erysiphe_pulchra	Faecalibacterium_sp._I4384	-0.2007	0.017	0.0488017	Negative	interkingdom
Erysiphe_pulchra	Fusobacterium_nucleatum	0.2745	0.001	0.00541463	Positive	interkingdom
Erysiphe_pulchra	Lachnoclostridium_sp._YL32	-0.4092	0.001	0.00541463	Negative	interkingdom
Erysiphe_pulchra	Lacrimispora_sphenoides	-0.4177	0.001	0.00541463	Negative	interkingdom
Erysiphe_pulchra	Pseudobutyrivibrio_xylanivorans	-0.3903	0.001	0.00541463	Negative	interkingdom
Erysiphe_pulchra	Roseburia_intestinalis	-0.3883	0.001	0.00541463	Negative	interkingdom
Faecalibacterium_prausnitzii	Alistipes_onderdonkii	0.1868	0.017	0.0488017	Positive	intrakingdom
Faecalibacterium_prausnitzii	Blautia_liquoris	0.4568	0.001	0.00541463	Positive	intrakingdom
Faecalibacterium_sp._HTFF	Alistipes_onderdonkii	0.2298	0.004	0.0156706	Positive	intrakingdom
Faecalibacterium_sp._HTFF	Blautia_liquoris	0.55	0.001	0.00541463	Positive	intrakingdom
Faecalibacterium_sp._HTFF	Faecalibacterium_prausnitzii	0.8799	0.001	0.00541463	Positive	intrakingdom
Faecalibacterium_sp._I3333	Blautia_liquoris	0.5375	0.001	0.00541463	Positive	intrakingdom
Faecalibacterium_sp._I3333	Faecalibacterium_prausnitzii	0.8673	0.001	0.00541463	Positive	intrakingdom
Faecalibacterium_sp._I3333	Faecalibacterium_sp._HTFF	0.8506	0.001	0.00541463	Positive	intrakingdom
Faecalibacterium_sp._I3389	Alistipes_onderdonkii	0.233	0.007	0.0242813	Positive	intrakingdom
Faecalibacterium_sp._I3389	Blautia_liquoris	0.4707	0.001	0.00541463	Positive	intrakingdom
Faecalibacterium_sp._I3389	Faecalibacterium_prausnitzii	0.7745	0.001	0.00541463	Positive	intrakingdom
Faecalibacterium_sp._I3389	Faecalibacterium_sp._HTFF	0.8139	0.001	0.00541463	Positive	intrakingdom
Faecalibacterium_sp._I3389	Faecalibacterium_sp._I3333	0.7582	0.001	0.00541463	Positive	intrakingdom
Faecalibacterium_sp._I4179	Alistipes_onderdonkii	0.22	0.013	0.0402698	Positive	intrakingdom
Faecalibacterium_sp._I4179	Blautia_liquoris	0.4979	0.001	0.00541463	Positive	intrakingdom
Faecalibacterium_sp._I4179	Faecalibacterium_prausnitzii	0.8366	0.001	0.00541463	Positive	intrakingdom
Faecalibacterium_sp._I4179	Faecalibacterium_sp._HTFF	0.8351	0.001	0.00541463	Positive	intrakingdom
Faecalibacterium_sp._I4179	Faecalibacterium_sp._I3333	0.9593	0.001	0.00541463	Positive	intrakingdom
Faecalibacterium_sp._I4179	Faecalibacterium_sp._I3389	0.7369	0.001	0.00541463	Positive	intrakingdom
Faecalibacterium_sp._I4384	Alistipes_onderdonkii	0.25	0.004	0.0156706	Positive	intrakingdom
Faecalibacterium_sp._I4384	Blautia_liquoris	0.4256	0.001	0.00541463	Positive	intrakingdom
Faecalibacterium_sp._I4384	Faecalibacterium_prausnitzii	0.8588	0.001	0.00541463	Positive	intrakingdom
Faecalibacterium_sp._I4384	Faecalibacterium_sp._HTFF	0.9176	0.001	0.00541463	Positive	intrakingdom
Faecalibacterium_sp._I4384	Faecalibacterium_sp._I3333	0.8104	0.001	0.00541463	Positive	intrakingdom
Faecalibacterium_sp._I4384	Faecalibacterium_sp._I3389	0.7324	0.001	0.00541463	Positive	intrakingdom
Faecalibacterium_sp._I4384	Faecalibacterium_sp._I4179	0.7905	0.001	0.00541463	Positive	intrakingdom
Fusobacterium_nucleatum	Alistipes_onderdonkii	-0.2924	0.003	0.0126456	Negative	intrakingdom
Fusobacterium_nucleatum	Butyricimonas_virosa	-0.2215	0.007	0.0242813	Negative	intrakingdom
Fusobacterium_nucleatum	Faecalibacterium_prausnitzii	-0.2115	0.016	0.0465328	Negative	intrakingdom
Fusobacterium_nucleatum	Faecalibacterium_sp._I3333	-0.2135	0.011	0.0348857	Negative	intrakingdom
Fusobacterium_nucleatum	Faecalibacterium_sp._I3389	-0.3129	0.002	0.00931469	Negative	intrakingdom
Fusobacterium_nucleatum	Faecalibacterium_sp._I4179	-0.2671	0.005	0.0191379	Negative	intrakingdom
Fusobacterium_nucleatum	Faecalibacterium_sp._I4384	-0.1936	0.013	0.0402698	Negative	intrakingdom
Gemella_morbillorum	Alistipes_onderdonkii	-0.3134	0.001	0.00541463	Negative	intrakingdom
Gemella_morbillorum	Bacteroides_fragilis	-0.1925	0.011	0.0348857	Negative	intrakingdom
Gemella_morbillorum	Bacteroides_thetaiotaomicron	-0.2431	0.005	0.0191379	Negative	intrakingdom
Gemella_morbillorum	Butyricimonas_virosa	-0.3158	0.001	0.00541463	Negative	intrakingdom
Gemella_morbillorum	Fusobacterium_nucleatum	0.4064	0.001	0.00541463	Positive	intrakingdom
Lachnoclostridium_sp._YL32	Bacteroides_fragilis	0.2738	0.006	0.0222	Positive	intrakingdom
Lachnoclostridium_sp._YL32	Bifidobacterium_breve	0.2608	0.015	0.0445982	Positive	intrakingdom
Lachnoclostridium_sp._YL32	Blautia_liquoris	0.6735	0.001	0.00541463	Positive	intrakingdom
Lachnoclostridium_sp._YL32	Faecalibacterium_sp._HTFF	0.2903	0.003	0.0126456	Positive	intrakingdom
Lachnoclostridium_sp._YL32	Faecalibacterium_sp._I3333	0.285	0.006	0.0222	Positive	intrakingdom
Lachnoclostridium_sp._YL32	Faecalibacterium_sp._I3389	0.316	0.002	0.00931469	Positive	intrakingdom
Lachnospira_eligens	Alistipes_onderdonkii	-0.2291	0.011	0.0348857	Negative	intrakingdom
Lachnospira_eligens	Bacteroides_fragilis	-0.2149	0.011	0.0348857	Negative	intrakingdom
Lachnospira_eligens	Bacteroides_thetaiotaomicron	-0.2976	0.002	0.00931469	Negative	intrakingdom
Lachnospira_eligens	Faecalibacterium_prausnitzii	0.2886	0.001	0.00541463	Positive	intrakingdom
Lachnospira_eligens	Faecalibacterium_sp._HTFF	0.2855	0.003	0.0126456	Positive	intrakingdom
Lachnospira_eligens	Faecalibacterium_sp._I3333	0.2716	0.001	0.00541463	Positive	intrakingdom
Lachnospira_eligens	Faecalibacterium_sp._I4179	0.2656	0.003	0.0126456	Positive	intrakingdom
Lachnospira_eligens	Faecalibacterium_sp._I4384	0.2257	0.008	0.0269091	Positive	intrakingdom
Lacrimispora_sphenoides	Bifidobacterium_breve	0.3525	0.004	0.0156706	Positive	intrakingdom
Lacrimispora_sphenoides	Blautia_liquoris	0.7351	0.001	0.00541463	Positive	intrakingdom
Lacrimispora_sphenoides	Faecalibacterium_prausnitzii	0.3563	0.002	0.00931469	Positive	intrakingdom
Lacrimispora_sphenoides	Faecalibacterium_sp._HTFF	0.4478	0.001	0.00541463	Positive	intrakingdom
Lacrimispora_sphenoides	Faecalibacterium_sp._I3333	0.396	0.001	0.00541463	Positive	intrakingdom
Lacrimispora_sphenoides	Faecalibacterium_sp._I3389	0.4448	0.001	0.00541463	Positive	intrakingdom
Lacrimispora_sphenoides	Faecalibacterium_sp._I4179	0.3185	0.003	0.0126456	Positive	intrakingdom
Lacrimispora_sphenoides	Faecalibacterium_sp._I4384	0.3297	0.001	0.00541463	Positive	intrakingdom
Lacrimispora_sphenoides	Lachnoclostridium_sp._YL32	0.7457	0.001	0.00541463	Positive	intrakingdom
Metarhizium_acridum	Bacteroides_fragilis	0.1936	0.015	0.0445982	Positive	interkingdom
Metarhizium_acridum	Bacteroides_thetaiotaomicron	0.2001	0.014	0.0425753	Positive	interkingdom
Metarhizium_acridum	Blautia_liquoris	-0.4005	0.001	0.00541463	Negative	interkingdom
Metarhizium_acridum	Erysiphe_pulchra	0.3596	0.001	0.00541463	Positive	intrakingdom
Metarhizium_acridum	Exserohilum_turcicum	0.181	0.014	0.0425753	Positive	intrakingdom
Metarhizium_acridum	Faecalibacterium_prausnitzii	-0.2437	0.002	0.00931469	Negative	interkingdom
Metarhizium_acridum	Faecalibacterium_sp._HTFF	-0.2816	0.002	0.00931469	Negative	interkingdom
Metarhizium_acridum	Faecalibacterium_sp._I3333	-0.2951	0.001	0.00541463	Negative	interkingdom
Metarhizium_acridum	Faecalibacterium_sp._I3389	-0.4112	0.001	0.00541463	Negative	interkingdom
Metarhizium_acridum	Faecalibacterium_sp._I4179	-0.3506	0.001	0.00541463	Negative	interkingdom
Metarhizium_acridum	Faecalibacterium_sp._I4384	-0.2889	0.001	0.00541463	Negative	interkingdom
Metarhizium_acridum	Lachnospira_eligens	-0.1857	0.015	0.0445982	Negative	interkingdom
Metarhizium_acridum	Lacrimispora_sphenoides	-0.272	0.004	0.0156706	Negative	interkingdom
Metarhizium_acridum	Pseudobutyrivibrio_xylanivorans	-0.4137	0.001	0.00541463	Negative	interkingdom
Metarhizium_acridum	Roseburia_intestinalis	-0.3418	0.001	0.00541463	Negative	interkingdom
Parabacteroides_sp._CT06	Alistipes_onderdonkii	0.3266	0.001	0.00541463	Positive	intrakingdom
Parabacteroides_sp._CT06	Bacteroides_fragilis	0.3277	0.002	0.00931469	Positive	intrakingdom
Parabacteroides_sp._CT06	Bacteroides_thetaiotaomicron	0.4379	0.001	0.00541463	Positive	intrakingdom
Parabacteroides_sp._CT06	Bifidobacterium_breve	-0.263	0.004	0.0156706	Negative	intrakingdom
Parabacteroides_sp._CT06	Blautia_liquoris	-0.4624	0.001	0.00541463	Negative	intrakingdom
Parabacteroides_sp._CT06	Butyricimonas_virosa	0.4264	0.001	0.00541463	Positive	intrakingdom
Parabacteroides_sp._CT06	Faecalibacterium_sp._I3389	-0.202	0.012	0.0375211	Negative	intrakingdom
Parabacteroides_sp._CT06	Gemella_morbillorum	-0.3118	0.001	0.00541463	Negative	intrakingdom
Parabacteroides_sp._CT06	Lacrimispora_sphenoides	-0.322	0.002	0.00931469	Negative	intrakingdom
Parvimonas_micra	Alistipes_onderdonkii	-0.3202	0.002	0.00931469	Negative	intrakingdom
Parvimonas_micra	Bacteroides_fragilis	-0.1928	0.016	0.0465328	Negative	intrakingdom
Parvimonas_micra	Bacteroides_thetaiotaomicron	-0.3347	0.001	0.00541463	Negative	intrakingdom
Parvimonas_micra	Butyricimonas_virosa	-0.2125	0.008	0.0269091	Negative	intrakingdom
Parvimonas_micra	Faecalibacterium_sp._I3389	-0.2506	0.004	0.0156706	Negative	intrakingdom
Parvimonas_micra	Fusobacterium_nucleatum	0.5277	0.001	0.00541463	Positive	intrakingdom
Parvimonas_micra	Gemella_morbillorum	0.5041	0.001	0.00541463	Positive	intrakingdom
Parvimonas_micra	Parabacteroides_sp._CT06	-0.1992	0.014	0.0425753	Negative	intrakingdom
Porphyromonas_asaccharolytica	Alistipes_onderdonkii	0.1966	0.006	0.0222	Positive	intrakingdom
Porphyromonas_asaccharolytica	Bacteroides_thetaiotaomicron	0.1927	0.016	0.0465328	Positive	intrakingdom
Porphyromonas_asaccharolytica	Bifidobacterium_breve	-0.199	0.015	0.0445982	Negative	intrakingdom
Porphyromonas_asaccharolytica	Blautia_liquoris	-0.3323	0.001	0.00541463	Negative	intrakingdom
Porphyromonas_asaccharolytica	Butyricimonas_virosa	0.329	0.001	0.00541463	Positive	intrakingdom
Porphyromonas_asaccharolytica	Lacrimispora_sphenoides	-0.2555	0.005	0.0191379	Negative	intrakingdom
Porphyromonas_asaccharolytica	Parabacteroides_sp._CT06	0.2334	0.011	0.0348857	Positive	intrakingdom
Porphyromonas_somerae	Alistipes_onderdonkii	0.2939	0.002	0.00931469	Positive	intrakingdom
Porphyromonas_somerae	Bacteroides_fragilis	0.3927	0.001	0.00541463	Positive	intrakingdom
Porphyromonas_somerae	Bacteroides_thetaiotaomicron	0.4635	0.001	0.00541463	Positive	intrakingdom
Porphyromonas_somerae	Bifidobacterium_breve	-0.3474	0.001	0.00541463	Negative	intrakingdom
Porphyromonas_somerae	Blautia_liquoris	-0.3687	0.001	0.00541463	Negative	intrakingdom
Porphyromonas_somerae	Butyricimonas_virosa	0.3862	0.001	0.00541463	Positive	intrakingdom
Porphyromonas_somerae	Gemella_morbillorum	-0.347	0.001	0.00541463	Negative	intrakingdom
Porphyromonas_somerae	Parabacteroides_sp._CT06	0.5616	0.001	0.00541463	Positive	intrakingdom
Porphyromonas_somerae	Parvimonas_micra	-0.2713	0.001	0.00541463	Negative	intrakingdom
Porphyromonas_somerae	Porphyromonas_asaccharolytica	0.3899	0.001	0.00541463	Positive	intrakingdom
Prevotella_intermedia	Bifidobacterium_breve	-0.3265	0.001	0.00541463	Negative	intrakingdom
Prevotella_intermedia	Blautia_liquoris	-0.4103	0.001	0.00541463	Negative	intrakingdom
Prevotella_intermedia	Butyricimonas_virosa	0.382	0.001	0.00541463	Positive	intrakingdom
Prevotella_intermedia	Gemella_morbillorum	-0.2039	0.01	0.0328079	Negative	intrakingdom
Prevotella_intermedia	Lachnoclostridium_sp._YL32	-0.3	0.002	0.00931469	Negative	intrakingdom
Prevotella_intermedia	Lacrimispora_sphenoides	-0.2665	0.007	0.0242813	Negative	intrakingdom
Prevotella_intermedia	Parabacteroides_sp._CT06	0.2223	0.008	0.0269091	Positive	intrakingdom
Prevotella_intermedia	Porphyromonas_asaccharolytica	0.3589	0.001	0.00541463	Positive	intrakingdom
Prevotella_intermedia	Porphyromonas_somerae	0.3779	0.001	0.00541463	Positive	intrakingdom
Prevotella_oris	Bifidobacterium_breve	-0.2916	0.002	0.00931469	Negative	intrakingdom
Prevotella_oris	Blautia_liquoris	-0.4575	0.001	0.00541463	Negative	intrakingdom
Prevotella_oris	Butyricimonas_virosa	0.3106	0.003	0.0126456	Positive	intrakingdom
Prevotella_oris	Gemella_morbillorum	-0.2415	0.006	0.0222	Negative	intrakingdom
Prevotella_oris	Lachnoclostridium_sp._YL32	-0.3144	0.002	0.00931469	Negative	intrakingdom
Prevotella_oris	Lacrimispora_sphenoides	-0.303	0.002	0.00931469	Negative	intrakingdom
Prevotella_oris	Parabacteroides_sp._CT06	0.2318	0.003	0.0126456	Positive	intrakingdom
Prevotella_oris	Porphyromonas_asaccharolytica	0.3093	0.001	0.00541463	Positive	intrakingdom
Prevotella_oris	Porphyromonas_somerae	0.3704	0.001	0.00541463	Positive	intrakingdom
Prevotella_oris	Prevotella_intermedia	0.5995	0.001	0.00541463	Positive	intrakingdom
Pseudobutyrivibrio_xylanivorans	Bacteroides_thetaiotaomicron	-0.2315	0.016	0.0465328	Negative	intrakingdom
Pseudobutyrivibrio_xylanivorans	Bifidobacterium_breve	0.2588	0.008	0.0269091	Positive	intrakingdom
Pseudobutyrivibrio_xylanivorans	Blautia_liquoris	0.7857	0.001	0.00541463	Positive	intrakingdom
Pseudobutyrivibrio_xylanivorans	Faecalibacterium_prausnitzii	0.5294	0.001	0.00541463	Positive	intrakingdom
Pseudobutyrivibrio_xylanivorans	Faecalibacterium_sp._HTFF	0.6039	0.001	0.00541463	Positive	intrakingdom
Pseudobutyrivibrio_xylanivorans	Faecalibacterium_sp._I3333	0.6181	0.001	0.00541463	Positive	intrakingdom
Pseudobutyrivibrio_xylanivorans	Faecalibacterium_sp._I3389	0.5737	0.001	0.00541463	Positive	intrakingdom
Pseudobutyrivibrio_xylanivorans	Faecalibacterium_sp._I4179	0.6156	0.001	0.00541463	Positive	intrakingdom
Pseudobutyrivibrio_xylanivorans	Faecalibacterium_sp._I4384	0.4965	0.001	0.00541463	Positive	intrakingdom
Pseudobutyrivibrio_xylanivorans	Lachnoclostridium_sp._YL32	0.4874	0.001	0.00541463	Positive	intrakingdom
Pseudobutyrivibrio_xylanivorans	Lacrimispora_sphenoides	0.5899	0.001	0.00541463	Positive	intrakingdom
Pseudobutyrivibrio_xylanivorans	Parabacteroides_sp._CT06	-0.3987	0.001	0.00541463	Negative	intrakingdom
Pseudobutyrivibrio_xylanivorans	Porphyromonas_asaccharolytica	-0.2535	0.003	0.0126456	Negative	intrakingdom
Pseudobutyrivibrio_xylanivorans	Porphyromonas_somerae	-0.3553	0.001	0.00541463	Negative	intrakingdom
Pseudobutyrivibrio_xylanivorans	Prevotella_intermedia	-0.334	0.001	0.00541463	Negative	intrakingdom
Pseudobutyrivibrio_xylanivorans	Prevotella_oris	-0.3336	0.001	0.00541463	Negative	intrakingdom
Pyrenophora_tritici-repentis	Erysiphe_pulchra	0.2044	0.007	0.0242813	Positive	intrakingdom
Pyrenophora_tritici-repentis	Metarhizium_acridum	0.2149	0.003	0.0126456	Positive	intrakingdom
Rhizophagus_clarus	Alistipes_onderdonkii	-0.2344	0.003	0.0126456	Negative	interkingdom
Rhizophagus_clarus	Aspergillus_rambellii	-0.1819	0.012	0.0375211	Negative	intrakingdom
Rhizophagus_clarus	Bacteroides_fragilis	-0.2165	0.009	0.0301206	Negative	interkingdom
Rhizophagus_clarus	Bacteroides_thetaiotaomicron	-0.2051	0.014	0.0425753	Negative	interkingdom
Rhizophagus_clarus	Blautia_liquoris	-0.3101	0.002	0.00931469	Negative	interkingdom
Rhizophagus_clarus	Colletotrichum_orbiculare	0.5453	0.001	0.00541463	Positive	intrakingdom
Rhizophagus_clarus	Erysiphe_pulchra	0.3616	0.001	0.00541463	Positive	intrakingdom
Rhizophagus_clarus	Faecalibacterium_prausnitzii	-0.2572	0.006	0.0222	Negative	interkingdom
Rhizophagus_clarus	Faecalibacterium_sp._HTFF	-0.2576	0.007	0.0242813	Negative	interkingdom
Rhizophagus_clarus	Faecalibacterium_sp._I3333	-0.2542	0.004	0.0156706	Negative	interkingdom
Rhizophagus_clarus	Faecalibacterium_sp._I3389	-0.4265	0.001	0.00541463	Negative	interkingdom
Rhizophagus_clarus	Faecalibacterium_sp._I4179	-0.257	0.007	0.0242813	Negative	interkingdom
Rhizophagus_clarus	Faecalibacterium_sp._I4384	-0.3007	0.001	0.00541463	Negative	interkingdom
Rhizophagus_clarus	Fusobacterium_nucleatum	0.3298	0.001	0.00541463	Positive	interkingdom
Rhizophagus_clarus	Lachnoclostridium_sp._YL32	-0.4575	0.001	0.00541463	Negative	interkingdom
Rhizophagus_clarus	Lacrimispora_sphenoides	-0.3926	0.001	0.00541463	Negative	interkingdom
Rhizophagus_clarus	Parabacteroides_sp._CT06	0.2028	0.012	0.0375211	Positive	interkingdom
Rhizophagus_clarus	Parvimonas_micra	0.2611	0.003	0.0126456	Positive	interkingdom
Rhizophagus_clarus	Pseudobutyrivibrio_xylanivorans	-0.326	0.001	0.00541463	Negative	interkingdom
Roseburia_intestinalis	Blautia_liquoris	0.5967	0.001	0.00541463	Positive	intrakingdom
Roseburia_intestinalis	Faecalibacterium_prausnitzii	0.4359	0.001	0.00541463	Positive	intrakingdom
Roseburia_intestinalis	Faecalibacterium_sp._HTFF	0.4306	0.001	0.00541463	Positive	intrakingdom
Roseburia_intestinalis	Faecalibacterium_sp._I3333	0.4534	0.001	0.00541463	Positive	intrakingdom
Roseburia_intestinalis	Faecalibacterium_sp._I3389	0.4223	0.001	0.00541463	Positive	intrakingdom
Roseburia_intestinalis	Faecalibacterium_sp._I4179	0.4312	0.001	0.00541463	Positive	intrakingdom
Roseburia_intestinalis	Faecalibacterium_sp._I4384	0.3594	0.001	0.00541463	Positive	intrakingdom
Roseburia_intestinalis	Lachnoclostridium_sp._YL32	0.3768	0.001	0.00541463	Positive	intrakingdom
Roseburia_intestinalis	Lachnospira_eligens	0.2547	0.006	0.0222	Positive	intrakingdom
Roseburia_intestinalis	Lacrimispora_sphenoides	0.3616	0.002	0.00931469	Positive	intrakingdom
Roseburia_intestinalis	Porphyromonas_asaccharolytica	-0.208	0.01	0.0328079	Negative	intrakingdom
Roseburia_intestinalis	Porphyromonas_somerae	-0.2469	0.005	0.0191379	Negative	intrakingdom
Roseburia_intestinalis	Prevotella_intermedia	-0.2889	0.002	0.00931469	Negative	intrakingdom
Roseburia_intestinalis	Prevotella_oris	-0.3476	0.001	0.00541463	Negative	intrakingdom
Roseburia_intestinalis	Pseudobutyrivibrio_xylanivorans	0.7106	0.001	0.00541463	Positive	intrakingdom
Streptococcus_oralis	Alistipes_onderdonkii	-0.4586	0.001	0.00541463	Negative	intrakingdom
Streptococcus_oralis	Bifidobacterium_breve	0.3226	0.002	0.00931469	Positive	intrakingdom
Streptococcus_oralis	Blautia_liquoris	0.2903	0.002	0.00931469	Positive	intrakingdom
Streptococcus_oralis	Butyricimonas_virosa	-0.269	0.003	0.0126456	Negative	intrakingdom
Streptococcus_oralis	Fusobacterium_nucleatum	0.2999	0.003	0.0126456	Positive	intrakingdom
Streptococcus_oralis	Gemella_morbillorum	0.3876	0.001	0.00541463	Positive	intrakingdom
Streptococcus_oralis	Parabacteroides_sp._CT06	-0.2715	0.001	0.00541463	Negative	intrakingdom
Streptococcus_oralis	Parvimonas_micra	0.2451	0.004	0.0156706	Positive	intrakingdom
Streptococcus_oralis	Porphyromonas_asaccharolytica	-0.2202	0.007	0.0242813	Negative	intrakingdom
Streptococcus_oralis	Porphyromonas_somerae	-0.3416	0.001	0.00541463	Negative	intrakingdom
Streptococcus_oralis	Prevotella_intermedia	-0.241	0.011	0.0348857	Negative	intrakingdom
Streptococcus_oralis	Prevotella_oris	-0.2585	0.003	0.0126456	Negative	intrakingdom
Streptococcus_salivarius	Alistipes_onderdonkii	-0.3734	0.001	0.00541463	Negative	intrakingdom
Streptococcus_salivarius	Bacteroides_thetaiotaomicron	-0.2327	0.007	0.0242813	Negative	intrakingdom
Streptococcus_salivarius	Bifidobacterium_breve	0.3513	0.001	0.00541463	Positive	intrakingdom
Streptococcus_salivarius	Butyricimonas_virosa	-0.27	0.001	0.00541463	Negative	intrakingdom
Streptococcus_salivarius	Gemella_morbillorum	0.2911	0.001	0.00541463	Positive	intrakingdom
Streptococcus_salivarius	Parabacteroides_sp._CT06	-0.3273	0.001	0.00541463	Negative	intrakingdom
Streptococcus_salivarius	Porphyromonas_somerae	-0.3271	0.001	0.00541463	Negative	intrakingdom
Streptococcus_salivarius	Prevotella_intermedia	-0.2351	0.007	0.0242813	Negative	intrakingdom
Streptococcus_salivarius	Streptococcus_oralis	0.6774	0.001	0.00541463	Positive	intrakingdom

[truncated: 11 more sheets: Fig. 3a, Fig. 3b, Fig 3c, Fig 4a, Fig 4b, Fig 4c, Fig 4d, Fig 4e, Fig 4f, Fig 5a, Fig 5b]
